# Supplementary material for: HDNA methylation data-based molecular subtype classification related to the prognosis of patients with hepatocellular carcinoma
Source: BMC Med Genomics. 2020 Aug 24;13:118. doi: 10.1186/s12920-020-00770-5 (PMC7447581; doi:10.1186/s12920-020-00770-5)
Supplement: Supplementary file 3 — Additional file 3: Table S3. Clinical follow-up information from training set. The 348 HCC samples were divided into a training set (n = 174) which obtained clinical follow-up information. [file 12920_2020_770_MOESM3_ESM.txt]

row.names(test.clinical)	A1_OS	A2_Event	A3_T	A4_N	A5_M	A6_Stage	A7_Grade	ablations	ablations.ablation.ablation_treatments.ablation_performed_indicator	ablations.ablation.ablation_treatments.ablation_treatment.ablation_type	ablations.ablation.ablation_treatments.ablation_treatment.ablation_type_other	ablations.ablation.ablation_treatments.ablation_treatment.days_to_ablation_performed	ablations.ablation.ablation_treatments.ablation_treatment.lesions_count	ablations.ablation.ablation_treatments.ablation_treatment.treatment_cycles_count	ablations.ablation.bcr_ablation_barcode	ablations.ablation.bcr_ablation_uuid	ablations.ablation.day_of_form_completion	ablations.ablation.embolization_treatments.embolization_performed_indicator	ablations.ablation.embolization_treatments.embolization_treatment.days_to_embolization_performed	ablations.ablation.embolization_treatments.embolization_treatment.embolization_therapy_drug_name	ablations.ablation.embolization_treatments.embolization_treatment.embolization_therapy_drug_name_other	ablations.ablation.embolization_treatments.embolization_treatment.embolization_type	ablations.ablation.embolization_treatments.embolization_treatment.embolizing_agent_utilized	ablations.ablation.embolization_treatments.embolization_treatment.embolizing_agent_utilized_other	ablations.ablation.month_of_form_completion	ablations.ablation.year_of_form_completion	additional_studies	adjacent_hepatic_tissue_inflammation_extent_type	age_at_initial_pathologic_diagnosis	albumin_result_lower_limit	albumin_result_specified_value	albumin_result_upper_limit	bcr_patient_barcode	bcr_patient_uuid	bilirubin_lower_limit	bilirubin_upper_limit	cancer_first_degree_relative	child_pugh_classification_grade	creatinine_lower_level	creatinine_upper_limit	creatinine_value_in_mg_dl	day_of_form_completion	days_to_birth	days_to_death	days_to_initial_pathologic_diagnosis	days_to_last_followup	days_to_last_known_alive	drugs	drugs.drug.bcr_drug_barcode
TCGA-DD-A115	2542	Dead	T3	N0	M0	Stage IIIA	G2	NA	YES	Other	alcohol ablation	855	Not Available	1	TCGA-DD-A115-A42009	78525079-E6FC-4EFF-9561-63014E747D02	9	YES	1121;1170;1281;1477	Doxorubicin;Doxorubicin;Doxorubicin;Doxorubicin	Not Applicable;Not Applicable;Not Applicable;Not Applicable	Chemoembolization;Chemoembolization;Chemoembolization;Chemoembolization	Other, specify;Not Available;Other, specify;Other, specify	Doxorubicin, mitomycin, and Ivalon;Not Applicable;chemoembolic mixture;chemoembolic mixture	4	2013	NA	None	53	3.5	4.1	5.0	TCGA-DD-A115	45b566d7-f120-471c-a94a-be7936889f2d	0.1	0.6	Not Available	A	0.1	1.2	1.1	29	-19697	2542	0	Not Available	Not Available	NA	TCGA-DD-A115-D42008
TCGA-DD-AACV	1531	Alive	T1	N0	M0	Stage I	G3	NA	NO						TCGA-DD-AACV-A66126	78616A41-C91B-46B3-8DA4-1A7FD79F8516	2	YES	345;803;855;968	Other;Other;Other;Other	adriamycin;adriamycin;adriamycin;adriamycin	Chemoembolization;Chemoembolization;Chemoembolization;Chemoembolization	Other, specify;Other, specify;Other, specify;Other, specify	lipidol;lipidol;lipidol;lipidol	10	2014	NA	Unknown	53	3.8	4.3	5.3	TCGA-DD-AACV	8E79EA29-787E-4A33-8465-9891776F47ED	0.2	0.6	Not Available	A	0.7	1.5	1.2	29	-19660	Not Applicable	0	1210	Not Available	NA
TCGA-G3-A5SK	744	Alive	T1	NX	M0	Stage I	G1	NA	YES	Radiofrequency Ablation	Not Applicable	575	1	1	TCGA-G3-A5SK-A62746	9B6947A8-DE71-4F9B-B433-2C88224A8374	24	YES	671	Doxorubicin	Not Applicable	Chemoembolization	Plastic Beads	Not Applicable	7	2014	NA	Mild	58	3.3	3.3	4.8	TCGA-G3-A5SK	24259D55-20AC-4359-861F-DCAD7AD88CEE	Not Available	Not Available	Not Available	A	0.6	1.4	0.6	15	-21320	Not Applicable	0	302	Not Available	NA
TCGA-DD-AACJ	2102	Alive	T2	N0	M0	Stage II	G2	NA																			NA	Not Available	75	3.8	3.6	5.3	TCGA-DD-AACJ	93AFBFA1-4D03-4105-8DDA-B095F0AB308A	0.2	1.0	Not Available	A	0.7	1.5	1.0	15	-27528	Not Applicable	0	1828	Not Available	NA
TCGA-KR-A7K8	906	Alive	T1	N0	M0	Stage I	G1	NA																			NA	None	57	3.5	3.3	4.9	TCGA-KR-A7K8	4B0E544C-4090-4EBB-B3E5-2623AA91356C	0.2	1.9	1	Unknown	0.7	1.3	1.1	28	-20914	Not Applicable	0	741	Not Available	NA
TCGA-DD-AAW3	1633	Alive	T1	N0	M0	Stage I	G2	NA																			NA	None	69	3.3	4.1	5.2	TCGA-DD-AAW3	564B4F4D-3C18-40D5-9D95-916774DF600C	0.2	0.6	1	Not Available	0.0	1.4	1.0	13	-25254	Not Applicable	0	1451	Not Available	NA
TCGA-DD-A4NN	899	Dead	T1	N0	M0	Stage I	G3	NA																			NA	Unknown	56	3.5	4.3	5.0	TCGA-DD-A4NN	B96B7620-5506-4DEF-AFF2-5E888EAF3EA5	0.1	0.5	1	A	0.7	1.2	0.9	5	-20548	899	0	Not Available	Not Available	NA
TCGA-KR-A7K2	829	Alive	T1	N0	M0	Stage I	G1	NA																			NA	Unknown	64	3.5	3.3	4.9	TCGA-KR-A7K2	FBB398FE-2BA8-4845-8083-6533ECB4A52E	0.2	1.5	Not Available	Unknown	0.7	1.3	1.1	28	-23699	Not Applicable	0	360	Not Available	NA
TCGA-DD-A4NL	1711	Alive	T1	N0	M0	Stage I	G1	NA																			NA	None	46	3.5	4.4	5.0	TCGA-DD-A4NL	E0067280-2722-46F2-A5A8-352C77B47E38	0.1	0.3	Not Available	Unknown	0.8	1.3	1.0	5	-16874	Not Applicable	0	1711	Not Available	NA
TCGA-UB-AA0U	327	Alive	T2	NX	MX	Stage II	G2	NA	NO;YES	Radiofrequency Ablation	Not Applicable	326	1	3	TCGA-UB-AA0U-A63752;TCGA-UB-AA0U-A67167	77D7BFCB-AB00-4BE5-9602-0FFCA3FAF0BE;22C851AD-089C-49DA-8125-1D131A0ACF03	16;31	YES;NO	161;205;Not Available	Doxorubicin;Doxorubicin;Not Available	Not Applicable;Not Applicable;Not Applicable	Chemoembolization;Chemoembolization;Not Available	Other, specify;Other, specify;Not Available	Ethiodol;Ethiodol;Not Applicable	8;10	2014;2014	NA	Mild	60	3.5	3.9	4.8	TCGA-UB-AA0U	AE8D4B34-D40A-482D-9D45-23242843DF00	0.2	0.7	2	A	0.7	1.2	0.6	16	-21985	Not Applicable	0	253	Not Available	NA
TCGA-DD-AACF	365	Dead	T1	N0	M0	Stage I	G3	NA																			NA	Mild	68	3.8	3.5	5.3	TCGA-DD-AACF	635AAD0B-9C47-4564-821F-C00DDB280D53	0.2	0.5	Not Available	A	0.7	1.5	1.1	28	-25172	365	0	Not Available	Not Available	NA
TCGA-DD-AAD8	1219	Alive	T1	N0	M0	Stage I	G2	NA																			NA	Mild	73	3.8	4.3	5.3	TCGA-DD-AAD8	24B66729-242B-4771-819D-77C9A1FCBB10	0.2	0.3	Not Available	A	0.7	1.5	0.6	7	-26781	Not Applicable	0	959	Not Available	NA
TCGA-ES-A2HT	438	Dead	T1	NX	MX	Stage I	G2	NA																			NA	Mild	54	3.5	4.1	5.0	TCGA-ES-A2HT	7DD3BDA9-3A0A-46FA-B052-A6D24B847804	0	0.6	0	A	0.8	1.2	0.7	30	-20023	438	0	Not Available	Not Available	NA
TCGA-DD-A11C	662	Alive	T1	N0	M0	Stage I	G3	NA																			NA	None	69	3.5	3.6	5.0	TCGA-DD-A11C	023a1ad1-fb16-437e-9806-5063b47f76bd	0.1	2.3	1	A	0.9	1.4	0.9	29	-25403	Not Applicable	0	662	Not Available	NA
TCGA-DD-AADC	425	Dead	T1	N0	M0	Stage I	G3	NA																			NA	Unknown	53	3.8	3.8	5.3	TCGA-DD-AADC	4100FD8B-CF37-4E63-A73D-95C9C392D606	0.2	0.7	Not Available	A	0.7	1.5	0.8	7	-19527	425	0	Not Available	Not Available	NA
TCGA-DD-AADO	453	Alive	T1	N0	M0	Stage I	G3	NA																			NA	Unknown	55	3.8	4.5	5.3	TCGA-DD-AADO	9F056388-7529-4FD1-AF11-C82CC350F51C	0.2	0.4	Not Available	A	0.7	1.5	0.6	7	-20139	Not Applicable	0	92	Not Available	NA
TCGA-CC-5258	129	Dead	T2	N0	M0	Stage II	G2	NA																			NA	Not Available	48	Not Available	Not Available	Not Available	TCGA-CC-5258	6a93206a-c25c-4e45-b0ba-0a21bd8253b6	Not Available	Not Available	Not Available	Not Available	Not Available	Not Available	Not Available	15	-17586	Not Applicable	0	0	Not Available	NA
TCGA-DD-AACS	1804	Alive	T1	N0	M0	Stage I	G3	NA																			NA	Unknown	39	3.8	4.3	5.3	TCGA-DD-AACS	82D6268A-DE59-4A14-ABD2-7492178FA5BD	0.2	1.0	Not Available	A	0.7	1.5	1.1	29	-14473	Not Applicable	0	1475	Not Available	NA
TCGA-G3-A25X	1779	Alive	T2	N0	M0	Stage II	G3	NA																			NA	Mild	73	0.3	0.4	0.5	TCGA-G3-A25X	08428220-ABD4-484E-85CA-3673454C837E	0.0	1.1	Not Available	A	0.4	1.4	0.8	27	-26988	Not Applicable	0	1359	Not Available	NA
TCGA-FV-A4ZP	2486	Dead	T3	NX	M0	Stage IIIA	G2	NA																			NA	Unknown	78	Not Available	Not Available	Not Available	TCGA-FV-A4ZP	5C08008D-5ED4-4480-BD00-C8A2D8C787DC	Not Available	Not Available	Not Available	Unknown	Not Available	Not Available	Not Available	15	-28771	Not Applicable	0	1836	Not Available	NA
TCGA-DD-A73G	3478	Alive	T1	N0	M0	Stage I	G3	NA																			NA	None	73	3.5	3.2	5.0	TCGA-DD-A73G	4774367C-5D8F-4B23-934A-E6D33A89DCA8	0.1	0.5	1	A	0.7	1.2	0.7	1	-26949	Not Applicable	0	3071	Not Available	NA
TCGA-DD-A3A1	233	Dead	T3b	N0	M0	Stage IIIA	G2	NA																			NA	None	65	3.5	3.8	5.0	TCGA-DD-A3A1	877B9F6B-9B34-40ED-933F-8FEF204EDF21	0.1	0.8	1	A	0.8	1.2	1.1	6	-24046	233	0	Not Available	Not Available	NA
TCGA-DD-A39V	643	Dead	T2	NX	M0	Stage II	G3	NA																			NA	None	77	3.5	4.0	5.0	TCGA-DD-A39V	DD056692-4E2A-4E45-A4D0-357AF9754F0E	Not Available	Not Available	3	A	0.8	1.2	0.9	5	-28254	643	0	Not Available	Not Available	NA
TCGA-NI-A8LF	799	Alive	T1	NX	MX	Stage I	G3	NA																			NA	None	74	Not Available	1.2	Not Available	TCGA-NI-A8LF	420DC176-E9A8-484B-BFA3-1B84E039C26B	Not Available	0.6	1	Unknown	Not Available	Not Available	15	3	-27162	Not Applicable	0	498	Not Available	NA
TCGA-K7-A5RF	631	Alive	T1	NX	MX	Stage I	G1	NA	NO						TCGA-K7-A5RF-A63821	CFA73AF8-20C4-43EC-B5EA-C17F5563D3B2	19	YES	240;275	Doxorubicin;Doxorubicin	Not Applicable;Not Applicable	Chemoembolization;Chemoembolization	Plastic Beads;Plastic Beads	Not Applicable;Not Applicable	8	2014	NA	Not Available	64	Not Available	Not Available	Not Available	TCGA-K7-A5RF	3134F7D1-3359-497A-B8BE-1F317D8DDAAA	Not Available	Not Available	Not Available	Unknown	Not Available	Not Available	Not Available	24	-23557	Not Applicable	0	240	Not Available	NA
TCGA-UB-AA0V	314	Alive		NX	MX	Stage I	G1	NA																			NA	Mild	69	3.5	3.8	4.8	TCGA-UB-AA0V	EA214F79-0F6B-403F-8693-C844BF4B77CB	0.2	1.0	1	A	0.5	1.0	0.7	16	-25340	Not Applicable	0	139	Not Available	NA
TCGA-DD-AAD5	1345	Alive	T1	N0	M0	Stage I	G3	NA																			NA	Mild	54	3.8	3.7	5.3	TCGA-DD-AAD5	6312D5B5-68AD-4D4F-A0A9-03D895AE30F9	0.2	0.6	Not Available	A	0.7	1.5	0.6	7	-19748	Not Applicable	0	1037	Not Available	NA
TCGA-ED-A66Y	296	Dead	T3a	N0	M0	Stage IIIA	G3	NA																			NA	Mild	51	3.8	6	5.1	TCGA-ED-A66Y	34303CDD-C31C-4B95-9965-2A5513DC322D	0.1	1	Not Available	Unknown	4.1	5.9	4.4	3	-18797	Not Applicable	0	7	Not Available	NA
TCGA-DD-AAE0	555	Alive	T3a	N0	M0	Stage IIIA	G4	NA																			NA	Mild	45	3.8	4.8	5.3	TCGA-DD-AAE0	5E4136E4-DDD8-4FAF-8A8E-5F836FD97F49	0.2	0.9	Not Available	A	0.7	1.5	0.5	14	-16732	Not Applicable	0	300	Not Available	NA
TCGA-G3-AAV3	412	Alive	T2	N0	M0	Stage II	G2	NA																			NA	Severe	58	3.4	4.4	4.8	TCGA-G3-AAV3	EFC865FD-7C74-4361-9D7A-EEF923DBCD24	0	0.6	1	A	0.5	0.9	0.6	15	-21449	Not Applicable	0	279	Not Available	NA
TCGA-WQ-AB4B	395	Alive	T2	NX	M0	Stage II	G2	NA																			NA	Not Available	62	3.5	3.3	5	TCGA-WQ-AB4B	D5471A2B-F14C-44DE-9142-5A5FB07B6FC2	0.3	1.7	Not Available	A	0.4	1.2	1.1	18	-22769	Not Applicable	0	122	Not Available	NA
TCGA-G3-A7M8	430	Alive	T1	NX	MX	Stage I	G1	NA																			NA	Unknown	31	3.3	3.5	4.8	TCGA-G3-A7M8	01CC571C-A47C-4548-9C14-5E51C79B095B	0	1.8	Not Available	A	0.6	1.4	0.7	5	-11527	Not Applicable	0	0	Not Available	NA
TCGA-BD-A3ER	1115	Alive	T2	NX	MX	Stage II	G2	NA																			NA	Mild	62	3.4	3.9	5.0	TCGA-BD-A3ER	9457A9A1-3DD1-4D88-B1E1-D20AAE4491DD	0.3	0.7	0	A	0.5	1.4	0.9	21	-22657	Not Applicable	0	146	Not Available	NA
TCGA-G3-AAV6	65	Dead	T3a	N0	M0	Stage IIIA	G3	NA																			NA	Severe	53	3.4	3.9	5.2	TCGA-G3-AAV6	A6733FA1-030A-45ED-9C24-0E64164D4998	0	1.6	Not Available	A	0.6	1.4	0.9	16	-19556	65	0	Not Available	Not Available	NA
TCGA-5R-AA1C	520	Alive	T2	N0	M0	Stage II	G2	NA																			NA	None	57	3.2	3.0	4.6	TCGA-5R-AA1C	290890EB-321C-45DC-9CD1-45676C6E5E96	0	1.8	Not Available	B	0.5	1.3	1.0	14	-21073	Not Applicable	0	63	Not Available	NA
TCGA-G3-A3CH	780	Alive	T3a	N0	M0	Stage IIIA	G2	NA																			NA	Severe	53	0.3	0.3	0.5	TCGA-G3-A3CH	3A2D7482-C246-411E-841F-71D96E353328	0	0.7	Not Available	A	0.6	1.4	0.9	11	-19473	Not Applicable	0	193	Not Available	NA	TCGA-G3-A3CH-D40096
TCGA-ZS-A9CE	1241	Alive	T2	NX	MX	Stage II	G1	NA																			NA	None	79	36	44	50	TCGA-ZS-A9CE	7BDC5F86-4D7D-4F1F-BC23-AB51FA9FB947	0	5	Not Available	A	44	80	78	30	-29051	Not Applicable	0	1066	Not Available	NA
TCGA-ZS-A9CD	1386	Dead	T2	NX	MX	Stage II	G2	NA																			NA	Mild	73	36	48	50	TCGA-ZS-A9CD	9197CA4C-E48C-43AF-BA61-D894FAF3CC24	0	8	Not Available	A	62	106	73	30	-26915	1386	0	Not Available	Not Available	NA
TCGA-DD-A4NK	1210	Dead	T3	N0	M0	Stage IIIA	G2	NA	NO						TCGA-DD-A4NK-A43137	1C367DCC-24E5-449B-9392-4AC3076FAA2E	13	YES	917	Not Available	Not Applicable	Chemoembolization	Y-90 Therasphere	Not Applicable	5	2013	NA	None	80	3.5	4.1	5.0	TCGA-DD-A4NK	5B8D04B2-EF40-4216-A3BB-42520EFBE863	0.1	0.5	3	A	0.7	1.2	1.1	5	-29244	1210	0	Not Available	Not Available	NA
TCGA-EP-A12J	570	Alive	T1	NX	MX	Stage I	G1	NA																			NA	Not Available	62	3.8	4.2	5.1	TCGA-EP-A12J	959918d7-cb84-4745-a72f-d138176b1ecb	0.2	0.4	1	B	0.7	1.3	0.8	31	-22997	Not Applicable	0	129	Not Available	NA
TCGA-G3-A5SJ	698	Alive	T1	NX	M0	Stage I	G2	NA	YES	Radiofrequency Ablation	Not Applicable	364	1	1	TCGA-G3-A5SJ-A42748	743F0876-028E-4792-9D8B-F8673D375F17	30	NO	Not Available	Not Available	Not Applicable	Not Available	Not Available	Not Applicable	4	2013	NA	Mild	59	3.3	4.1	4.8	TCGA-G3-A5SJ	2C8A1E74-33DE-453F-8D1E-E226185E52FC	0	0.5	Not Available	B	0.6	1.4	1.3	15	-21848	Not Applicable	0	364	Not Available	NA
TCGA-DD-A1EC	602	Alive	T1	N0	M0	Stage I	G3	NA																			NA	None	20	3.5	3.2	5.0	TCGA-DD-A1EC	520a709a-87f6-4f3d-b2a2-9192e3b65c5b	0.1	0.4	Not Available	A	0.7	1.2	0.8	6	-7363	Not Applicable	0	602	Not Available	NA	TCGA-DD-A1EC-D42203
TCGA-DD-AADG	1145	Alive	T3a	N0	M0	Stage IIIA	G3	NA																			NA	Mild	70	3.8	4.2	5.3	TCGA-DD-AADG	89D1261C-6D93-4298-A2AF-B5FF52BE0CB6	0.2	0.9	Not Available	A	0.7	1.5	1.0	7	-25887	Not Applicable	0	808	Not Available	NA
TCGA-CC-A123	219	Alive	T3	N0	M0	Stage IIIA	G1	NA																			NA	Not Available	24	Not Available	Not Available	Not Available	TCGA-CC-A123	e2f6d3aa-b817-4193-a550-8e53265aa336	Not Available	Not Available	Not Available	Not Available	Not Available	Not Available	Not Available	18	-9107	Not Applicable	0	-8	Not Available	NA
TCGA-BC-A10T	837	Dead	T4	NX	MX		G1	NA																			NA	Not Available	76	Not Available	3.0	Not Available	TCGA-BC-A10T	8a9cde9a-c38c-423e-bc14-354ee26468c9	Not Available	0.7	Not Available	Not Available	Not Available	Not Available	1.2	23	-27944	837	0	Not Available	Not Available	NA
TCGA-CC-A7IH	365	Alive	T3	N0	M0	Stage IIIA	G1	NA																			NA	Not Available	58	Not Available	Not Available	Not Available	TCGA-CC-A7IH	E4E0BC11-AD61-4419-857C-44FB5C7877A3	Not Available	Not Available	Not Available	Unknown	Not Available	Not Available	Not Available	22	-21381	Not Applicable	0	0	Not Available	NA
TCGA-DD-A1EA	2415	Alive	T2	N0	M0	Stage II	G2	NA	YES	Radiofrequency Ablation;Radiofrequency Ablation	Not Applicable;Not Applicable	769;1176	1;2	2;2	TCGA-DD-A1EA-A42205	D8522937-A679-4256-A8E3-256EA53BD593	15	NO	Not Available;Not Available	Not Available;Not Available	Not Applicable;Not Applicable	Not Available;Not Available	Not Available;Not Available	Not Applicable;Not Applicable	4	2013	NA	Mild	68	3.5	3.3	5.0	TCGA-DD-A1EA	8052c374-9435-4588-b970-68565c56dbb7	0.1	0.9	1	A	0.8	1.3	1.2	16	-24925	Not Applicable	0	2415	Not Available	NA
TCGA-DD-AADW	587	Alive	T1	N0	M0	Stage I	G3	NA																			NA	None	48	3.8	4.3	4.3	TCGA-DD-AADW	1BCF1762-7926-45F6-A367-D45FC3AF7BC3	0.2	1.0	Not Available	A	0.7	1.5	0.8	14	-17781	Not Applicable	0	203	Not Available	NA
TCGA-DD-AACQ	432	Dead	T2	N0	M0	Stage II	G3	NA																			NA	Unknown	50	3.8	4.2	5.3	TCGA-DD-AACQ	0F34D654-8984-4B8B-B345-67066D611513	0.2	0.8	Not Available	A	0.7	1.5	1.3	29	-18429	Not Applicable	0	429	Not Available	NA
TCGA-DD-AAED	763	Alive	T1	N0	M0	Stage I	G3	NA	YES	Radiofrequency Ablation;Radiofrequency Ablation;Radiofrequency Ablation	Not Applicable;Not Applicable;Not Applicable	365;468;594	1;1;1	2;2;1	TCGA-DD-AAED-A68425	A79F710A-661B-4E19-BED7-1E5CA8496A81	3	YES	215;331;401	Other;Other;Other	adriamycin;adriamycin;adriamycin	Chemoembolization;Chemoembolization;Chemoembolization	Gelfoam;Gelfoam;Gelfoam	Not Applicable;Not Applicable;Not Applicable	11	2014	NA	Mild	51	3.8	4.0	5.3	TCGA-DD-AAED	527D2BC3-7FDD-4B08-839D-67E2F246DB04	0.2	0.6	Not Available	A	0.7	1.5	0.5	15	-18722	Not Applicable	0	470	Not Available	NA
TCGA-UB-A7MB	601	Alive	T2	NX	MX	Stage II	G3	NA	NO;YES	Radiofrequency Ablation	Not Applicable	365	1	1	TCGA-UB-A7MB-A69955;TCGA-UB-A7MB-A63685	3A2D60D6-5CD4-43E6-957D-F2B0EF1EC49F;0F7DA27F-5C06-479C-B6BD-1CD6AA8A6B65	22;15	YES;YES	390;428;85;112;390;417	Mitomycin C;Doxorubicin;Doxorubicin;Doxorubicin;Doxorubicin;Not Available	Not Applicable;Not Applicable;Not Applicable;Not Applicable;Not Applicable;Not Applicable	Chemoembolization;Chemoembolization;Chemoembolization;Chemoembolization;Chemoembolization;Radioembolization	Other, specify;Plastic Beads;Plastic Beads;Plastic Beads;Other, specify;Y-90 Therasphere	Ethiodol;Not Applicable;Not Applicable;Not Applicable;Ethiodol;Not Applicable	1;8	2014;2014	NA	None	24	3.5	3.1	4.8	TCGA-UB-A7MB	AF1E56AF-410C-4CAD-A4E8-1C6937F1A350	0.2	0.4	Not Available	A	0.7	1.2	0.4	15	-8951	Not Applicable	0	526	Not Available	NA	TCGA-UB-A7MB-D63686;TCGA-UB-A7MB-D63687;TCGA-UB-A7MB-D63688;TCGA-UB-A7MB-D63689;TCGA-UB-A7MB-D63690
TCGA-DD-AADQ	436	Alive	T2	N0	M0	Stage II	G3	NA																			NA	Unknown	59	3.8	4.4	5.3	TCGA-DD-AADQ	485D283A-552C-485A-84FB-3ABDB98DC797	0.2	0.3	Not Available	A	0.7	1.5	0.7	7	-21756	Not Applicable	0	161	Not Available	NA
TCGA-DD-A73B	283	Dead	T1	N0	M0	Stage I	G2	NA																			NA	Unknown	72	3.5	3.5	5.0	TCGA-DD-A73B	5449C232-56F1-4E03-9421-ABA3AE180107	0.1	2.1	1	B	0.6	1.1	0.9	30	-26390	283	0	Not Available	Not Available	NA
TCGA-ZP-A9CV	1088	Dead	T1	NX	MX		G1	NA																			NA	Severe	59	3.5	4	5.7	TCGA-ZP-A9CV	91909C63-DEBC-42AD-B4BE-56870195BDCB	0.2	0.5	Not Available	A	0.7	1.3	0.8	28	-21633	Not Applicable	0	142	Not Available	NA
TCGA-DD-A73D	693	Alive	T2	NX	MX	Stage II	G1	NA																			NA	Mild	68	3.5	4.5	5.0	TCGA-DD-A73D	24170A77-94E0-4002-9D3E-A46C84E84FCA	0.1	0.3	1	A	0.6	1.1	0.8	30	-24941	Not Applicable	0	334	Not Available	NA
TCGA-G3-A5SM	520	Alive	T2	NX	M0	Stage II	G3	NA	YES	Radiofrequency Ablation;Radiofrequency Ablation	Not Applicable;Not Applicable	302;365	1;1	1;1	TCGA-G3-A5SM-A62750	1796E529-FEBB-4E24-96C2-D4B5ACD824D7	24	NO	Not Available;Not Available	Not Available;Not Available	Not Applicable;Not Applicable	Not Available;Not Available	Not Available;Not Available	Not Applicable;Not Applicable	7	2014	NA	Unknown	58	3.3	3.2	4.8	TCGA-G3-A5SM	D397E70F-C174-4656-9B7E-5E4C00754410	0	0.6	Not Available	A	0.5	1.4	0.5	15	-21236	Not Applicable	0	133	Not Available	NA
TCGA-LG-A9QD	366	Alive	T3a	N0	M0	Stage IIIA	G2	NA																			NA	Mild	68	3.4	2.9	4.8	TCGA-LG-A9QD	948A9BBC-60B0-4FB7-A707-76BC41294217	0.0	0.5	3	Unknown	0.7	1.5	0.9	7	-24969	Not Applicable	0	130	Not Available	NA	TCGA-LG-A9QD-D60838
TCGA-DD-AACN	1302	Alive	T1	N0	M0	Stage I	G3	NA	NO						TCGA-DD-AACN-A66125	276C8689-15A0-4900-8451-29E56E7794D9	2	YES	379	Other	adriamycin	Chemoembolization	Other, specify	lipidol	10	2014	NA	Unknown	32	3.8	3.9	5.3	TCGA-DD-AACN	0AFD4283-7311-4D69-A2F5-779628DA45FC	0.2	2.2	Not Available	A	0.7	1.5	1.5	29	-12007	Not Applicable	0	1292	Not Available	NA
TCGA-DD-AADJ	1066	Alive	T1	N0	M0	Stage I	G3	NA																			NA	Unknown	70	3.8	4.2	5.3	TCGA-DD-AADJ	1D880AEA-9EFE-4A43-8A6A-6A81801DA9E0	0.2	0.6	Not Available	A	0.7	1.5	0.6	7	-25863	Not Applicable	0	730	Not Available	NA
TCGA-CC-A9FW	248	Alive	T3	N0	M0	Stage IIIA	G2	NA																			NA	Not Available	68	Not Available	Not Available	Not Available	TCGA-CC-A9FW	027322F0-D720-41F8-897C-A10E5C1424C5	Not Available	Not Available	Not Available	Unknown	Not Available	Not Available	Not Available	22	-24891	Not Applicable	0	0	Not Available	NA
TCGA-G3-AAV2	372	Alive	T1	N0	M0	Stage I	G1	NA																			NA	Not Available	50	3.3	4.2	4.8	TCGA-G3-AAV2	1724C96A-2AA3-43D4-992A-08AF948C0F45	0	0.7	Not Available	A	0.6	1.4	1	15	-18363	Not Applicable	0	295	Not Available	NA
TCGA-FV-A3I0	848	Alive	T2	NX	M0	Stage II	G2	NA																			NA	Not Available	76	Not Available	4.40	Not Available	TCGA-FV-A3I0	A8C2AA08-9156-4845-AD77-5E060858C757	Not Available	0.4	Not Available	Not Available	Not Available	Not Available	Not Available	16	-28101	Not Applicable	0	6	Not Available	NA	TCGA-FV-A3I0-D57855
TCGA-DD-A3A4	612	Dead	T3	N0	M0	Stage IIIA	G3	NA	NO						TCGA-DD-A3A4-A42699	E888B66F-EC27-412B-8CDF-A97F9598C732	27	YES	231;270;375	Other;Other;Other	Mitomycin C and cis-platinum;Mitomycin C and cis-platinum;Mitomycin C and cis-platinum	Chemoembolization;Chemoembolization;Chemoembolization	Other, specify;Other, specify;Other, specify	chemoembolic agent;chemoembolic agent;chemoembolic agen	4	2013	NA	None	37	3.5	3.3	5.0	TCGA-DD-A3A4	AB35C9F9-3040-424D-A89F-DFF3A1365BC6	0.1	1.0	2	B	0.4	1.2	1.0	6	-13739	612	0	Not Available	Not Available	NA	TCGA-DD-A3A4-D42698
TCGA-DD-A1EH	1495	Alive	T3	N0	M0	Stage III	G3	NA	YES	Radiofrequency Ablation	Not Applicable	126	Not Available	1	TCGA-DD-A1EH-A45785	5BD6AA35-352F-459E-BFCB-FDD1929F1153	22	NO	Not Available	Not Available	Not Applicable	Not Available	Not Available	Not Applicable	7	2013	NA	None	23	3.5	4.7	5.0	TCGA-DD-A1EH	cab5b264-abab-4bdb-816e-9d2c0ac30629	0.1	1.0	1	B	0.8	1.3	1.0	16	-8499	Not Applicable	0	1036	Not Available	NA	TCGA-DD-A1EH-D45786;TCGA-DD-A1EH-D45810;TCGA-DD-A1EH-D45811
TCGA-2Y-A9H4	1452	Alive	T1	N0	MX	Stage I	G2	NA																			NA	Unknown	68	3.5	4.6	5	TCGA-2Y-A9H4	801B1D2C-EB6F-4EEF-A00B-83DA939D755A	0.2	0.3	2	A	0.8	1.5	1.2	3	-25096	Not Applicable	0	1270	Not Available	NA
TCGA-DD-AAD0	137	Alive	T1	N0	M0	Stage I	G2	NA																			NA	Mild	73	3.8	3.4	5.3	TCGA-DD-AAD0	09790A9B-CC2F-4D7E-A971-8FB4ECD9F791	0.2	0.8	Not Available	A	0.7	1.5	0.5	29	-26781	Not Applicable	0	137	Not Available	NA
TCGA-G3-A7M6	632	Alive	T1	NX	MX	Stage I	G3	NA																			NA	Mild	60	3.3	3.6	4.8	TCGA-G3-A7M6	2681F83D-233F-4EA2-B5E6-3C05AF81F123	0	0.5	Not Available	A	0.4	1.1	0.6	5	-22205	Not Applicable	0	366	Not Available	NA
TCGA-2Y-A9H1	1229	Dead	T1	NX	MX	Stage I	G2	NA	NO						TCGA-2Y-A9H1-A66956	6FF2F78D-C736-4E2F-A197-E82382551E44	28	YES	178	Not Available	Not Applicable	Radioembolization	Y-90 Therasphere	Not Applicable	10	2014	NA	Unknown	58	3.5	4.4	5	TCGA-2Y-A9H1	9C5E2438-F587-4935-92F0-4BFD57468EAA	0.2	0.5	Not Available	Unknown	0.8	1.5	0.9	3	-21222	1229	0	Not Available	Not Available	NA
TCGA-K7-A5RG	519	Alive	T1	NX	MX	Stage I	G1	NA																			NA	Not Available	66	Not Available	Not Available	Not Available	TCGA-K7-A5RG	4FD3ED02-7B66-47BF-8B92-31FEE1093A87	Not Available	Not Available	1	Unknown	Not Available	Not Available	Not Available	21	-24218	Not Applicable	0	120	Not Available	NA
TCGA-DD-AAW0	2015	Alive	T1	N0	M0	Stage I	G2	NA																			NA	Mild	54	3.3	4.6	5.2	TCGA-DD-AAW0	109436AA-A655-429B-8D3B-1A43385C9016	0.2	0.2	Not Available	A	0.7	1.4	1.3	13	-19981	Not Applicable	0	1644	Not Available	NA
TCGA-DD-AADV	574	Alive	T1	N0	M0	Stage I	G3	NA																			NA	None	50	3.8	3.8	5.3	TCGA-DD-AADV	4C78B999-4797-4E19-8BC5-9FFD01CF768A	0.2	0.8	Not Available	A	0.7	1.5	0.9	14	-18300	Not Applicable	0	230	Not Available	NA
TCGA-DD-AACB	2324	Alive	T1	N0	M0	Stage I	G3	NA																			NA	Mild	74	3.8	4.1	5.3	TCGA-DD-AACB	6D2E8BC2-CA86-41C1-AE49-289E20FCE758	0.2	0.8	Not Available	A	0.7	1.5	1.1	28	-27103	Not Applicable	0	1800	Not Available	NA
TCGA-DD-AAEB	478	Alive	T1	N0	M0	Stage I	G2	NA																			NA	Unknown	60	3.8	4.1	5.3	TCGA-DD-AAEB	F0ECE8E2-A6B0-4ED9-A613-D2FBB20E51B1	0.2	0.3	Not Available	A	0.7	1.5	0.6	14	-22121	Not Applicable	0	370	Not Available	NA
TCGA-DD-AACC	1685	Dead	T1	N0	M0	Stage I	G2	NA																			NA	Mild	61	3.8	3.9	5.3	TCGA-DD-AACC	ED8C0D53-5DB0-4B77-95EC-15971926E313	0.2	0.5	Not Available	A	0.7	1.5	1.3	28	-22499	1685	0	Not Available	Not Available	NA
TCGA-DD-AADL	636	Alive	T1	N0	M0	Stage I	G4	NA																			NA	Unknown	58	3.8	3.5	5.3	TCGA-DD-AADL	A7F7E313-4636-4C54-B2B7-F5928A8368E4	0.2	0.5	2	A	0.7	1.5	0.5	7	-21512	Not Applicable	0	636	Not Available	NA
TCGA-LG-A9QC	425	Alive	T1	NX	M0	Stage I	G2	NA																			NA	Mild	48	3.5	4.7	5.0	TCGA-LG-A9QC	8C2783EF-AA41-44C9-BE87-FA4C84108F1E	0.2	2.8	1	Unknown	0.5	1.3	0.8	7	-17842	Not Applicable	0	180	Not Available	NA
TCGA-DD-A1E9	2759	Dead	T1	N0	M0	Stage I	G2	NA	YES	Radiofrequency Ablation	Not Applicable	1839	Not Available	1	TCGA-DD-A1E9-A42014	487D20F2-3074-4B10-93BF-D379E4A91665	9	YES	1924	Other	chemoembolic mixture	Chemoembolization	Other, specify	chemoembolic mixture	4	2013	NA	Severe	70	3.5	4.1	5.0	TCGA-DD-A1E9	8153a862-0790-4a33-80db-ed47fedcd4ef	0.1	13	4	A	0.8	1.3	0.9	10	-25808	2759	0	Not Available	Not Available	NA
TCGA-MI-A75H	747	Alive		NX	MX		Not Available	NA	YES	Radiofrequency Ablation	Not Applicable	350	1	1	TCGA-MI-A75H-A51546	DF17533C-CE9B-483C-8C88-23C6240447E1	20	YES	746	Doxorubicin	Not Applicable	Chemoembolization	Plastic Beads	Not Applicable	11	2013	NA	Not Available	77	3.5	3.3	4.9	TCGA-MI-A75H	F3F6BA92-C68F-4313-99F4-0281272E02B6	0.2	2.3	Not Available	B	0.6	1.3	Not Available	20	-28371	Not Applicable	0	391	Not Available	NA
TCGA-EP-A3RK	363	Alive	T3a	NX	MX	Stage IIIA	G2	NA																			NA	Not Available	73	3.5	4.3	4.8	TCGA-EP-A3RK	F15279DD-5D12-460B-9BD1-B4F95681CA65	0.0	0.6	Not Available	A	Not Available	Not Available	Not Available	15	-26985	Not Applicable	0	13	Not Available	NA
TCGA-DD-AAEI	1531	Alive	T1	N0	M0	Stage I	G2	NA	YES	Radiofrequency Ablation	Not Applicable	1352	1	1	TCGA-DD-AAEI-A66239	CA6D87A8-4CDC-47EC-80E3-E3F46B605C09	6	NO	Not Available	Not Available	Not Applicable	Not Available	Not Available	Not Applicable	10	2014	NA	None	72	3.8	3.6	5.3	TCGA-DD-AAEI	34416BE6-B6D6-4029-B899-9BA685E39590	0.2	0.5	Not Available	A	0.7	1.5	0.9	15	-26465	Not Applicable	0	1233	Not Available	NA
TCGA-DD-A116	1622	Dead	T3	N0	M0	Stage IIIA	G3	NA																			NA	Not Available	68	3.5	4.1	5.0	TCGA-DD-A116	994347ba-3045-4ade-926f-06420fbd906c	0.1	1.1	0	A	0.8	1.4	1.1	29	-24934	1622	0	Not Available	Not Available	NA
TCGA-DD-AACL	107	Dead	T1	N0	M0	Stage I	G3	NA																			NA	Unknown	66	3.8	3.3	5.3	TCGA-DD-AACL	3DA3CFEC-5464-4DD8-9757-A0CDFE3536F8	0.2	0.7	Not Available	A	0.7	1.5	1.0	29	-24355	Not Applicable	0	58	Not Available	NA
TCGA-DD-AACA	2301	Alive	T1	N0	M0	Stage I	G3	NA																			NA	Mild	65	3.8	3.7	5.3	TCGA-DD-AACA	D6486001-240A-455A-980C-E06C25C61FA5	0.2	0.7	Not Available	A	0.7	1.5	1.2	28	-23973	Not Applicable	0	2000	Not Available	NA
TCGA-DD-A3A3	535	Dead	T1	N0	M0	Stage I	G2	NA																			NA	None	45	Not Available	Not Available	Not Available	TCGA-DD-A3A3	516C8594-2973-41E5-A5CE-76D177EDFA48	0.1	0.9	Not Available	B	0.8	1.2	1.2	6	-16708	535	0	Not Available	Not Available	NA
TCGA-DD-AAE1	552	Alive	T1	N0	M0	Stage I	G3	NA																			NA	Mild	52	3.8	4.1	5.3	TCGA-DD-AAE1	3BBFF405-DAE4-4DC9-985A-33E7AC9CB2DD	0.2	0.4	Not Available	A	0.7	1.5	0.8	14	-19073	Not Applicable	0	293	Not Available	NA
TCGA-DD-AACG	469	Dead	T2	N0	M0	Stage II	G4	NA																			NA	Mild	52	3.8	3.6	5.3	TCGA-DD-AACG	B5BEF77A-F46C-406C-9AA8-55F7A61AA885	0.2	1.0	Not Available	A	0.7	1.5	1.5	28	-19174	469	0	Not Available	Not Available	NA
TCGA-DD-AAD3	1295	Alive	T1	N0	M0	Stage I	G2	NA																			NA	Mild	43	3.8	3.9	5.3	TCGA-DD-AAD3	0D13229A-304A-48A6-A761-12E68E94A4B4	0.2	0.4	Not Available	A	0.7	1.5	0.8	29	-15706	Not Applicable	0	1029	Not Available	NA
TCGA-CC-A8HT	140	Dead	T3	N0	M0	Stage IIIA	G2	NA																			NA	Not Available	74	Not Available	Not Available	Not Available	TCGA-CC-A8HT	95408571-9D4E-412B-8EE8-7992E0270B0F	Not Available	Not Available	Not Available	Unknown	Not Available	Not Available	Not Available	22	-27334	Not Applicable	0	0	Not Available	NA
TCGA-EP-A2KB	596	Dead	T1	NX	MX	Stage I	G2	NA	NO						TCGA-EP-A2KB-A33377	950DA764-8CFA-48C1-8ADC-A39018424BE9	28	YES	334	Doxorubicin	Not Applicable	Chemoembolization	Other, specify	Micron Microspheres	6	2012	NA	Not Available	46	3.8	3.8	5.1	TCGA-EP-A2KB	18C08546-BED3-4ED9-B223-479AFE633C8E	0.2	1.4	Not Available	A	Not Available	1.0	Not Available	26	-16835	Not Applicable	0	60	Not Available	NA
TCGA-CC-5260	87	Dead	T4	N0	M0	Stage IIIC	G1	NA																			NA	Not Available	61	Not Available	Not Available	Not Available	TCGA-CC-5260	ca8afb2c-be3d-41e8-8dbc-19fe7ab6154b	Not Available	Not Available	Not Available	Not Available	Not Available	Not Available	Not Available	15	-22345	Not Applicable	0	0	Not Available	NA
TCGA-DD-AADI	1085	Alive	T1	N0	M0	Stage I	G3	NA																			NA	Unknown	43	3.8	3.8	5.3	TCGA-DD-AADI	97472E71-66EB-434B-81B0-D727765F44CB	0.2	0.5	Not Available	A	0.7	1.5	0.8	7	-15928	Not Applicable	0	763	Not Available	NA
TCGA-XR-A8TF	693	Dead	T1	NX	MX	Stage I	G1	NA																			NA	None	74	3.5	3.9	4.8	TCGA-XR-A8TF	1E9F910C-82C0-4222-A62F-B656839307FC	0.2	0.8	Not Available	A	0.7	1.5	0.8	20	-27145	693	0	Not Available	Not Available	NA
TCGA-KR-A7K0	65	Dead	T1	N0	M0	Stage I	G1	NA																			NA	Not Available	65	3.5	2.8	4.9	TCGA-KR-A7K0	5A7706BA-3CEA-41EB-B78A-FD69206DAA93	0.2	1.3	Not Available	Unknown	0.7	1.3	0.7	28	-23974	65	0	Not Available	Not Available	NA
TCGA-BC-A10Z	34	Dead	T1	N0	MX	Stage I	G2	NA																			NA	None	62	3.5	3.1	5.0	TCGA-BC-A10Z	709f1e4d-f5e8-4a0b-8254-23f037f4bae7	0.0	0.6	1	Not Available	0.7	1.1	1.2	1	-22913	34	0	Not Available	Not Available	NA
TCGA-DD-A1EB	2017	Alive	T1	N0	M0	Stage I	G2	NA	YES	Ethanol Injection;Ethanol Injection	Not Applicable;Not Applicable	506;731	Not Available;Not Available	Not Available;Not Available	TCGA-DD-A1EB-A42227	59CA7EF7-652C-416A-82B8-14E666059859	15	NO	Not Available;Not Available	Not Available;Not Available	Not Applicable;Not Applicable	Not Available;Not Available	Not Available;Not Available	Not Applicable;Not Applicable	5	2013	NA	None	72	3.5	3.7	5.0	TCGA-DD-A1EB	68015cc7-d3a1-4c90-b8fb-5d14143d9960	0.1	0.3	1	B	0.6	1.1	1.3	9	-26471	Not Applicable	0	2017	Not Available	NA
TCGA-DD-AAW2	1855	Alive	T1	N0	M0	Stage I	G2	NA																			NA	None	69	3.3	4.0	5.2	TCGA-DD-AAW2	03DF105E-A005-4577-BFDB-9644758D778E	0.2	0.4	1	A	0.7	1.4	1.1	13	-25420	Not Applicable	0	1505	Not Available	NA
TCGA-ED-A66X	406	Alive	T3a	N0	M0	Stage IIIA	G3	NA																			NA	Mild	35	3.8	4.7	5.1	TCGA-ED-A66X	B75CA9E4-A474-4960-9343-C8E9524CD096	0.1	9	Not Available	Unknown	4.1	5.6	4.5	3	-12947	Not Applicable	0	6	Not Available	NA
TCGA-DD-AACZ	171	Dead	T1	N0	M0	Stage I	G4	NA																			NA	Unknown	63	3.8	4.5	5.3	TCGA-DD-AACZ	CCE2BB32-84CB-4991-9628-1EA408A9B11A	0.2	0.4	Not Available	A	0.7	1.5	0.6	29	-23230	171	0	Not Available	Not Available	NA
TCGA-DD-A119	223	Dead	T3a	N0	M1	Stage IV	G3	NA																			NA	None	40	3.5	3.9	5.0	TCGA-DD-A119	66c6f413-b7a8-4d7c-9e1d-c4fb257b9e5c	0.1	1.6	2	A	0.9	1.4	1.3	29	-14613	223	0	Not Available	Not Available	NA
TCGA-BC-A217	1397	Dead	T2	NX	M0	Stage II	G3	NA																			NA	None	75	3.5	4.4	5.0	TCGA-BC-A217	6dcfc418-ab28-4365-95ea-c1ae254f2341	0.0	0.2	Not Available	Not Available	0.6	1.0	0.8	8	-27411	Not Applicable	0	421	Not Available	NA
TCGA-5C-A9VG	328	Alive	T2	N0	M0	Stage II	G2	NA																			NA	None	58	Not Available	Not Available	Not Available	TCGA-5C-A9VG	073E51F9-FB79-4A5F-9BA0-2C9AF03C0B85	Not Available	Not Available	Not Available	A	Not Available	Not Available	Not Available	26	-21273	Not Applicable	0	328	Not Available	NA
TCGA-DD-AAVZ	1900	Alive	T1	N0	M0	Stage I	G2	NA																			NA	None	38	3.3	3.8	5.2	TCGA-DD-AAVZ	11F69D9F-A67D-41FA-95A9-BAA194B3FCFB	0.2	1.0	1	A	0.7	1.4	1.2	13	-14005	Not Applicable	0	1699	Not Available	NA
TCGA-G3-A3CI	180	Alive	T1	N0	M0	Stage I	G2	NA																			NA	Mild	71	0.3	0.4	0.5	TCGA-G3-A3CI	B5465221-78FE-40A8-ABEC-BED600602DD4	0	0.3	Not Available	A	0.6	1.4	0.9	16	-26224	Not Applicable	0	180	Not Available	NA
TCGA-RC-A7S9	640	Alive	T1	N0	M0	Stage I	G3	NA																			NA	Mild	47	3.1	4.3	5.2	TCGA-RC-A7S9	F5DE6712-4DE4-43DE-8EB5-EC2A798C8438	0.1	0.8	Not Available	A	0.3	1.20	0.7	21	-17403	Not Applicable	0	640	Not Available	NA
TCGA-FV-A3R2	194	Dead	T1	NX	MX	Stage I	Not Available	NA																			NA	Not Available	75	Not Available	Not Available	Not Available	TCGA-FV-A3R2	17833039-0D7E-47F0-90E6-8CABAE94C124	Not Available	Not Available	4	Not Available	Not Available	Not Available	Not Available	24	-27530	194	0	Not Available	Not Available	NA	TCGA-FV-A3R2-D35314;TCGA-FV-A3R2-D35315
TCGA-DD-AAE4	608	Alive	T1	N0	M0	Stage I	G1	NA	YES	Radiofrequency Ablation	Not Applicable	139	1	Not Available	TCGA-DD-AAE4-A68415	26E1A96C-4564-4BFE-9354-F0AA2EB77E4F	3	NO	Not Available	Not Available	Not Applicable	Not Available	Not Available	Not Applicable	11	2014	NA	None	49	3.8	4.0	5.3	TCGA-DD-AAE4	C797D6AD-05D4-4322-BAD2-29801A986B4E	0.2	0.8	Not Available	A	0.7	1.5	0.5	14	-18009	Not Applicable	0	259	Not Available	NA
TCGA-MR-A8JO	330	Alive	T1	N0	MX	Stage I	G3	NA																			NA	Not Available	34	3.9	4.1	5.1	TCGA-MR-A8JO	8574D285-E02A-4D2B-931B-73556A9FDA02	0.2	0.8	Not Available	Unknown	Not Available	Not Available	Not Available	9	-12669	Not Applicable	0	52	Not Available	NA
TCGA-DD-A4NO	2245	Alive	T1	N0	M0	Stage I	G1	NA	YES	Radiofrequency Ablation;Other	Not Applicable;cryoablation	2244;2244	1;1	1;1	TCGA-DD-A4NO-A49664	229D0F16-E4C6-4694-8F51-BA228820B968	7	YES	1051;Not Available	Other;Not Available	embolic agent;Not Applicable	Chemoembolization;Not Available	Other, specify;Not Available	embolic agent;Not Applicable	10	2013	NA	Mild	65	3.5	4.5	5.0	TCGA-DD-A4NO	75F78C38-6854-4390-AD11-789B4E549D63	0.1	0.4	Not Available	A	0.8	1.3	1.6	5	-24090	Not Applicable	0	1869	Not Available	NA
TCGA-DD-A1EK	558	Dead	T4	N0	M1	Stage IVB	G2	NA	YES	Radiofrequency Ablation	Not Applicable	0	3	1	TCGA-DD-A1EK-A42206	61C165ED-E7E2-41EE-B4E9-C9368BA49FAC	15	YES	286	Not Available	Not Applicable	Chemoembolization	Not Available	Not Applicable	4	2013	NA	Mild	64	3.5	4.3	5.0	TCGA-DD-A1EK	A5E4412B-0E49-4D86-9CCE-71F440A84048	0.1	0.5	1	A	0.6	1.1	0.7	9	-23437	558	0	Not Available	Not Available	NA	TCGA-DD-A1EK-D42207
TCGA-ED-A7PY	390	Alive	T2	NX	M0	Stage II	G3	NA	YES	Ethanol Injection;Ethanol Injection;Ethanol Injection	Not Applicable;Not Applicable;Not Applicable	20;53;82	Not Available;Not Available;Not Available	Not Available;Not Available;Not Available	TCGA-ED-A7PY-A64278	867D2F96-7949-4978-8BF0-0176298728EF	28	NO	Not Available;Not Available;Not Available	Not Available;Not Available;Not Available	Not Applicable;Not Applicable;Not Applicable	Not Available;Not Available;Not Available	Not Available;Not Available;Not Available	Not Applicable;Not Applicable;Not Applicable	8	2014	NA	Mild	20	Not Available	Not Available	Not Available	TCGA-ED-A7PY	A396E048-5AA0-4D71-96BD-7F4FDF6934AA	0.1	0.6	Not Available	Unknown	4.0	5.8	3.9	7	-7556	Not Applicable	0	6	Not Available	NA
TCGA-DD-AAEG	719	Alive	T1	N0	M0	Stage I	G3	NA																			NA	None	59	3.8	3.0	5.3	TCGA-DD-AAEG	BD627786-31A8-46D9-B3E2-7F489D50F608	0.2	0.6	Not Available	A	0.7	1.5	0.6	15	-21853	Not Applicable	0	476	Not Available	NA
TCGA-ED-A627	423	Alive	T1	NX	M0	Stage I	G2	NA																			NA	Unknown	74	Not Available	Not Available	Not Available	TCGA-ED-A627	A4AF0084-EDD4-4DCD-8975-4A59EE5DA64C	Not Available	Not Available	Not Available	Unknown	Not Available	Not Available	Not Available	28	-27303	Not Applicable	0	0	Not Available	NA
TCGA-BC-A112	153	Dead	T3	NX	MX		G2	NA																			NA	Not Available	80	3.5	4.1	5.0	TCGA-BC-A112	a2c17e87-d8bc-4160-88ae-e3e894d013e4	0.0	0.3	Not Available	Not Available	0.7	1.3	2.1	1	-29511	153	0	Not Available	Not Available	NA
TCGA-BC-A69I	387	Alive	T1	N0	M0	Stage I	G1	NA																			NA	None	69	Not Available	Not Available	Not Available	TCGA-BC-A69I	70AECC90-17F0-4064-8EBB-BE81F9B1D7FD	0.0	1.2	1	Unknown	0.7	1.3	1.2	18	-25370	Not Applicable	0	16	Not Available	NA
TCGA-ZP-A9D2	765	Dead	T2	NX	MX		G2	NA																			NA	Mild	51	Not Available	Not Available	Not Available	TCGA-ZP-A9D2	CBB89556-D783-4E70-8DB4-EF53E9A45922	Not Available	Not Available	1	A	Not Available	Not Available	Not Available	28	-18717	Not Applicable	0	743	Not Available	NA
TCGA-BC-4072	1490	Dead	T3	N0	M0	Stage IIIA	G3	NA																			NA	Not Available	74	3.5	4.4	5.0	TCGA-BC-4072	5c9a21a3-d471-401a-9568-59dc84245d28	0	.5	7	Not Available	.7	1.1	1	20	-27162	1490	0	Not Available	Not Available	NA
TCGA-DD-AAW1	1989	Alive	T3	N0	M0	Stage IIIA	G2	NA																			NA	Severe	55	3.3	4.0	5.3	TCGA-DD-AAW1	31C7D56B-4AF7-4FDB-BA83-63BF615FCC3D	0.2	0.7	Not Available	A	0.7	1.4	1.2	13	-20288	Not Applicable	0	1644	Not Available	NA
TCGA-DD-AAD1	564	Alive	T1	N0	M0	Stage I	G4	NA																			NA	Unknown	51	3.8	4.5	5.3	TCGA-DD-AAD1	1F482810-433A-4D46-B81B-F7909FFF8C09	0.2	0.6	Not Available	A	0.7	1.5	0.5	29	-18794	Not Applicable	0	564	Not Available	NA
TCGA-UB-A7MA	848	Alive	T2b	N0	M0	Stage II	G2	NA	YES	Radiofrequency Ablation	Not Applicable	295	4	1	TCGA-UB-A7MA-A63550	DD46242B-D31B-4035-9A6F-D3C7547F3F36	12	YES	294	Mitomycin C	Not Applicable	Chemoembolization	Other, specify	Ethiodol	8	2014	NA	None	62	3.4	4.0	5.0	TCGA-UB-A7MA	10179EFC-A091-4119-8EC2-30DB6269D674	0	1.2	Not Available	A	0.4	0.90	0.7	12	-22843	Not Applicable	0	455	Not Available	NA	TCGA-UB-A7MA-D63551;TCGA-UB-A7MA-D63552;TCGA-UB-A7MA-D67140;TCGA-UB-A7MA-D67138
TCGA-MI-A75I	630	Alive	T2	NX	MX		G1	NA																			NA	Not Available	61	Not Available	Not Available	Not Available	TCGA-MI-A75I	55E53229-C58F-4922-8869-0F5E2F6C2D7D	Not Available	Not Available	3	A	Not Available	Not Available	Not Available	20	-22341	Not Applicable	0	265	Not Available	NA
TCGA-DD-AACI	1618	Alive	T2	N0	M0	Stage II	G3	NA																			NA	Mild	69	3.8	3.6	5.3	TCGA-DD-AACI	E6FA354E-ADA7-41E0-8C8B-38520A5E6601	0.2	0.5	Not Available	A	0.7	1.5	1.0	28	-25236	Not Applicable	0	1618	Not Available	NA
TCGA-DD-AACU	1567	Alive	T1	N0	M0	Stage I	G3	NA																			NA	Unknown	59	3.8	4.4	5.3	TCGA-DD-AACU	88B6181C-1086-42DF-8BB9-1069EC2DC675	0.2	0.3	Not Available	A	0.7	1.5	1.1	29	-21606	Not Applicable	0	1240	Not Available	NA
TCGA-CC-A7IL	278	Dead	T3	N0	M0	Stage IIIA	G1	NA																			NA	Not Available	61	Not Available	Not Available	Not Available	TCGA-CC-A7IL	B54DF65F-8A6B-4405-9918-90D53418804C	Not Available	Not Available	Not Available	Unknown	Not Available	Not Available	Not Available	22	-22319	Not Applicable	0	0	Not Available	NA
TCGA-DD-AADD	1231	Alive	T1	N0	M0	Stage I	G4	NA																			NA	Unknown	51	3.8	4.1	5.3	TCGA-DD-AADD	B44F664C-444C-4C64-A407-52FD9B55F178	0.2	0.4	Not Available	A	0.7	1.5	0.9	7	-18752	Not Applicable	0	864	Not Available	NA
TCGA-NI-A4U2	1791	Dead	T3	NX	MX	Stage IIIA	G1	NA																			NA	None	71	Not Available	Not Available	Not Available	TCGA-NI-A4U2	9AEA3437-572A-48C6-BEB9-9BDBCB243875	Not Available	Not Available	3	Unknown	Not Available	Not Available	0.8	28	-26011	1791	0	Not Available	Not Available	NA
TCGA-DD-A4NI	816	Alive	T2	NX	M0	Stage II	G2	NA																			NA	Unknown	67	3.5	4.4	5.0	TCGA-DD-A4NI	518AA9CC-71CF-4734-9D55-B435DA99D300	0.1	0.6	6	A	0.8	1.3	1.1	29	-24516	Not Applicable	0	328	Not Available	NA
TCGA-MI-A75C	291	Alive	T1	N0	M0	Stage I	G3	NA																			NA	Not Available	64	3.5	4.0	4.9	TCGA-MI-A75C	A6C0DEF6-7649-485A-A679-50DAFB5EADE5	0.2	1.1	Not Available	A	0.6	1.3	1.0	19	-23441	Not Applicable	0	291	Not Available	NA
TCGA-FV-A3I1	247	Dead	T2	N0	MX	Stage II	G2	NA																			NA	Not Available	81	Not Available	Not Available	Not Available	TCGA-FV-A3I1	BFD20D71-18A5-4F01-8D56-84378AD92359	Not Available	Not Available	Not Available	Not Available	Not Available	Not Available	Not Available	16	Not Available	Not Applicable	0	0	Not Available	NA
TCGA-DD-A1EF	394	Dead	T1	N0	M0	Stage I	G3	NA																			NA	Mild	57	3.5	4.5	5.0	TCGA-DD-A1EF	1c1e8987-676f-417b-b3b4-e0321367df55	0.1	1.0	9	B	0.6	1.1	0.9	10	-21165	394	0	Not Available	Not Available	NA
TCGA-ZP-A9D0	1091	Alive	T1	NX	MX		G1	NA																			NA	Mild	67	3.5	4.1	5.2	TCGA-ZP-A9D0	396EF7C2-343E-4D5C-9B20-ADC0A52C1978	0.2	1.4	Not Available	A	0.5	1.1	0.9	28	-24525	Not Applicable	0	717	Not Available	NA
TCGA-QA-A7B7	94	Alive	T2	NX	MX	Stage II	G2	NA																			NA	Mild	48	3.5	4.2	4.8	TCGA-QA-A7B7	B0952FD6-62EE-44EF-9A2A-E5262ED4721A	0.3	1.0	Not Available	A	0.7	1.2	1	23	-17636	Not Applicable	0	62	Not Available	NA
TCGA-FV-A3R3	366	Dead	T1	NX	MX	Stage I	G2	NA																			NA	Not Available	38	3.4	2.0	5.0	TCGA-FV-A3R3	3DD7C93D-8194-44EE-8014-10DD81EF6441	0.0	0.4	Not Available	Not Available	0.6	1.3	1.3	25	-14231	Not Applicable	0	4	Not Available	NA
TCGA-DD-AADA	1233	Alive	T1	N0	M0	Stage I	G3	NA																			NA	Unknown	66	3.8	4.1	5.3	TCGA-DD-AADA	E50EDBA1-8EC4-47E7-A01E-9F1B2CD75FD7	0.2	0.5	Not Available	A	0.7	1.5	0.6	7	-24288	Not Applicable	0	930	Not Available	NA
TCGA-DD-A39W	827	Dead	T3	N0	M0	Stage III	G2	NA																			NA	Not Available	29	Not Available	Not Available	Not Available	TCGA-DD-A39W	48D33449-B969-423A-B4E7-541809109617	Not Available	Not Available	Not Available	Not Available	Not Available	Not Available	Not Available	5	-10699	827	0	Not Available	Not Available	NA
TCGA-G3-A25V	860	Alive	T1	N0	M0	Stage I	G2	NA	YES	Radiofrequency Ablation	Not Applicable	770	1	1	TCGA-G3-A25V-A40090	0E4F99EC-723C-4BA0-A89F-2C181F9054EE	12	NO	Not Available	Not Available	Not Applicable	Not Available	Not Available	Not Applicable	2	2013	NA	None	68	0.3	0.4	0.5	TCGA-G3-A25V	F435EC00-0DB8-46B4-96BF-890A9D931DF3	0	0.6	0	A	0.6	1.4	0.7	27	-25144	Not Applicable	0	69	Not Available	NA
TCGA-G3-A7M9	56	Dead	T3b	NX	MX	Stage IIIB	G2	NA																			NA	None	70	3.3	3.3	4.8	TCGA-G3-A7M9	115B754D-8559-4F1D-AF44-FCD8C2CEF86A	0	0.4	Not Available	A	0.6	1.4	1	5	-25588	56	0	Not Available	Not Available	NA
TCGA-EP-A26S	608	Alive	T1	N0	MX	Stage I	G2	NA																			NA	Mild	70	3.8	3.5	5.1	TCGA-EP-A26S	B7D6621C-8BCE-4A01-8588-9D7761D9372B	0.2	0.4	Not Available	Not Available	Not Available	Not Available	Not Available	19	-25677	Not Applicable	0	111	Not Available	NA
TCGA-BC-A10Q	1135	Dead	T2	NX	MX		Not Available	NA	NO						TCGA-BC-A10Q-A13754	38B7049A-E74F-4548-9AAE-D604D4C697BD	4	YES	217	Other	Doxorubicon and Mitomycin C	Chemoembolization	Other, specify	PVA particles	4	2011	NA	Not Available	72	3.5	4.1	5.0	TCGA-BC-A10Q	dfa15fbe-bb14-40ce-afc6-70694112e3e2	Not Available	.5	1	Not Available	0.7	1.1	0.6	23	-26400	1135	0	Not Available	Not Available	NA	TCGA-BC-A10Q-D9848;TCGA-BC-A10Q-D9850;TCGA-BC-A10Q-D9855;TCGA-BC-A10Q-D10102
TCGA-DD-A114	1149	Dead	T2		M0	Stage II	G3	NA																			NA	Mild	42	3.5	3.5	5.0	TCGA-DD-A114	02931491-f56b-4233-a079-812e08bc0c59	0.1	2.5	Not Available	A	0.9	1.4	1.2	29	-15410	1149	0	Not Available	Not Available	NA
TCGA-RG-A7D4	1098	Alive	T2	N0	M0	Stage II	G2	NA																			NA	Unknown	69	3	3	5	TCGA-RG-A7D4	08CBBB39-D05A-48B0-A966-5212C5923C8B	1	1	2	A	1	2	1	27	-25302	Not Applicable	0	734	Not Available	NA
TCGA-HP-A5MZ	91	Dead	T1	NX	M0	Stage I	G2	NA																			NA	Not Available	78	Not Available	Not Available	Not Available	TCGA-HP-A5MZ	2D00F09F-0074-46C8-B357-B5F33567762A	Not Available	Not Available	Not Available	Unknown	62	120	124	26	-22702	91	0	Not Available	Not Available	NA
TCGA-DD-A4ND	2746	Alive	T1	N0	M0	Stage I	G3	NA																			NA	None	56	3.5	3.9	5	TCGA-DD-A4ND	C0BF9278-9CBB-4361-B4D8-AB172B67E276	0.1	0.5	3	A	0.6	1.1	0.7	18	-20782	Not Applicable	0	2141	Not Available	NA	TCGA-DD-A4ND-D43026
TCGA-WX-AA46	756	Alive	T2	NX	MX	Stage II	G1	NA																			NA	None	61	3.5	4.6	5.0	TCGA-WX-AA46	02C41E28-CF14-42E2-9E15-F43248AE16E0	0	1.3	3	A	0.5	1.2	1.2	10	-22639	Not Applicable	0	553	Not Available	NA
TCGA-DD-AADB	1242	Alive	T1	N0	M0	Stage I	G4	NA																			NA	Unknown	51	3.8	4.5	5.3	TCGA-DD-AADB	5EAAF7AE-36AF-4FB4-8940-E0861983CEB0	0.2	1.5	Not Available	A	0.7	1.5	0.8	7	-18728	Not Applicable	0	890	Not Available	NA
TCGA-DD-A4NJ	928	Alive	T2	N0	M0	Stage II	G2	NA	YES	Radiofrequency Ablation	Not Applicable	577	Not Available	1	TCGA-DD-A4NJ-A49652	138B9C68-C27D-4F7F-9EA2-D034888BDB34	7	NO	Not Available	Not Available	Not Applicable	Not Available	Not Available	Not Applicable	10	2013	NA	Mild	54	3.5	4.7	5.0	TCGA-DD-A4NJ	815DFFB0-0C22-4E05-868C-26E6C553980A	0.1	0.4	1	A	0.6	1.1	0.7	5	-19964	Not Applicable	0	458	Not Available	NA
TCGA-BC-A10X	770	Dead	T3a	N0	MX	Stage IIIA	G2	NA																			NA	None	52	3.5	3.6	5.0	TCGA-BC-A10X	3dc48ea9-a3c6-437f-af5a-88feb300cc5f	0.0	0.3	2	Not Available	0.7	1.1	0.7	31	-19140	770	0	Not Available	Not Available	NA
TCGA-5R-AA1D	449	Alive	T3a	N0	M0	Stage IIIA	G3	NA																			NA	None	17	3.2	3.3	4.6	TCGA-5R-AA1D	D3D3DBA9-139E-4F57-AC70-B741553D1687	0	0.5	Not Available	B	0.5	1.3	0.7	14	-6545	Not Applicable	0	61	Not Available	NA
TCGA-ED-A7XO	427	Alive	T3a	N0	M0	Stage IIIA	G2	NA																			NA	Mild	29	3.8	4.2	5.1	TCGA-ED-A7XO	20BB3855-66E2-46D4-B189-006B4B254C2E	0.1	0.6	Not Available	Unknown	4.1	5.9	4.9	5	-10828	Not Applicable	0	6	Not Available	NA
TCGA-CC-A3MB	315	Dead	T3	N0	M0	Stage IIIA	G1	NA																			NA	Not Available	36	Not Available	Not Available	Not Available	TCGA-CC-A3MB	2C53D48D-E3BC-49F3-BBE0-2EEE24252B4C	Not Available	Not Available	Not Available	Not Available	Not Available	Not Available	Not Available	6	-13255	Not Applicable	0	3	Not Available	NA
TCGA-ED-A5KG	854	Alive	T2	N0	M0	Stage II	G2	NA																			NA	Severe	60	3.8	6.0	5.1	TCGA-ED-A5KG	CEBDAFEE-8FFD-4EE2-8DD1-9225E06623C2	0.1	0.4	Not Available	Unknown	4.1	5.8	3.9	22	-22258	Not Applicable	0	6	Not Available	NA
TCGA-ZP-A9CZ	706	Alive	T1	NX	MX		G1	NA																			NA	Not Available	72	3.5	4.4	5.2	TCGA-ZP-A9CZ	22077056-067D-4DB5-98E5-106778CECA56	0.2	0.5	2	A	Not Available	Not Available	Not Available	28	-26403	Not Applicable	0	706	Not Available	NA
TCGA-DD-AAVY	1970	Alive	T3	N0	M0	Stage IIIA	G2	NA																			NA	None	56	3.3	3.0	5.2	TCGA-DD-AAVY	C36F9FFE-515B-4895-B82A-AADC49FE3016	0.2	1.0	2	A	0.7	1.4	1.2	13	-20709	Not Applicable	0	1788	Not Available	NA
TCGA-DD-A3A7	419	Dead	T3b	N0	M0	Stage IIIB	G3	NA																			NA	Mild	67	Not Available	Not Available	Not Available	TCGA-DD-A3A7	614C0ECF-6A84-4C86-8706-79BE5BB00991	0.1	0.8	4	Unknown	0.8	1.2	1.4	9	-24599	419	0	Not Available	Not Available	NA	TCGA-DD-A3A7-D42005
TCGA-G3-A5SL	621	Alive	T2	NX	M0	Stage II	G2	NA																			NA	None	70	3.1	4.2	4.7	TCGA-G3-A5SL	9A56D8A8-DADD-442E-BC09-732CD619AEF7	0	0.8	Not Available	Unknown	0.6	1.4	1	15	-25671	Not Applicable	0	243	Not Available	NA
TCGA-DD-A11D	1560	Dead	T1	N0	M0	Stage I	G2	NA	NO						TCGA-DD-A11D-A43743	1BD30F5B-B70D-4E68-8C90-E6658939E2A4	2	YES	1506	Other	Y90 Theraspheres	Radioembolization	Y-90 Therasphere	Not Applicable	6	2013	NA	None	57	3.5	4.5	5.0	TCGA-DD-A11D	0ef95351-0133-4f34-a59c-90934fb161f8	0.1	0.5	2	A	0.6	1.1	1.1	29	-21003	1560	0	Not Available	Not Available	NA	TCGA-DD-A11D-D43740;TCGA-DD-A11D-D43741;TCGA-DD-A11D-D43742
TCGA-2Y-A9HB	260	Alive	T1	NX	MX	Stage I	G2	NA																			NA	None	66	3.5	3.9	5	TCGA-2Y-A9HB	B181B591-269C-4E48-B681-243D28772025	0.2	0.6	Not Available	Unknown	0.8	1.5	0.8	3	-24359	Not Applicable	0	158	Not Available	NA
TCGA-DD-AADS	474	Alive	T1	N0	M0	Stage I	G2	NA																			NA	Unknown	63	3.8	3.7	5.3	TCGA-DD-AADS	460A3CBD-C63C-4E6F-B670-2619687AC5A0	0.2	0.7	1	A	0.7	1.5	0.9	7	-23227	Not Applicable	0	216	Not Available	NA
TCGA-HP-A5N0	752	Dead	TX	NX	M0		Not Available	NA																			NA	None	90	3.5	2.6	4.8	TCGA-HP-A5N0	7F8E25D4-6021-4327-96AB-79B6FCC97A24	Not Available	Not Available	3	Unknown	0	0.9	0.5	30	-32120	752	0	Not Available	Not Available	NA
TCGA-DD-AACY	1450	Alive	T1	N0	M0	Stage I	G3	NA	YES	Radiofrequency Ablation;Radiofrequency Ablation	Not Applicable;Not Applicable	845;1161	2;1	2;1	TCGA-DD-AACY-A66127	0745DCEF-5CAE-438E-8619-E0D0820BDD76	2	YES	407;Not Available	Other;Not Available	adriamycin;Not Applicable	Chemoembolization;Not Available	Other, specify;Not Available	lipidol;Not Applicable	10	2014	NA	Mild	61	3.8	3.1	5.3	TCGA-DD-AACY	D884561B-5828-4C47-ACD7-3F02E181B596	0.2	1.3	Not Available	A	0.7	1.5	0.6	29	-22332	Not Applicable	0	1140	Not Available	NA
TCGA-2Y-A9GZ	848	Dead	T2	NX	MX	Stage II	G2	NA																			NA	None	82	3.5	4.5	5	TCGA-2Y-A9GZ	0E8C3831-DEF9-4EFA-9F93-8942072D6A77	0.2	0.7	4	A	0.8	1.5	1.1	3	-30082	848	0	Not Available	Not Available	NA	TCGA-2Y-A9GZ-D66953
TCGA-WX-AA47	556	Dead	T3a	NX	MX	Stage IIIA	G2	NA																			NA	Mild	33	3.5	2.8	5.0	TCGA-WX-AA47	39E147C9-2ACB-4BA8-A991-E43E1719B2D8	Not Available	0.2	Not Available	A	0.5	1.2	0.6	10	-12056	556	0	Not Available	Not Available	NA	TCGA-WX-AA47-D60468
TCGA-BC-A8YO	562	Alive	T4	N0	M0	Stage IIIC	G3	NA																			NA	None	66	3.5	4.3	5.0	TCGA-BC-A8YO	F53A70D9-A774-4969-896E-2DCDD4D02A7A	0.0	0.3	3	Unknown	0.6	1.0	0.8	10	-24189	Not Applicable	0	227	Not Available	NA	TCGA-BC-A8YO-D57375
TCGA-DD-A3A6	3258	Dead	T2	N0	M0	Stage II	G2	NA																			NA	None	72	3.5	4.3	5.0	TCGA-DD-A3A6	C4C4820B-6F4C-4CDD-B233-4D22F5933FD9	0.1	0.4	Not Available	A	0.6	0.9	1.0	6	-26319	3258	0	Not Available	Not Available	NA
TCGA-G3-A3CK	585	Alive	T1	N0	M0	Stage I	G2	NA																			NA	Mild	61	0.3	0.2	0.5	TCGA-G3-A3CK	39EB1DB0-2722-4AF4-8254-D0E10256C64D	0	0.8	1	A	0.6	1.4	1.1	16	-22462	Not Applicable	0	27	Not Available	NA
TCGA-2Y-A9H6	357	Alive	T1	NX	MX	Stage I	G2	NA																			NA	None	68	3.5	4	5	TCGA-2Y-A9H6	BC3502BC-BBF6-44F2-A1F4-D1567819AEFB	0.3	0.3	1	Unknown	0.8	1.5	1.8	3	-24982	Not Applicable	0	357	Not Available	NA
TCGA-BC-A10U	837	Dead	T2	NX	MX		G2	NA	YES	Radiofrequency Ablation	Not Applicable	614	2	1	TCGA-BC-A10U-A13749	C5B24C75-28AD-46A1-ACEB-8F74FEED26F8	4	NO	Not Available	Not Available	Not Applicable	Not Available	Not Available	Not Applicable	4	2011	NA	Not Available	69	3.5	4.3	5.0	TCGA-BC-A10U	23103931-cc29-4f89-ae9c-79d53401ecea	0.0	0.4	4	Not Available	0.8	1.4	0.9	23	-25305	837	0	Not Available	Not Available	NA
TCGA-CC-A3MC	363	Alive	T3	N0	M0	Stage IIIA	G2	NA																			NA	Not Available	54	Not Available	Not Available	Not Available	TCGA-CC-A3MC	0277F393-3743-47D6-A96F-155BAEC9EB49	Not Available	Not Available	Not Available	Not Available	Not Available	Not Available	Not Available	6	-20067	Not Applicable	0	4	Not Available	NA
TCGA-XR-A8TE	925	Alive	T3	N0	MX	Stage IIIA	G1	NA																			NA	None	16	3.2	3.9	4.5	TCGA-XR-A8TE	EC4B4D34-2576-4412-B036-7460E64F4398	Not Available	Not Available	Not Available	Not Available	0.7	1.5	0.4	20	-5862	Not Applicable	0	925	Not Available	NA
TCGA-DD-A1EG	1372	Dead	T1	N0	M0	Stage I	G3	NA	NO						TCGA-DD-A1EG-A43855	3171B121-F52B-4493-B41C-B53451B22CD5	4	YES	1034;1070;1156;1198	Other;Other;Other;Other	TheraSpere infusion;chemoembolic mixture;chemoembolic mixture;chemoembolic mixture	Chemoembolization;Chemoembolization;Chemoembolization;Chemoembolization	Y-90 Therasphere;Not Available;Not Available;Not Available	Not Applicable;Not Applicable;Not Applicable;Not Applicable	6	2013	NA	Mild	76	3.5	4.2	5.0	TCGA-DD-A1EG	6C79F64B-63FE-46F5-BF7B-77208231B0F2	0.1	0.7	1	A	0.8	1.3	0.6	9	-28108	1372	0	Not Available	Not Available	NA	TCGA-DD-A1EG-D43858
TCGA-FV-A2QR	581	Dead	T1	N0	M0	Stage I	G1	NA																			NA	Not Available	75	Not Available	Not Available	Not Available	TCGA-FV-A2QR	D3A03F7A-3482-4548-957E-05C692B20101	Not Available	Not Available	1	Not Available	Not Available	Not Available	Not Available	9	Not Available	581	0	Not Available	Not Available	NA
TCGA-CC-A8HU	344	Dead	T3	N0	M0	Stage IIIA	G3	NA																			NA	Not Available	39	Not Available	Not Available	Not Available	TCGA-CC-A8HU	1943FF2C-CA53-4E3C-ACC1-5AE84F4BA230	Not Available	Not Available	Not Available	Unknown	Not Available	Not Available	Not Available	22	-14367	Not Applicable	0	0	Not Available	NA
TCGA-DD-A113	2425	Alive	T2	N0	M0	Stage II	G3	NA	YES	Other;Other;Other	percutaneous laser ablation;percutaneous laser ablation;percutaneous laser ablation	1994;2232;2351	1;3;1	1;1;1	TCGA-DD-A113-A43738	EE8FD1C9-41B0-4929-BDE9-08321DBA7EF2	2	NO	Not Available;Not Available;Not Available	Not Available;Not Available;Not Available	Not Applicable;Not Applicable;Not Applicable	Not Available;Not Available;Not Available	Not Available;Not Available;Not Available	Not Applicable;Not Applicable;Not Applicable	6	2013	NA	None	55	3.5	4.3	5.0	TCGA-DD-A113	aeb17d2b-fa8c-4989-bf3a-d2c74b785455	0.1	0.5	Not Available	A	0.7	1.2	0.8	29	-20188	Not Applicable	0	1678	Not Available	NA
TCGA-UB-A7ME	486	Alive	T1	NX	MX	Stage I	G2	NA																			NA	Mild	51	3.5	4.2	4.8	TCGA-UB-A7ME	BE1240F0-34DC-4205-B152-C26F11D28462	0.2	0.6	Not Available	B	0.7	1.2	1.1	16	-18846	Not Applicable	0	486	Not Available	NA
TCGA-DD-AAE8	664	Alive	T1	N0	M0	Stage I	G3	NA	NO						TCGA-DD-AAE8-A68420	DBFF28C6-BF0D-4E71-B32A-E9AFF7087A66	3	YES	138	Other	adriamycin + Lipiodol	Chemoembolization	Gelfoam	Not Applicable	11	2014	NA	Unknown	45	3.8	4.3	5.3	TCGA-DD-AAE8	B929ECE7-6CAF-4081-83D3-9923306B4A8A	0.2	3.0	Not Available	A	0.7	1.5	0.6	14	-16549	Not Applicable	0	344	Not Available	NA
[truncated: 148 more columns]
