# Supplementary material for: HDNA methylation data-based molecular subtype classification related to the prognosis of patients with hepatocellular carcinoma
Source: BMC Med Genomics. 2020 Aug 24;13:118. doi: 10.1186/s12920-020-00770-5 (PMC7447581; doi:10.1186/s12920-020-00770-5)
Supplement: Supplementary file 4 — Additional file 4: Table S4. Clinical follow-up information from test set. The 348 HCC samples were divided into a test set (n = 174) which obtained clinical follow-up information. [file 12920_2020_770_MOESM4_ESM.txt]

row.names(vd.clinical)	A1_OS	A2_Event	A3_T	A4_N	A5_M	A6_Stage	A7_Grade	ablations	ablations.ablation.ablation_treatments.ablation_performed_indicator	ablations.ablation.ablation_treatments.ablation_treatment.ablation_type	ablations.ablation.ablation_treatments.ablation_treatment.ablation_type_other	ablations.ablation.ablation_treatments.ablation_treatment.days_to_ablation_performed	ablations.ablation.ablation_treatments.ablation_treatment.lesions_count	ablations.ablation.ablation_treatments.ablation_treatment.treatment_cycles_count	ablations.ablation.bcr_ablation_barcode	ablations.ablation.bcr_ablation_uuid	ablations.ablation.day_of_form_completion	ablations.ablation.embolization_treatments.embolization_performed_indicator	ablations.ablation.embolization_treatments.embolization_treatment.days_to_embolization_performed	ablations.ablation.embolization_treatments.embolization_treatment.embolization_therapy_drug_name	ablations.ablation.embolization_treatments.embolization_treatment.embolization_therapy_drug_name_other	ablations.ablation.embolization_treatments.embolization_treatment.embolization_type	ablations.ablation.embolization_treatments.embolization_treatment.embolizing_agent_utilized	ablations.ablation.embolization_treatments.embolization_treatment.embolizing_agent_utilized_other	ablations.ablation.month_of_form_completion	ablations.ablation.year_of_form_completion	additional_studies	adjacent_hepatic_tissue_inflammation_extent_type	age_at_initial_pathologic_diagnosis	albumin_result_lower_limit	albumin_result_specified_value	albumin_result_upper_limit	bcr_patient_barcode	bcr_patient_uuid	bilirubin_lower_limit	bilirubin_upper_limit	cancer_first_degree_relative	child_pugh_classification_grade	creatinine_lower_level	creatinine_upper_limit	creatinine_value_in_mg_dl	day_of_form_completion	days_to_birth	days_to_death	days_to_initial_pathologic_diagnosis	days_to_last_followup	days_to_last_known_alive	drugs	drugs.drug.bcr_drug_barcode
TCGA-ED-A8O6	56	Dead	T3a	N0	M0	Stage IIIA	G3	NA																			NA	Mild	50	3.8	2.8	5.1	TCGA-ED-A8O6	7FB03840-5153-4DC6-A302-5A89AA4E1FB6	0.1	2.3	Not Available	Unknown	4.1	5.8	2.8	12	-18572	Not Applicable	0	6	Not Available	NA
TCGA-ED-A7XP	400	Alive	T2	N0	M0	Stage II	G3	NA	YES	Ethanol Injection	Not Applicable	193	3	Not Available	TCGA-ED-A7XP-A65356	DC5CC86A-6960-47BF-9A87-B47CD01EC180	22	NO	Not Available	Not Available	Not Applicable	Not Available	Not Available	Not Applicable	9	2014	NA	Mild	53	3.8	6.9	5.1	TCGA-ED-A7XP	CCA827CA-0066-497D-83DC-477F3B08EA6D	0.1	0.1	Not Available	Unknown	4.1	5.9	4.8	5	-19504	Not Applicable	0	6	Not Available	NA
TCGA-2Y-A9GS	724	Dead	T2	NX	MX		G2	NA																			NA	None	58	3.5	4	5	TCGA-2Y-A9GS	95B97198-1A1B-4F01-90F3-6C66638371D1	0.2	0.7	Not Available	Unknown	0.8	1.5	1.6	3	-21318	724	0	Not Available	Not Available	NA
TCGA-DD-AADN	898	Alive	T1	NX	MX	Stage I	G4	NA																			NA	Unknown	59	3.8	3.5	5.3	TCGA-DD-AADN	32E39C1D-B8E8-4EFE-B451-8EFB112D3518	0.2	1.1	Not Available	A	0.7	1.5	0.8	7	-21632	Not Applicable	0	527	Not Available	NA
TCGA-FV-A2QQ	729	Alive	T1	N0	MX	Stage I	G2	NA																			NA	Not Available	80	Not Available	Not Available	Not Available	TCGA-FV-A2QQ	D680DF09-368E-42B5-B540-45C41ED31042	Not Available	Not Available	Not Available	Unknown	Not Available	Not Available	Not Available	1	-29354	Not Applicable	0	0	Not Available	NA
TCGA-DD-AACD	381	Dead	T1	N0	M0	Stage I	G4	NA																			NA	Mild	48	3.8	3.9	5.3	TCGA-DD-AACD	41FB30AA-63B4-4CC6-A275-B77048612FA0	0.2	0.3	3	A	0.7	1.5	1.0	28	-17828	381	0	Not Available	Not Available	NA
TCGA-CC-A5UD	304	Dead	T3	N0	M0	Stage IIIA	G2	NA																			NA	Not Available	45	Not Available	Not Available	Not Available	TCGA-CC-A5UD	3837C8AC-6C9E-499B-A4E7-D42C870BCB49	Not Available	Not Available	Not Available	Unknown	Not Available	Not Available	Not Available	21	-16702	Not Applicable	0	0	Not Available	NA
TCGA-DD-AAD2	658	Alive	T1	N0	M0	Stage I	G2	NA																			NA	Mild	66	3.8	3.5	5.3	TCGA-DD-AAD2	03F5DE7D-45A9-4A73-8C61-ED816D4A3AC5	0.2	0.3	Not Available	A	0.7	1.5	0.8	29	-24221	Not Applicable	0	658	Not Available	NA
TCGA-DD-AACO	1876	Alive	T1	N0	M0	Stage I	G3	NA																			NA	Mild	40	3.8	3.7	5.3	TCGA-DD-AACO	34413807-07BE-4204-B095-5E1DD1ED87DC	0.2	0.6	Not Available	A	0.7	1.5	1.4	29	-14796	Not Applicable	0	1485	Not Available	NA
TCGA-BC-A10S	1423	Dead	T3	NX	MX		G1	NA																			NA	None	81	Not Available	3.6	Not Available	TCGA-BC-A10S	592ef526-176a-42e0-bbeb-fb62d369a343	Not Available	0.6	Not Available	Not Available	Not Available	Not Available	Not Available	23	-29842	1423	0	Not Available	Not Available	NA
TCGA-RC-A7SH	468	Alive	T2	N0	M0	Stage II	G3	NA																			NA	None	42	3.1	4.1	5.2	TCGA-RC-A7SH	32A98B3D-4CBD-4DCC-AC71-428FAFC5E1C3	0.1	0.5	Not Available	A	0.3	1.20	0.8	21	-15560	Not Applicable	0	468	Not Available	NA
TCGA-DD-AAD6	672	Alive	T3a	N0	M0	Stage IIIA	G3	NA																			NA	Unknown	66	3.8	2.7	5.3	TCGA-DD-AAD6	418E79D1-51C7-4CEF-A1B6-E291FB13C2A5	0.2	0.6	Not Available	A	0.7	1.5	1.1	7	-24185	Not Applicable	0	672	Not Available	NA
TCGA-DD-A73C	701	Alive	T3a	N0	M0	Stage IIIA	G1	NA																			NA	None	65	3.5	4.9	5.0	TCGA-DD-A73C	79F9331C-9E00-4277-A9D1-7C848E132134	0.1	0.7	1	A	0.6	1.1	0.8	30	-23782	Not Applicable	0	230	Not Available	NA
TCGA-G3-A7M5	447	Alive	T1	NX	MX	Stage I	G2	NA																			NA	None	76	3.3	4.1	4.8	TCGA-G3-A7M5	869F8A17-BCED-4002-BD60-99DF84A03B93	0	0.5	Not Available	A	0.6	1.4	1.9	5	-27963	Not Applicable	0	0	Not Available	NA
TCGA-DD-AACM	1769	Alive	T2	N0	M0	Stage II	G3	NA																			NA	Mild	48	3.8	4.2	5.3	TCGA-DD-AACM	173088ED-6BC0-4CCF-80E7-C647028CCCD6	0.2	1.6	Not Available	A	0.7	1.5	1.2	29	-17590	Not Applicable	0	1769	Not Available	NA
TCGA-2Y-A9H5	555	Dead	T1	N0	MX	Stage I	G3	NA																			NA	Unknown	59	3.5	4.9	5	TCGA-2Y-A9H5	51810579-E20D-4F08-93E7-891D645931DB	0.2	0.3	2	Unknown	0.8	1.5	0.6	3	-21818	555	0	Not Available	Not Available	NA
TCGA-G3-A25Y	452	Dead	T1	N0	M0	Stage I	G3	NA																			NA	Mild	52	0.3	0.4	0.5	TCGA-G3-A25Y	239B4298-B090-480A-A19F-9758A827AA30	0.0	0.7	Not Available	A	0.4	1.1	0.6	27	-19055	452	0	Not Available	Not Available	NA
TCGA-DD-A3A0	785	Dead	T1	NX	M0	Stage I	G2	NA																			NA	None	70	3.5	3.3	5.0	TCGA-DD-A3A0	AE99D9FD-1735-4217-B4EF-33B377FBD594	0.1	1.4	Not Available	A	0.8	1.2	2.7	5	-25889	785	0	Not Available	Not Available	NA
TCGA-K7-AAU7	359	Alive	T2a	NX	MX	Stage II	G2	NA																			NA	Not Available	61	Not Available	Not Available	Not Available	TCGA-K7-AAU7	1EACFCC0-1D05-4441-B3D8-B0790E1C40F1	Not Available	Not Available	2	A	Not Available	Not Available	Not Available	18	-22476	Not Applicable	0	113	Not Available	NA	TCGA-K7-AAU7-D63781;TCGA-K7-AAU7-D63783
TCGA-BC-A10W	91	Dead	T4	NX	MX		G3	NA																			NA	Not Available	50	3.5	2.8	5.0	TCGA-BC-A10W	39baf24a-4032-4c23-b3fe-2c50df1881f6	0.0	1.4	1	Not Available	0.8	1.4	0.8	31	-18562	91	0	Not Available	Not Available	NA	TCGA-BC-A10W-D10105
TCGA-YA-A8S7	412	Dead	T3a	N0	MX	Stage IIIA	G3	NA																			NA	Mild	68	3.5	2.1	5.0	TCGA-YA-A8S7	BB2069D3-E699-4A8A-BB61-B3C28B98A66B	0.2	3.8	Not Available	Unknown	0.60	1.3	0.7	8	-25188	412	0	Not Available	Not Available	NA
TCGA-G3-AAV0	476	Alive	T1	N0	M0	Stage I	G2	NA																			NA	None	58	3.3	4.2	4.8	TCGA-G3-AAV0	6E657705-8579-433B-AF7A-B6155B599518	0	0.6	Not Available	A	0.6	1.4	0.9	14	-21249	Not Applicable	0	260	Not Available	NA
TCGA-DD-AACE	2184	Alive	T1	N0	M0	Stage I	G3	NA																			NA	Mild	62	3.8	4.4	5.3	TCGA-DD-AACE	ABBCF6BD-4683-45AC-947A-51AE6EF0A244	0.2	0.9	Not Available	A	0.7	1.5	1.2	28	-22727	Not Applicable	0	1931	Not Available	NA
TCGA-UB-A7MC	500	Alive	T3a	N0	MX	Stage IIIA	G3	NA	NO;NO						TCGA-UB-A7MC-A67162;TCGA-UB-A7MC-A67164	57299E12-8A0A-4F20-9874-3303A63E1F71;E6E52CBB-FBEB-4D02-BD48-1EF63DFBB83C	31;31	YES;YES	343;351;371;471;471;343;351;371	Doxorubicin;Doxorubicin;Doxorubicin;Doxorubicin;Mitomycin C;Mitomycin C;Mitomycin C;Mitomycin C	Not Applicable;Not Applicable;Not Applicable;Not Applicable;Not Applicable;Not Applicable;Not Applicable;Not Applicable	Chemoembolization;Chemoembolization;Chemoembolization;Chemoembolization;Chemoembolization;Chemoembolization;Chemoembolization;Chemoembolization	Other, specify;Other, specify;Other, specify;Other, specify;Other, specify;Other, specify;Other, specify;Other, specify	Lipiodol;Lipiodol;Lipiodol;Lipiodol;Lipiodol;Lipiodol;Lipiodol;Lipiodol	10;10	2014;2014	NA	Mild	59	3.5	3.9	4.8	TCGA-UB-A7MC	F82AFF25-0725-48D1-AEFD-D60800F7D1AB	0.2	1.5	Not Available	A	0.7	1.2	0.7	15	-21733	Not Applicable	0	438	Not Available	NA
TCGA-DD-A4NG	802	Dead	T3a	NX	M0	Stage IIIA	G2	NA																			NA	None	77	3.5	4.5	5.0	TCGA-DD-A4NG	89791F8F-DC06-4A04-B166-AFBFD6CF53DE	0.1	0.5	1	A	0.8	1.3	0.9	29	-28234	Not Applicable	0	445	Not Available	NA
TCGA-DD-A1ED	2301	Alive	T1	N0	M0	Stage I	G1	NA																			NA	None	68	3.5	4.2	5.0	TCGA-DD-A1ED	0ff6364a-e6f4-47ca-a7e7-14705bf0a8df	0.1	0.8	Not Available	A	0.8	1.3	1.3	16	-25039	Not Applicable	0	1629	Not Available	NA
TCGA-GJ-A6C0	31	Dead	T2	NX	MX	Stage II	G2	NA																			NA	Unknown	75	Not Available	Not Available	Not Available	TCGA-GJ-A6C0	1B326242-4BE6-4F05-B5FB-07ED76B49850	Not Available	Not Available	1	Unknown	Not Available	Not Available	Not Available	27	-27626	31	0	Not Available	Not Available	NA
TCGA-DD-AAE7	644	Alive	T1	N0	M0	Stage I	G2	NA																			NA	Severe	72	3.8	4.7	5.3	TCGA-DD-AAE7	427FDBF8-1603-466F-A5C6-963BB2EC3DAC	0.2	1.1	Not Available	A	0.7	1.5	0.9	14	-26568	Not Applicable	0	382	Not Available	NA
TCGA-CC-A8HV	279	Dead	T2	N0	M0	Stage II	G2	NA																			NA	Not Available	51	Not Available	Not Available	Not Available	TCGA-CC-A8HV	5B32D3F4-9B88-42DE-AAAC-22D1D2F5CDE0	Not Available	Not Available	Not Available	Unknown	Not Available	Not Available	Not Available	22	-18935	Not Applicable	0	0	Not Available	NA	TCGA-CC-A8HV-D69786
TCGA-DD-A1EL	415	Dead	T2	N0	M0	Stage II	G3	NA	NO						TCGA-DD-A1EL-A42231	6CA54E88-D6C5-4F67-B456-159E16441697	15	YES	165	Not Available	Not Applicable	Chemoembolization	Other, specify	PVA particles	4	2013	NA	Mild	23	3.5	4.4	5.0	TCGA-DD-A1EL	2854ffe8-1f77-497a-bf49-11e0189fee35	0.1	0.5	Not Available	A	0.8	1.3	1.0	16	-8573	415	0	Not Available	Not Available	NA
TCGA-DD-AAEH	784	Alive	T1	N0	M0	Stage I	G2	NA																			NA	None	73	3.8	2.9	5.3	TCGA-DD-AAEH	FBB0E4BC-5398-4A7E-963C-86EA1108A2DE	0.2	0.9	Not Available	A	0.7	1.5	0.6	15	-26894	Not Applicable	0	476	Not Available	NA
TCGA-ED-A4XI	819	Alive	T2	N0	M0	Stage II	G3	NA																			NA	None	58	3.8	2.9	5.1	TCGA-ED-A4XI	C52ABAC9-07DA-4B3D-BF8A-2161CACF9682	0.1	1.3	Not Available	Unknown	4.1	5.9	54	22	-21497	Not Applicable	0	6	Not Available	NA
TCGA-XR-A8TC	1339	Alive	T1	NX	MX	Stage I	G2	NA																			NA	Mild	43	3.5	3.9	4.8	TCGA-XR-A8TC	4DB9DE75-9297-46E5-ACC5-9275F52A642A	0.2	0.2	Not Available	A	0.7	1.5	0.7	20	-15817	Not Applicable	0	1339	Not Available	NA
TCGA-CC-A7IE	217	Dead	T3	N0	M0	Stage IIIA	G2	NA																			NA	Not Available	57	Not Available	Not Available	Not Available	TCGA-CC-A7IE	220F75D7-08A4-4936-B4B2-0750E87CCDF5	Not Available	Not Available	Not Available	Unknown	Not Available	Not Available	Not Available	22	-20985	Not Applicable	0	0	Not Available	NA
TCGA-MR-A520	229	Alive	T1	NX	MX	Stage I	G1	NA																			NA	Not Available	58	Not Available	Not Available	Not Available	TCGA-MR-A520	25E893AD-A0FD-45AE-9AA9-9BCD7C2EC8E5	Not Available	Not Available	Not Available	Not Available	Not Available	Not Available	Not Available	11	-21398	Not Applicable	0	19	Not Available	NA
TCGA-CC-A3M9	300	Dead	T3	N0	M0	Stage IIIA	G3	NA																			NA	Not Available	45	Not Available	Not Available	Not Available	TCGA-CC-A3M9	8E938868-D992-47C4-BECB-93B0F7FFFE07	Not Available	Not Available	Not Available	Not Available	Not Available	Not Available	Not Available	6	-16460	Not Applicable	0	3	Not Available	NA
TCGA-BC-A69H	444	Alive	T2	NX	M0	Stage II	G3	NA																			NA	None	64	3.6	4.3	4.8	TCGA-BC-A69H	79DF037C-7D37-4E6C-A654-57708A4F87AA	0.0	0.4	Not Available	A	0.8	1.3	0.8	18	-23380	Not Applicable	0	120	Not Available	NA
TCGA-ED-A82E	408	Alive	T3a	N0	M0	Stage IIIA	G2	NA																			NA	Mild	60	3.8	4.3	5.1	TCGA-ED-A82E	A96B67BA-6180-4B80-8792-877860421CA0	0.1	0.4	Not Available	Unknown	4.1	5.8	2.8	7	-22234	Not Applicable	0	6	Not Available	NA
TCGA-CC-A7II	399	Alive	T3	N0	M0	Stage IIIA	G3	NA																			NA	Not Available	54	Not Available	Not Available	Not Available	TCGA-CC-A7II	AAF7C9B5-6CB7-42BF-A0D1-07975EAE3BE9	Not Available	Not Available	Not Available	Unknown	Not Available	Not Available	Not Available	22	-20079	Not Applicable	0	0	Not Available	NA
TCGA-DD-A39X	1694	Dead	T1	NX	M0	Stage I	G2	NA	YES	Radiofrequency Ablation	Not Applicable	1039	1	1	TCGA-DD-A39X-A42569	23D1697E-FE5C-4B31-9308-534FE20BB62E	25	NO	Not Available	Not Available	Not Applicable	Not Available	Not Available	Not Applicable	4	2013	NA	None	78	3.5	4.1	5.0	TCGA-DD-A39X	0D0A10B4-7B99-4043-A129-89844F258156	0.1	0.5	2	A	0.6	0.9	0.9	5	-28528	1694	0	Not Available	Not Available	NA
TCGA-G3-AAV7	361	Alive	T2	N0	M0	Stage II	G2	NA																			NA	Mild	38	3.3	4	4.8	TCGA-G3-AAV7	5D259F26-3BEF-4FE4-948B-495183F5F8BE	0	0.9	Not Available	A	0.6	1.4	1.1	16	-14229	Not Applicable	0	92	Not Available	NA
TCGA-2Y-A9GU	1939	Alive	T1	NX	MX	Stage I	G2	NA																			NA	None	55	3.5	4.4	5	TCGA-2Y-A9GU	B27720A2-E240-413C-A0F1-0B1AF3621DE2	0.2	0.3	2	Unknown	0.8	1.5	0.9	3	-20187	Not Applicable	0	1569	Not Available	NA
TCGA-G3-A25S	416	Dead	T1	N0	M0	Stage I	G2	NA																			NA	Mild	64	0.3	0.4	0.5	TCGA-G3-A25S	B865DEC4-F051-4FBE-9405-F832FF2010D7	0	1.2	0	A	0.6	1.4	1.0	27	-23571	Not Applicable	0	37	Not Available	NA	TCGA-G3-A25S-D45076;TCGA-G3-A25S-D45077
TCGA-ZP-A9D4	395	Alive	T1	NX	MX		G1	NA																			NA	Mild	64	3.5	4.3	5.2	TCGA-ZP-A9D4	4244912D-8527-410C-A084-A56C55EB1F82	0.2	0.4	Not Available	A	0.5	1.1	0.6	28	-23656	Not Applicable	0	395	Not Available	NA
TCGA-DD-A4NH	917	Alive	T3b	N0	M0	Stage IIIB	G3	NA																			NA	None	65	3.5	4.0	5.0	TCGA-DD-A4NH	4012EA90-5768-4ACC-AF3A-BA954F493DB4	0.1	0.6	1	A	0.6	1.1	0.8	29	-23865	Not Applicable	0	433	Not Available	NA	TCGA-DD-A4NH-D43119
TCGA-DD-AADE	1202	Alive	T1	N0	M0	Stage I	G4	NA																			NA	Mild	50	3.8	3.9	5.3	TCGA-DD-AADE	0904FD43-E25C-4D0F-ACEE-29FAA3FD933B	0.2	0.5	Not Available	A	0.7	1.5	1.1	7	-18482	Not Applicable	0	918	Not Available	NA
TCGA-CC-5259	250	Alive	T4	N0	M0	Stage IIIC	G2	NA																			NA	Not Available	60	Not Available	Not Available	Not Available	TCGA-CC-5259	7444EEA6-90E8-42DD-A7B5-0AFC6D96E1E8	Not Available	Not Available	Not Available	Not Available	Not Available	Not Available	Not Available	6	-21946	Not Applicable	0	5	Not Available	NA
TCGA-DD-AAVX	1718	Alive	T2	N0	M0	Stage II	G2	NA																			NA	Severe	38	3.3	3.9	5.2	TCGA-DD-AAVX	AFCB9708-92B3-4727-9C0D-63E7FF22D87B	0.2	1.1	2	A	0.7	1.4	1.0	13	-14016	Not Applicable	0	1718	Not Available	NA
TCGA-CC-A5UC	347	Dead	T3	N0	M0	Stage IIIA	G3	NA																			NA	Not Available	63	Not Available	Not Available	Not Available	TCGA-CC-A5UC	7E589EE1-FFCC-448A-A275-829CA26A597E	Not Available	Not Available	Not Available	Unknown	Not Available	Not Available	Not Available	21	-23156	Not Applicable	0	0	Not Available	NA
TCGA-DD-AAE6	141	Alive	T1	N0	M0	Stage I	G2	NA																			NA	None	59	3.8	4.4	5.3	TCGA-DD-AAE6	A61F823B-9164-4BD6-92F4-0A8D8FF0F55E	0.2	0.9	Not Available	A	0.7	1.5	0.8	14	-21764	Not Applicable	0	141	Not Available	NA
TCGA-DD-A39Z	601	Dead	T2	NX	M0	Stage II	G2	NA																			NA	Not Available	43	3.5	3.1	5.0	TCGA-DD-A39Z	42CB60F0-1A9E-4F59-8E2E-50C25E85CB98	0.1	1.2	1	B	0.6	0.9	0.7	5	-15930	601	0	Not Available	Not Available	NA
TCGA-G3-A25T	1553	Alive	T3	N0	M0	Stage IIIA	G2	NA																			NA	None	45	0.3	0.4	0.5	TCGA-G3-A25T	F6E5979D-D6A9-4408-BD1B-1B37D1064E83	0	2.0	Not Available	A	0.4	1.4	0.7	27	-16461	Not Applicable	0	1175	Not Available	NA
TCGA-G3-A25U	1636	Alive	T1	N0	M0	Stage I	G3	NA																			NA	Mild	63	0.3	0.3	0.5	TCGA-G3-A25U	B9835DC5-BF31-4541-A973-E8CA802D80BA	0	0.3	Not Available	A	0.4	1.1	0.5	27	-23207	Not Applicable	0	1231	Not Available	NA
TCGA-DD-AACH	195	Dead	T2	N0	M0	Stage II	G3	NA																			NA	Mild	69	3.8	4.3	5.3	TCGA-DD-AACH	219B067C-522F-4971-B0D0-86F9971D369D	0.2	1.5	Not Available	A	0.7	15	1.2	28	-25544	195	0	Not Available	Not Available	NA
TCGA-UB-A7MF	214	Dead	T3a	NX	MX	Stage IIIA	G2	NA																			NA	Unknown	56	3.5	3.6	4.8	TCGA-UB-A7MF	8EEF926B-F316-4FDB-B84A-262010258FEB	0.2	1.1	1	A	0.7	1.2	0.9	16	-20815	214	0	Not Available	Not Available	NA
TCGA-XR-A8TG	898	Alive	T1	NX	M0	Stage I	G2	NA																			NA	Mild	58	3.5	4.3	4.8	TCGA-XR-A8TG	1D7D5166-6582-4EA1-B242-37C2C3919A3C	0.2	0.5	2	Not Available	0.7	1.5	0.9	20	-21544	Not Applicable	0	867	Not Available	NA
TCGA-DD-A1EE	349	Dead	T3	N0	M0	Stage IIIA	G3	NA																			NA	Severe	73	3.5	2.7	5.0	TCGA-DD-A1EE	654af137-70d9-4ee4-9f69-793e352d30f8	0.1	0.5	Not Available	B	0.8	1.3	1.2	10	-26858	Not Applicable	0	204	Not Available	NA
TCGA-DD-A3A5	3125	Dead	T3	N0	M0	Stage III	G2	NA	NO						TCGA-DD-A3A5-A42572	DE62BB09-B68C-42AB-B933-D4B5995B733C	23	YES	260	Not Available	Not Applicable	Chemoembolization	Not Available	Not Applicable	4	2013	NA	None	66	3.5	4.2	5.0	TCGA-DD-A3A5	D8549D23-37D4-42BD-B472-F49BBEBD09B0	0.1	0.8	Not Available	A	0.6	0.9	0.7	5	-24288	3125	0	Not Available	Not Available	NA
TCGA-CC-5261	97	Dead	T2	N0	M0	Stage II	G2	NA																			NA	Not Available	44	Not Available	Not Available	Not Available	TCGA-CC-5261	1ad7f17e-b3b8-40e9-aab8-5a17e0aec408	Not Available	Not Available	Not Available	Not Available	Not Available	Not Available	Not Available	18	-16373	Not Applicable	0	12	Not Available	NA
TCGA-5R-AAAM	46	Dead	T2	N0	M0	Stage II	G2	NA																			NA	Severe	65	3.2	3.0	4.6	TCGA-5R-AAAM	477AFFB9-7C8B-4895-A4F3-6CC6EF8EC5E4	0	0.6	Not Available	A	0.5	1.3	0.7	14	-24020	46	0	Not Available	Not Available	NA
TCGA-DD-AACW	1424	Alive	T1	N0	M0	Stage I	G3	NA																			NA	Unknown	43	3.8	4.0	5.3	TCGA-DD-AACW	67A00F5F-C753-48F9-BC24-8287F50EC776	0.2	0.6	Not Available	A	0.7	1.5	1.0	29	-15872	Not Applicable	0	1157	Not Available	NA
TCGA-FV-A23B	1852	Dead	T2	N0	M0	Stage II	Not Available	NA	YES	Radiofrequency Ablation	Not Applicable	1501	1	4	TCGA-FV-A23B-A56106	90DB9C36-2FC9-4029-B149-5FB11F680DB6	28	NO	Not Available	Not Available	Not Applicable	Not Available	Not Available	Not Applicable	1	2014	NA	Not Available	70	Not Available	Not Available	Not Available	TCGA-FV-A23B	C95ED407-BCC2-44AA-BC59-BF7549F2D665	Not Available	Not Available	Not Available	Not Available	Not Available	Not Available	Not Available	18	-25788	Not Applicable	0	987	Not Available	NA
TCGA-O8-A75V	538	Alive	T1	NX	MX	Stage I	G2	NA																			NA	Mild	54	2.9	3.8	4.4	TCGA-O8-A75V	76CC9C06-0827-465E-BAB3-5F4115295EBE	0.3	1.9	1	A	0.50	1.50	1	29	-19850	Not Applicable	0	135	Not Available	NA
TCGA-4R-AA8I	262	Dead	T2	NX	MX	Stage II	G2	NA																			NA	None	66	3.5	3.8	4.8	TCGA-4R-AA8I	91A0C8CD-4F23-4569-8E5C-E5442F7AF530	0.4	1.2	Not Available	A	0.6	1.3	0.7	5	-24279	Not Applicable	0	216	Not Available	NA
TCGA-DD-A11A	79	Alive	T1	N0	M0	Stage I	G3	NA																			NA	None	67	Not Available	Not Available	Not Available	TCGA-DD-A11A	609c82fd-eb3a-46d7-8c09-0cde281a50b3	0.1	3.6	Not Available	Not Available	0.9	1.4	1.1	29	-24646	Not Applicable	0	79	Not Available	NA
TCGA-CC-5263	129	Dead	T3	N0	M0	Stage IIIA	G1	NA																			NA	Not Available	35	Not Available	Not Available	Not Available	TCGA-CC-5263	a6af3061-1484-4f6c-bb4b-c8f4626b4161	Not Available	Not Available	Not Available	Not Available	Not Available	Not Available	Not Available	18	-12863	129	0	Not Available	Not Available	NA
TCGA-DD-AAE3	566	Alive	T1	N0	M0	Stage I	G2	NA																			NA	None	50	3.8	4.7	5.3	TCGA-DD-AAE3	3C969BDF-CAE8-44F5-839F-5ABD4CBA0EC8	0.2	1.1	Not Available	A	0.7	1.5	0.8	14	-18271	Not Applicable	0	300	Not Available	NA
TCGA-2Y-A9H0	3675	Alive	T3	N0	M0	Stage IIIA	G1	NA																			NA	None	49	3.5	2	5	TCGA-2Y-A9H0	492FF93F-432B-4B73-8706-632FB2C83EB4	0.2	0.8	Not Available	Unknown	0.8	1.5	0.8	3	-18109	Not Applicable	0	3675	Not Available	NA
TCGA-CC-A8HS	300	Dead	T3	N1	M0	Stage IIIC	G1	NA																			NA	Not Available	18	Not Available	Not Available	Not Available	TCGA-CC-A8HS	D18CD259-267E-47B5-9353-AD3454E048A0	Not Available	Not Available	Not Available	Unknown	Not Available	Not Available	Not Available	22	-6617	Not Applicable	0	0	Not Available	NA
TCGA-2Y-A9H2	1731	Alive	T1	N0	MX	Stage I	G3	NA																			NA	None	64	3.5	4.5	5	TCGA-2Y-A9H2	CF7F0473-EAF3-4259-A68E-475A782FC84C	0.2	0.4	Not Available	Unknown	0.8	1.5	1.4	3	-23653	Not Applicable	0	1582	Not Available	NA
TCGA-DD-AAE9	722	Alive	T1	N0	M0	Stage I	G3	NA																			NA	Mild	69	3.8	4.1	5.3	TCGA-DD-AAE9	4C960EEE-E4B5-499D-A596-238AA78745A4	0.2	0.7	Not Available	A	0.7	1.5	0.9	14	-25451	Not Applicable	0	386	Not Available	NA
TCGA-G3-A3CG	673	Alive	T1	N0	M0	Stage I	G2	NA																			NA	Severe	80	0.3	0.4	0.5	TCGA-G3-A3CG	8A14D153-BBF7-4512-A067-976EDFB65F91	0.3	0.3	Not Available	A	0.6	1.4	0.9	27	-29432	Not Applicable	0	254	Not Available	NA	TCGA-G3-A3CG-D40229
TCGA-KR-A7K7	951	Alive	T2	N0	M0	Stage II	G1	NA																			NA	Not Available	61	3.5	3.4	4.9	TCGA-KR-A7K7	7BA3D8F1-0C26-4C49-8D6B-0F2875B58DAF	0.2	1.4	Not Available	Unknown	0.5	1.0	0.8	27	-22587	Not Applicable	0	407	Not Available	NA
TCGA-BD-A2L6	1363	Alive	T2	NX	MX		G2	NA																			NA	None	69	3.4	3.7	5.0	TCGA-BD-A2L6	13A97CEE-76B0-46A1-B728-D87B2248311E	0.3	0.9	Not Available	A	0.5	1.4	1.2	10	-25489	Not Applicable	0	289	Not Available	NA
TCGA-DD-AADR	2028	Alive	T1	N0	M0	Stage I	G3	NA																			NA	Mild	58	3.8	4.4	5.3	TCGA-DD-AADR	899D8EA5-49DC-4970-8848-EA6EA088A272	0.2	0.9	Not Available	A	0.7	1.5	1.0	7	-21217	Not Applicable	0	1742	Not Available	NA
TCGA-2Y-A9GT	1624	Dead	T1	NX	MX	Stage I	G2	NA	NO						TCGA-2Y-A9GT-A66917	2D8CCE67-5CA1-4B90-AAFD-04B8C2CF2B5D	27	YES	Not Available;1547	Doxorubicin;Not Available	Not Applicable;Not Applicable	Chemoembolization;Radioembolization	Other, specify;Y-90 Therasphere	LC beads;Not Applicable	10	2014	NA	None	51	3.5	3.7	5	TCGA-2Y-A9GT	31A2ECC5-2D45-4823-8187-DC701DD412A8	0.2	0.4	1	C	0.8	1.5	0.8	3	-18768	1624	0	Not Available	Not Available	NA
TCGA-WJ-A86L	345	Alive	T1	NX	MX	Stage I	G2	NA																			NA	None	68	3.4	4.2	4.8	TCGA-WJ-A86L	63D475EF-8F26-45ED-AE80-CFA87E68B2F5	0.1	0.5	Not Available	A	0.5	1.1	0.9	29	-25018	Not Applicable	0	31	Not Available	NA
TCGA-DD-AAE2	638	Alive	T1	N0	M0	Stage I	G3	NA																			NA	None	51	3.8	4.4	5.3	TCGA-DD-AAE2	56447EB8-C50C-4E31-A29E-BDE6BFD31AF4	0.2	0.4	Not Available	A	0.7	1.5	0.8	14	-18695	Not Applicable	0	288	Not Available	NA
TCGA-MI-A75G	698	Alive	T2	N0	M0	Stage II	G2	NA																			NA	Not Available	63	3.5	2.3	4.9	TCGA-MI-A75G	22DD3876-1F2C-4DDD-8FAE-F5FB820993BA	0.2	1.7	1	B	0.6	1.3	0.5	20	-23284	Not Applicable	0	433	Not Available	NA
TCGA-BC-A110	2116	Dead	T1	NX	MX		G1	NA																			NA	Not Available	51	3.5	3.7	5.0	TCGA-BC-A110	cf028bce-d20d-42b8-8507-1ec94a391e85	0.0	0.3	2	Not Available	0.7	1.1	3.5	1	-18951	2116	0	Not Available	Not Available	NA
TCGA-BC-A3KG	680	Alive	T2	N0	M0	Stage II	G3	NA																			NA	Not Available	68	3.5	3.6	5.0	TCGA-BC-A3KG	75F43FCA-200A-48B0-BB67-0693D7B91119	0.0	0.5	Not Available	Not Available	0.6	1.0	0.7	19	-25061	Not Applicable	0	252	Not Available	NA
TCGA-DD-AADP	458	Alive	T1	N0	M0	Stage I	G3	NA																			NA	Unknown	45	3.8	3.7	5.3	TCGA-DD-AADP	96D42ECC-1157-453A-9661-9248DDF8F273	0.2	0.6	Not Available	A	0.7	1.5	0.5	7	-16760	Not Applicable	0	120	Not Available	NA
TCGA-G3-A25W	935	Alive	T3b	N0	M0	Stage IIIB	G2	NA																			NA	None	79	0.3	0.4	0.5	TCGA-G3-A25W	06AC44E9-1226-4202-828B-6F224766D7AC	0	0.3	3	A	0.4	1.1	1.5	27	-29018	Not Applicable	0	391	Not Available	NA
TCGA-UB-A7MD	52	Dead	T1	N0	MX	Stage I	G3	NA																			NA	Unknown	67	3.5	3.5	4.8	TCGA-UB-A7MD	C49B41BF-0025-4682-966B-CFE8FB2B2546	0.2	0.8	Not Available	A	0.7	1.2	1.0	15	-24717	52	0	Not Available	Not Available	NA
TCGA-DD-A73F	1085	Alive	T1	N0	M0	Stage I	G1	NA																			NA	None	77	3.5	4.6	5.0	TCGA-DD-A73F	870C86E7-D6E1-4F9D-BB0B-BD1C66D6BCDE	0.1	0.5	1	A	0.6	1.1	1.0	30	-28234	Not Applicable	0	843	Not Available	NA
TCGA-DD-AA3A	410	Dead	T1	N0	MX	Stage I	G4	NA																			NA	None	81	3.5	4.9	5.0	TCGA-DD-AA3A	56ABD1C1-8F22-4856-8B0A-73D7E092BDB3	0.1	0.8	1	A	0.6	1.1	0.7	27	-29712	410	0	Not Available	Not Available	NA
TCGA-CC-A5UE	272	Dead	T4	N0	M0	Stage IIIB	G2	NA																			NA	Not Available	48	Not Available	Not Available	Not Available	TCGA-CC-A5UE	23D8E6A0-FA79-4323-A0A6-2DEA2A319667	Not Available	Not Available	Not Available	Unknown	Not Available	Not Available	Not Available	21	-17805	Not Applicable	0	0	Not Available	NA
TCGA-DD-A73E	44	Alive	T1	N0	M0	Stage I	G1	NA																			NA	Mild	66	3.5	4.7	5.0	TCGA-DD-A73E	E0863874-F7B8-49B6-A88B-5AE5F1EC2B15	0.1	0.4	2	A	0.8	1.3	1.2	30	-24377	Not Applicable	0	44	Not Available	NA
TCGA-DD-A1EJ	1005	Dead	T1	N1	M0	Stage IIIC	G2	NA	NO						TCGA-DD-A1EJ-A42216	CB81B953-600C-4EA2-A887-9AC76DF2AC04	15	YES	277;300;424;495;760	Not Available;Not Available;Other;Other;Other	Not Applicable;Not Applicable;Doxorubicin/mitomycin;Doxorubicin/mitomycin;chemoembolic mixture	Radioembolization;Radioembolization;Chemoembolization;Chemoembolization;Chemoembolization	Y-90 Therasphere;Y-90 Therasphere;Not Available;Not Available;Not Available	Not Applicable;Not Applicable;Not Applicable;Not Applicable;Not Applicable	4	2013	NA	Mild	71	3.2	3.5	5.0	TCGA-DD-A1EJ	52292ffc-0902-4d97-b461-20723987a177	0.1	0.7	1	B	0.6	1.1	0.6	10	-26009	Not Applicable	0	887	Not Available	NA	TCGA-DD-A1EJ-D42213
TCGA-DD-A4NF	942	Alive	T1	N0	M0	Stage I	G2	NA																			NA	Mild	72	3.5	4	5.0	TCGA-DD-A4NF	1043BC90-72C9-48C9-AE24-F617D0485E78	0.1	0.5	Not Available	A	0.8	1.3	0.9	29	-26330	Not Applicable	0	428	Not Available	NA
TCGA-DD-AAEK	1067	Alive	T2	N0	M0	Stage II	G3	NA																			NA	None	51	3.8	4.1	5.3	TCGA-DD-AAEK	6EA0EF82-694D-492D-95DA-A3BC8DE99149	0.2	1.0	Not Available	A	0.7	1.5	0.7	15	-18757	Not Applicable	0	1067	Not Available	NA
TCGA-DD-A4NA	1008	Alive	T2	N1	M0	Stage IIIC	G3	NA																			NA	None	67	Not Available	Not Available	Not Available	TCGA-DD-A4NA	BEE9D6C8-948F-4B76-97CA-B985064249EF	Not Available	Not Available	2	Unknown	0.6	1.1	0.8	21	-24603	Not Applicable	0	1008	Not Available	NA
TCGA-2Y-A9H8	633	Dead	T1	NX	MX		G2	NA																			NA	Unknown	85	3.5	4.2	5	TCGA-2Y-A9H8	3528DD91-1A6D-4D41-A3EE-829C857CC904	0.2	0.3	2	Unknown	0.8	1.5	0.6	3	-31322	633	0	Not Available	Not Available	NA	TCGA-2Y-A9H8-D67250;TCGA-2Y-A9H8-D67251;TCGA-2Y-A9H8-D68658
TCGA-DD-A118	3437	Alive	T2	N0	M0	Stage II	G2	NA																			NA	None	77	3.4	3.4	4.8	TCGA-DD-A118	7d914d07-f250-4c7a-8fa2-df14e708936e	0.1	0.5	Not Available	A	0.7	1.2	0.9	29	-28406	Not Applicable	0	693	Not Available	NA
TCGA-BC-A10R	308	Dead	T3	NX	MX		G2	NA	NO						TCGA-BC-A10R-A13748	7DC35BE0-5FF4-4075-ADBC-348F148D5887	4	YES	237	Not Available	Not Applicable	Chemoembolization	Not Available	Not Applicable	4	2011	NA	Mild	66	Not Available	4.0	Not Available	TCGA-BC-A10R	0bf5bbd4-d9e8-42a6-9ab5-f2c174dec12c	Not Available	Not Available	1	Not Available	0.7	1.1	0.7	23	-24274	308	0	Not Available	Not Available	NA	TCGA-BC-A10R-D9866
TCGA-DD-AADK	1049	Alive	T2	N0	M0	Stage II	G3	NA																			NA	None	68	3.8	4.4	5.3	TCGA-DD-AADK	40F30FFB-51DE-4786-A88F-16C170AAC207	0.2	0.5	Not Available	A	0.7	1.5	1.2	14	-25046	Not Applicable	0	734	Not Available	NA
TCGA-2Y-A9GV	2532	Dead	T1	NX	MX	Stage I	G1	NA																			NA	Unknown	54	3.5	4.2	5	TCGA-2Y-A9GV	D1AA9C1A-D732-48C0-B669-8A14E0397344	0.2	0.3	Not Available	Unknown	0.8	1.5	0.6	3	-20011	2532	0	Not Available	Not Available	NA	TCGA-2Y-A9GV-D66920
TCGA-G3-AAUZ	480	Alive	T1	N0	M0	Stage I	G2	NA																			NA	Severe	48	3.3	3.8	4.8	TCGA-G3-AAUZ	D74DDBE2-5860-40B1-9BD8-99CC50F3392D	0	0.3	Not Available	A	0.6	1.4	0.8	14	-17760	Not Applicable	0	342	Not Available	NA
TCGA-GJ-A3OU	879	Alive	T1	NX	MX	Stage I	G2	NA																			NA	Unknown	59	3.5	3.2	5.0	TCGA-GJ-A3OU	FB2ABC2A-ECF1-4184-912F-26A649F861FF	0.0	0.9	1	Unknown	0.6	1.4	0.6	3	-21671	Not Applicable	0	697	Not Available	NA
TCGA-DD-AACT	1562	Alive	T1	N0	M0	Stage I	G2	NA																			NA	Mild	69	3.8	4.4	5.3	TCGA-DD-AACT	3EA084C5-3783-4FDE-B341-5914D2EDB977	0.2	0.8	Not Available	A	0.7	1.5	0.7	29	-25292	Not Applicable	0	1291	Not Available	NA
TCGA-CC-A7IJ	382	Alive	T2	N0	M0	Stage II	G3	NA																			NA	Not Available	56	Not Available	Not Available	Not Available	TCGA-CC-A7IJ	E610A644-0504-445A-BBA1-4BAE360DE4C1	Not Available	Not Available	Not Available	Unknown	Not Available	Not Available	Not Available	22	-20751	Not Applicable	0	0	Not Available	NA
TCGA-DD-AAEE	810	Alive	T1	N0	M0	Stage I	G4	NA	NO						TCGA-DD-AAEE-A68428	824D8AAC-0C3D-40A8-8091-A0704D0DC6DC	3	YES	383;502;551	Other;Other;Other	adriamycin;adriamycin;adriamycin	Chemoembolization;Chemoembolization;Chemoembolization	Gelfoam;Gelfoam;Gelfoam	Not Applicable;Not Applicable;Not Applicable	11	2014	NA	None	55	3.8	4.7	5.3	TCGA-DD-AAEE	3C51FEE0-DA54-40E9-A954-DFE30F6F075C	0.2	0.8	Not Available	A	0.7	1.5	0.9	18	-20396	Not Applicable	0	498	Not Available	NA
TCGA-CC-A1HT	101	Dead	T3	N0	M0	Stage IIIA	G3	NA																			NA	Not Available	50	Not Available	Not Available	Not Available	TCGA-CC-A1HT	670c1cbc-4494-45f1-bb8b-18db82d4f7e0	Not Available	Not Available	Not Available	Not Available	Not Available	Not Available	Not Available	2	-18553	Not Applicable	0	0	Not Available	NA
TCGA-DD-AAVV	2455	Alive	T2	N0	M0	Stage II	G3	NA																			NA	Mild	56	3.3	4.6	5.2	TCGA-DD-AAVV	915F531B-8448-41C7-9DFB-9C83062B906E	0.2	0.9	Not Available	A	0	1.4	1.3	1	-20751	Not Applicable	0	2455	Not Available	NA
TCGA-DD-AADY	555	Alive	T1	N0	M0	Stage I	G2	NA																			NA	None	55	3.8	3.5	5.3	TCGA-DD-AADY	E42E4244-DCE8-453A-B5E0-7593A9B5AF61	0.2	0.8	Not Available	A	0.7	1.5	0.6	14	-20233	Not Applicable	0	294	Not Available	NA
TCGA-DD-A1EI	183	Alive	T1	N0	M0	Stage I	G2	NA																			NA	Mild	46	3.5	5.1	5.0	TCGA-DD-A1EI	3acf7438-fd65-442c-8a30-68b6714537f3	0.1	0.7	0	B	0.8	1.3	0.9	10	-17097	Not Applicable	0	183	Not Available	NA
TCGA-DD-A3A2	2131	Dead	T1	N0	M0	Stage I	G1	NA																			NA	None	76	3.5	4.2	5.0	TCGA-DD-A3A2	357C1C08-F368-4CAE-8F20-9BE241B30479	0.1	0.5	Not Available	A	0.6	0.9	0.8	5	-27930	2131	0	Not Available	Not Available	NA
TCGA-2Y-A9H9	697	Alive	T1	N0	MX	Stage I	G2	NA	NO						TCGA-2Y-A9H9-A67255	36E9FF5F-3F7D-48FC-B27F-3D2A7718C96B	3	YES	281;400;434	Doxorubicin;Other;Other	Not Applicable;Unknown;lipiodol/doxyrubicin	Chemoembolization;Chemoembolization;Chemoembolization	Other, specify;Other, specify;Other, specify	LC Beads;Unknown;embospheres	11	2014	NA	None	70	3.5	4.7	5	TCGA-2Y-A9H9	EFC3E5E4-0D8E-4BEF-A259-29F8ED21684F	0.2	0.6	2	A	0.8	1.2	0.8	3	-25670	Not Applicable	0	456	Not Available	NA	TCGA-2Y-A9H9-D67254
TCGA-ZS-A9CG	341	Alive	T2	NX	MX	Stage II	G2	NA																			NA	Mild	55	35	40	50	TCGA-ZS-A9CG	3F6A6891-C6D5-447B-AD32-325FD46EC32B	0	5	Not Available	A	62	106	72	30	-20100	Not Applicable	0	250	Not Available	NA
TCGA-DD-AAVU	2202	Alive	T2	N0	M0	Stage II	G2	NA																			NA	Mild	46	3.3	4.6	5.2	TCGA-DD-AAVU	146C5332-1AF5-4C49-B740-9A9EDC795F24	0.2	0.6	Not Available	A	0	1.4	1.2	13	-16889	Not Applicable	0	1882	Not Available	NA
TCGA-DD-AADF	115	Dead	T1	N0	M0	Stage I	G4	NA																			NA	Unknown	64	3.8	3.5	5.3	TCGA-DD-AADF	70BB26B8-B38B-4E79-90E7-033A38405B00	0.2	1.1	Not Available	A	0.7	1.5	0.6	7	-23614	115	0	Not Available	Not Available	NA
TCGA-RC-A7SK	472	Alive	T1	N0	M0	Stage I	G3	NA																			NA	None	59	3.1	4.3	5.2	TCGA-RC-A7SK	ACFD58EB-C546-49C3-A846-684F22428219	0.1	0.6	Not Available	A	0.3	1.20	1	21	-21814	Not Applicable	0	472	Not Available	NA
TCGA-DD-A39Y	171	Dead	T1	NX	M0	Stage I	G3	NA																			NA	None	67	3.5	4.0	5.0	TCGA-DD-A39Y	BED1D731-E382-4B80-9604-E6DD68D9C0AB	0.1	1.1	Not Available	A	1.2	12.0	0.8	5	-24769	171	0	Not Available	Not Available	NA
TCGA-ES-A2HS	688	Dead	T1	NX	MX	Stage I	G2	NA																			NA	Mild	80	3.5	3.8	5.0	TCGA-ES-A2HS	728AEDB3-551A-4C16-9BE3-7733A9539E9E	0	1.9	0	A	0.8	1.2	0.6	28	-29268	688	0	Not Available	Not Available	NA
TCGA-RC-A7SF	579	Alive	T1	N0	M0	Stage I	G2	NA																			NA	None	66	3.1	4.4	5.2	TCGA-RC-A7SF	714A6878-ED2A-47F3-9755-B705AC144D68	0.1	0.8	Not Available	A	0.3	1.20	1.0	21	-24432	Not Applicable	0	579	Not Available	NA
TCGA-CC-5262	103	Dead	T4	N0	M0	Stage IIIC	G1	NA																			NA	Not Available	67	Not Available	Not Available	Not Available	TCGA-CC-5262	1b428ada-eb3f-40c2-b4bf-1bbf6b61729d	Not Available	Not Available	Not Available	Not Available	Not Available	Not Available	Not Available	2	-24787	Not Applicable	0	0	Not Available	NA
TCGA-WX-AA44	615	Alive	T1	NX	MX	Stage I	G3	NA	NO						TCGA-WX-AA44-A70655	895DE754-2102-438F-9A1D-E4A8443D0344	2	YES	274	Not Available	Not Applicable	Radioembolization	Y-90 Sirsphere	Not Applicable	3	2012	NA	None	64	3.5	4.4	5.0	TCGA-WX-AA44	5436FAFB-BC16-4450-AC8B-568E1E5EE5FE	0	0.5	Not Available	A	0.5	1.2	0.6	21	-23654	Not Applicable	0	473	Not Available	NA	TCGA-WX-AA44-D70641
TCGA-DD-A4NS	2456	Dead	T1	N0	M0	Stage I	G2	NA																			NA	None	61	Not Available	Not Available	Not Available	TCGA-DD-A4NS	A6A3F07C-CED4-451B-B2E5-C93E4ED622C1	0.1	0.9	2	Unknown	0.7	1.2	1.1	11	-22638	2456	0	Not Available	Not Available	NA	TCGA-DD-A4NS-D43384;TCGA-DD-A4NS-D43386;TCGA-DD-A4NS-D43387;TCGA-DD-A4NS-D59877
TCGA-DD-A3A9	931	Dead	T4	N0	M1	Stage IVB	G2	NA																			NA	None	64	3.5	4.0	5.0	TCGA-DD-A3A9	457CCA7C-A8B4-414E-A3C0-7FCCF0EE2034	0.1	0.3	Not Available	A	0.6	0.9	0.9	5	-23526	931	0	Not Available	Not Available	NA
TCGA-BC-A10Y	711	Dead	T4	NX	MX		G3	NA	YES	Radiofrequency Ablation	Not Applicable	0	2	1	TCGA-BC-A10Y-A13752	7B52CE23-0D78-4CD7-BE6D-BD49B670EBE2	4	YES	420;470;527	Other;Other;Other	Doxorubicin and Mitomycin C;Doxorubicin and Mitomycin C;Doxorubicin and Mitomycin C	Chemoembolization;Chemoembolization;Chemoembolization	Other, specify;Other, specify;Other, specify	Embosphere/gelfoam;Embosphere/gelfoam;spherical PVA/gelfoam	4	2011	NA	None	76	3.5	4.0	5.0	TCGA-BC-A10Y	6533648f-1353-4253-b65b-d472aacf5751	0.0	0.5	Not Available	Not Available	0.9	1.4	1.0	31	-28049	711	0	Not Available	Not Available	NA
TCGA-DD-AAEA	575	Alive	T1	N0	M0	Stage I	G3	NA																			NA	Unknown	65	3.8	4.5	5.3	TCGA-DD-AAEA	AD9657AA-34E9-48B1-BA63-916FE7BD14BB	0.2	0.6	Not Available	A	0.7	1.5	0.9	14	-24027	Not Applicable	0	450	Not Available	NA
TCGA-DD-AAVP	2752	Alive	T1	N0	M0	Stage I	G1	NA																			NA	Severe	48	3.3	4.3	5.0	TCGA-DD-AAVP	0004D251-3F70-4395-B175-C94C2F5B1B81	0.2	1.1	1	A	0.7	1.4	1.2	13	-17833	Not Applicable	0	2405	Not Available	NA
TCGA-LG-A6GG	387	Alive	T2	NX	M0	Stage II	G2	NA																			NA	None	79	3.4	3.7	4.8	TCGA-LG-A6GG	C618DA6D-3C66-4A6A-8832-3526A3B75410	0.2	0.8	Not Available	A	0.4	1.1	0.6	25	-28871	Not Applicable	0	15	Not Available	NA
TCGA-MI-A75E	507	Alive	T4	N0	M0	Stage IIIC	G2	NA																			NA	Not Available	61	3.5	3.0	4.9	TCGA-MI-A75E	010D5817-9A3F-4A06-8643-653116C044FF	0.2	1.1	1	A	0.6	1.3	Not Available	19	-22457	Not Applicable	0	155	Not Available	NA
TCGA-2Y-A9H3	1516	Alive	T2	NX	MX	Stage II	G1	NA	NO						TCGA-2Y-A9H3-A66938	27ADBB25-B09A-416B-AA11-22851BE807AA	28	YES	42	Not Available	Not Applicable	Radioembolization	Y-90 Therasphere	Not Applicable	10	2014	NA	None	45	3.5	5.3	5	TCGA-2Y-A9H3	9B69D7F9-38EB-48E1-BDC0-A092A53BC709	0.2	0.3	3	Unknown	0.8	1.5	0.9	3	-16443	Not Applicable	0	1257	Not Available	NA
TCGA-2Y-A9HA	36	Dead	T2	NX	MX	Stage II	G2	NA	NO						TCGA-2Y-A9HA-A67272	52861D38-28FF-4D51-989C-88D2270EF75C	3	YES	0	Not Available	Not Applicable	Radioembolization	Other, specify	Habib	11	2014	NA	None	70	3.5	3.5	5	TCGA-2Y-A9HA	A25A714E-C142-482B-91C8-4FEA763E0254	0.2	0.6	Not Available	A	0.8	1.5	0.8	3	-25892	36	0	Not Available	Not Available	NA
TCGA-CC-A3MA	303	Dead	T3	N0	M0	Stage IIIA	G2	NA																			NA	Not Available	61	Not Available	Not Available	Not Available	TCGA-CC-A3MA	613DDB95-14D7-4941-B374-FB5CD344D1BB	Not Available	Not Available	Not Available	Not Available	Not Available	Not Available	Not Available	6	-22375	Not Applicable	0	2	Not Available	NA
TCGA-ZP-A9CY	782	Alive	T1	NX	MX		G1	NA																			NA	Mild	66	3.5	3.9	5.2	TCGA-ZP-A9CY	34FD27CE-930A-4F29-8A6E-DAE4949D92EB	0.2	0.9	1	A	Not Available	Not Available	Not Available	28	-24223	Not Applicable	0	782	Not Available	NA
TCGA-ZS-A9CF	2412	Alive	T2	NX	MX	Stage II	G2	NA																			NA	None	64	36	51	50	TCGA-ZS-A9CF	7FE5E2D9-C514-47BC-8387-3F940F7A822D	0	19	Not Available	Unknown	62	106	89	1	-23510	Not Applicable	0	2258	Not Available	NA
TCGA-3K-AAZ8	396	Alive	T3b	NX	MX	Stage IIIB	G1	NA																			NA	Not Available	65	Not Available	Not Available	Not Available	TCGA-3K-AAZ8	94E387AE-B641-4E9F-BB53-22C7B2A9CCCB	Not Available	Not Available	Not Available	Not Available	Not Available	Not Available	Not Available	25	-24046	Not Applicable	0	243	Not Available	NA	TCGA-3K-AAZ8-D64051;TCGA-3K-AAZ8-D69331
TCGA-BC-4073	849	Alive	T3	N0	MX	Stage IIIA	G3	NA																			NA	Not Available	73	Not Available	Not Available	Not Available	TCGA-BC-4073	00f209c3-041a-4c6e-8b0f-6383eb3c85fc	0.0	0.7	3	Not Available	0.7	1.3	1.5	20	-26795	Not Applicable	0	352	Not Available	NA	TCGA-BC-4073-D6868;TCGA-BC-4073-D30830
TCGA-BC-A216	1351	Alive	T3	NX	M0	Stage IIIA	G2	NA																			NA	Mild	62	3.5	3.4	5.0	TCGA-BC-A216	4bbdbe77-f3cb-4b64-9826-72debb734784	0.0	0.6	2	Not Available	0.5	1.5	0.9	8	-22968	Not Applicable	0	1144	Not Available	NA
TCGA-EP-A2KA	627	Dead	T3a	NX	MX	Stage IIIA	G3	NA																			NA	Not Available	52	Not Available	Not Available	Not Available	TCGA-EP-A2KA	440375D7-CDCD-418A-8992-0A8CA42D290D	Not Available	Not Available	2	Not Available	Not Available	1.0	0.7	18	-19214	Not Applicable	0	111	Not Available	NA	TCGA-EP-A2KA-D31989
TCGA-G3-A5SI	768	Dead	T2	N0	M0	Stage II	G2	NA	NO						TCGA-G3-A5SI-A42749	79DD2140-0ABD-4E38-86EB-5D34A1015117	30	YES	370;435;447	Doxorubicin;Doxorubicin;Doxorubicin	Not Applicable;Not Applicable;Not Applicable	Chemoembolization;Chemoembolization;Chemoembolization	Plastic Beads;Plastic Beads;Plastic Beads	Not Applicable;Not Applicable;Not Applicable	4	2013	NA	Mild	44	3.3	2.8	4.8	TCGA-G3-A5SI	14201DA5-4446-47BE-AF72-120B7780C6BF	0	0.7	Not Available	A	0.6	1.4	0.4	15	-16126	Not Applicable	0	447	Not Available	NA	TCGA-G3-A5SI-D59275
TCGA-DD-AACX	170	Alive	T2	N0	M0	Stage II	G3	NA																			NA	Mild	66	3.8	4.2	5.3	TCGA-DD-AACX	431A72E1-EA03-4E40-89C4-2F02D454C897	0.2	0.5	Not Available	A	0.7	1.5	0.8	29	-24329	Not Applicable	0	170	Not Available	NA
TCGA-PD-A5DF	639	Dead	T4	N0	M0	Stage IIIB	G2	NA																			NA	Not Available	58	Not Available	Not Available	Not Available	TCGA-PD-A5DF	1987B453-F97D-45C7-9C89-B9A33313D645	Not Available	Not Available	Not Available	Unknown	Not Available	Not Available	Not Available	30	-21414	639	0	Not Available	Not Available	NA
TCGA-DD-A4NP	3308	Alive	T1	N0	M0	Stage I	G3	NA	YES	Radiofrequency Ablation;Radiofrequency Ablation	Not Applicable;Not Applicable	1309;2807	1;1	1;1	TCGA-DD-A4NP-A49668	06609191-6ABF-403E-B125-A194B805FD89	7	NO	Not Available;Not Available	Not Available;Not Available	Not Applicable;Not Applicable	Not Available;Not Available	Not Available;Not Available	Not Applicable;Not Applicable	10	2013	NA	None	32	3.5	2.4	5.0	TCGA-DD-A4NP	001887AA-36D0-463F-8BCA-DEC7043B4F2E	0.1	0.7	Not Available	B	0.9	1.4	1.9	5	-11838	Not Applicable	0	2849	Not Available	NA
TCGA-G3-A25Z	655	Alive	T1	N0	M0	Stage I	G2	NA																			NA	Mild	58	0.3	0.4	0.5	TCGA-G3-A25Z	2F3D22AD-6917-4189-89D9-2A06C2D2DE0A	0	0.9	1	A	0.6	1.4	1.1	27	-21509	Not Applicable	0	269	Not Available	NA
TCGA-BD-A3EP	409	Alive	T1	N0	M0	Stage I	G2	NA																			NA	Mild	75	3.4	3.8	5.0	TCGA-BD-A3EP	DE302B98-250D-42FE-9945-11E1B2BBD3C6	0.3	0.6	0	A	0.5	1.4	1.1	21	-27756	Not Applicable	0	409	Not Available	NA
TCGA-DD-AAVQ	2728	Alive	T1	N0	M0	Stage I	G2	NA																			NA	Severe	38	3.3	3.0	5.2	TCGA-DD-AAVQ	80E7742F-ABBE-4F11-B4E4-C999DC1BD459	0.2	1.0	Not Available	A	0.7	1.4	1.1	13	-13911	Not Applicable	0	2406	Not Available	NA
TCGA-CC-A9FS	211	Alive	T2	N0	M0	Stage II	G2	NA																			NA	Not Available	55	Not Available	Not Available	Not Available	TCGA-CC-A9FS	F661A921-2E59-424B-A145-E22664B73728	Not Available	Not Available	Not Available	Unknown	Not Available	Not Available	Not Available	22	-20157	Not Applicable	0	0	Not Available	NA
TCGA-G3-A7M7	361	Alive	T1	NX	MX	Stage I	G1	NA																			NA	Severe	65	3.2	3.5	4.6	TCGA-G3-A7M7	3D048A45-3D5D-4563-ACC8-3C662861F18A	0	0.5	Not Available	A	0.7	1.2	0.6	5	-24002	Not Applicable	0	182	Not Available	NA
TCGA-ED-A8O5	406	Alive	T3a	N0	M0	Stage IIIA	G3	NA																			NA	Mild	59	3.8	4.2	5.1	TCGA-ED-A8O5	2BEA076B-C923-4A91-A37B-C6615FEC021C	0.1	0.4	Not Available	Unknown	4.1	5.8	3.4	12	-21648	Not Applicable	0	6	Not Available	NA
TCGA-CC-5264	102	Dead	T3	N0	M0	Stage IIIA	G2	NA																			NA	Not Available	71	Not Available	Not Available	Not Available	TCGA-CC-5264	61902cb6-b041-48ac-aacc-483a28949865	Not Available	Not Available	Not Available	Not Available	Not Available	Not Available	Not Available	18	-25979	Not Applicable	0	0	Not Available	NA
TCGA-DD-A4NB	989	Alive	T1	N0	M0	Stage I	G2	NA																			NA	Mild	25	Not Available	Not Available	Not Available	TCGA-DD-A4NB	1983FADE-44F1-41E0-8983-F2CE8D649655	0.1	1.0	2	Unknown	0.8	1.3	0.8	18	-9426	Not Applicable	0	391	Not Available	NA
TCGA-2Y-A9H7	1168	Alive	T1	N0	MX	Stage I	G2	NA	YES	Microwave	Not Applicable	1168	1	2	TCGA-2Y-A9H7-A69177	27B927A0-C518-45CA-9B20-9D2337439A9C	6	NO	Not Available	Not Available	Not Applicable	Not Available	Not Available	Not Applicable	11	2014	NA	None	81	3.5	3.4	5	TCGA-2Y-A9H7	18602EC8-AED1-4515-B0D1-0DB6D1CBB2C4	0.2	0.3	Not Available	A	0.8	1.5	1.2	3	-29752	Not Applicable	0	1133	Not Available	NA
TCGA-DD-AAVS	1823	Alive	T1	N0	M0	Stage I	G2	NA																			NA	Mild	56	3.3	3.0	5.2	TCGA-DD-AAVS	9FC30C21-2C78-4843-A658-FE84A64B8FAD	0.2	1.0	Not Available	A	0	1.4	1.0	13	-20586	Not Applicable	0	1823	Not Available	NA
TCGA-DD-AAVR	2513	Alive	T1	N0	M0	Stage I	G2	NA																			NA	None	44	3.3	3.6	5.2	TCGA-DD-AAVR	834CFF01-3C12-42FA-ABBE-AE0AE168C568	0.2	1.2	1	A	0.0	1.4	1.1	13	-16157	Not Applicable	0	2198	Not Available	NA
TCGA-DD-A4NV	2398	Alive	T3	N0	M0	Stage IIIA	G1	NA																			NA	None	61	3.5	3.9	5.0	TCGA-DD-A4NV	8E5CE60B-2EDA-482D-B109-210DF1321AFF	0.1	0.5	1	A	0.8	1.3	0.8	11	-22438	Not Applicable	0	2018	Not Available	NA
TCGA-G3-A3CJ	594	Alive	T2	N0	M0	Stage II	G2	NA																			NA	Severe	52	0.3	0.4	0.5	TCGA-G3-A3CJ	CB8F3C76-DA86-4A1D-977C-44AB399B342A	0	1.0	Not Available	A	0.5	1.4	0.8	17	-19305	Not Applicable	0	136	Not Available	NA	TCGA-G3-A3CJ-D40237
TCGA-BC-A5W4	547	Dead	T3a	NX	M0	Stage IIIA	G3	NA																			NA	None	69	3.5	4.2	5.0	TCGA-BC-A5W4	6BB5D506-8FCA-43F3-90A6-03C915D7EDE2	0.0	0.6	Not Available	A	0.70	1.30	Not Available	20	-25503	Not Applicable	0	289	Not Available	NA
TCGA-G3-AAV1	359	Dead	T4	N0	M0	Stage IIIC	G3	NA	NO						TCGA-G3-AAV1-A62195	5D3B3242-0A08-41DA-BE37-6C1E9D3BE0AE	14	YES	75;231	Doxorubicin;Not Available	Not Applicable;Not Applicable	Chemoembolization;Radioembolization	Gelfoam;Y-90 Therasphere	Not Applicable;Not Applicable	7	2014	NA	Severe	51	3.3	3.2	4.8	TCGA-G3-AAV1	EE6D81BF-0470-4652-AFF0-D85F6AB67626	0	0.7	Not Available	B	0.6	1.4	0.7	14	-18973	359	0	Not Available	Not Available	NA
TCGA-DD-AADU	554	Alive	T2	N0	M0	Stage II	G3	NA																			NA	None	60	3.8	4.3	5.3	TCGA-DD-AADU	CF358FB8-866C-4780-A550-D6C1C30B8C63	0.2	1.8	Not Available	A	0.7	1.5	0.8	14	-21940	Not Applicable	0	252	Not Available	NA
TCGA-XR-A8TD	1030	Alive	T3	N0	M0	Stage IIIB	G3	NA																			NA	None	49	3.5	3.8	4.8	TCGA-XR-A8TD	574BA00B-FEE6-4AAB-AC01-6FFAF8FDC0C5	0.2	0.7	Not Available	A	0.7	1.5	0.5	20	-17908	Not Applicable	0	1030	Not Available	NA
TCGA-G3-AAV5	354	Alive	T2	N0	M0	Stage II	G2	NA	NO						TCGA-G3-AAV5-A62435	ACCB5A02-760D-4F04-8AF4-635EC10BB039	16	YES	-57;144	Not Available;Doxorubicin	Not Applicable;Not Applicable	Chemoembolization;Chemoembolization	Not Available;Other, specify	Not Applicable;Renegade Hi-Flo microcatheter	7	2014	NA	Not Available	67	3.3	4.2	4.8	TCGA-G3-AAV5	4DFF4242-4A53-4F46-B200-7ED83F6B7808	0	0.4	Not Available	A	0.6	1.4	0.8	16	-24655	Not Applicable	0	266	Not Available	NA	TCGA-G3-AAV5-D65944
TCGA-DD-AACP	415	Alive	T1	N0	M0	Stage I	G3	NA																			NA	None	64	3.8	4.1	5.3	TCGA-DD-AACP	7AD77384-0946-4FB5-9B10-BDC8A5FC8D87	0.2	1.1	Not Available	A	0.7	1.5	1.1	29	-23728	Not Applicable	0	400	Not Available	NA
TCGA-2Y-A9GW	1271	Dead	T1	N0	MX	Stage I	G2	NA																			NA	None	64	3.5	4.5	5	TCGA-2Y-A9GW	3E1920B3-3BD4-4506-A0CF-567257154BCF	0.2	0.6	1	Unknown	0.8	1.5	1	3	-23587	1271	0	Not Available	Not Available	NA
TCGA-G3-A6UC	671	Alive	T3b	N0	M0	Stage IIIB	G2	NA																			NA	Mild	65	3.3	4.6	4.8	TCGA-G3-A6UC	87AA894E-7676-40B7-9557-6541446D8CEA	0	1.0	Not Available	A	0.6	1.4	0.9	3	-23793	Not Applicable	0	236	Not Available	NA
TCGA-CC-A7IK	262	Dead	T3	N0	M0	Stage IIIA	G3	NA																			NA	Not Available	59	Not Available	Not Available	Not Available	TCGA-CC-A7IK	EBA5208B-404A-45DF-9133-31FF122E7FC0	Not Available	Not Available	Not Available	Unknown	Not Available	Not Available	Not Available	22	-21552	Not Applicable	0	0	Not Available	NA
TCGA-5C-A9VH	322	Alive	T1	N0	M0	Stage I	G2	NA																			NA	None	70	Not Available	Not Available	Not Available	TCGA-5C-A9VH	60FCD491-0170-46C0-AB14-D71F88267A14	Not Available	Not Available	Not Available	A	Not Available	Not Available	Not Available	26	-25608	Not Applicable	0	322	Not Available	NA
TCGA-RC-A7SB	588	Alive	T2	N0	M0	Stage II	G2	NA																			NA	None	53	3.1	4.8	5.2	TCGA-RC-A7SB	26D93D77-AB66-45AA-A162-98D091221AFB	0.1	3.7	Not Available	B	0.3	1.20	1.1	21	-19698	Not Applicable	0	588	Not Available	NA
TCGA-K7-A6G5	512	Alive	T1	N0	MX	Stage I	G2	NA																			NA	Not Available	66	Not Available	Not Available	Not Available	TCGA-K7-A6G5	81EDDCDA-0069-4652-9DC6-8AAC89CBA1FF	Not Available	Not Available	Not Available	Not Available	Not Available	Not Available	Not Available	12	-24233	Not Applicable	0	122	Not Available	NA
TCGA-DD-A73A	728	Alive	T1	N0	M0	Stage I	G2	NA																			NA	Mild	71	3.5	4.4	5.0	TCGA-DD-A73A	B6C0266A-CF34-464A-808D-1D3C28DC90F2	0.1	1.2	Not Available	A	0.8	1.3	1.4	30	-26136	Not Applicable	0	334	Not Available	NA
TCGA-EP-A3JL	303	Alive	T1	NX	MX	Stage I	G2	NA																			NA	Not Available	76	3.2	4.1	4.8	TCGA-EP-A3JL	A196A937-B17D-4D4A-965B-8AF0F4F41367	0	0.6	Not Available	A	0.60	1.10	Not Available	19	-27886	Not Applicable	0	97	Not Available	NA
TCGA-ED-A459	910	Alive	T2	N0	M0	Stage II	G2	NA																			NA	Not Available	47	3800	5200	5100	TCGA-ED-A459	56403463-1727-4C23-A709-DE5F168C4073	.3	1.4	Not Available	Unknown	.7	1.1	1.1	15	-17402	Not Applicable	0	7	Not Available	NA	TCGA-ED-A459-D48393
TCGA-DD-AAC9	347	Alive	T1	N0	M0	Stage I	G2	NA																			NA	Mild	51	3.8	4.2	5.3	TCGA-DD-AAC9	AC6A1E0C-DBA0-4B21-B12B-A501ED796BEC	0.2	0.7	Not Available	A	0.7	1.5	1.3	28	-18911	Not Applicable	0	347	Not Available	NA
TCGA-2Y-A9GX	2442	Alive	T1	NX	MX	Stage I	G2	NA																			NA	None	68	3.5	4.3	5	TCGA-2Y-A9GX	D6C2C6CE-3483-4FE5-AEF6-E40419F728CF	0.2	0.4	Not Available	Unknown	0.8	1.5	0.7	3	-24963	Not Applicable	0	2442	Not Available	NA
TCGA-DD-AAVW	2317	Alive	T1	N0	M0	Stage I	G2	NA																			NA	None	35	3.3	4.6	5.2	TCGA-DD-AAVW	11823A8A-194F-4E6B-A373-EF5A3FC7D2B9	0.2	1.4	Not Available	A	0.7	1.4	1.1	13	-12986	Not Applicable	0	1867	Not Available	NA
TCGA-2Y-A9GY	757	Dead	T2	NX	MX	Stage II	G3	NA																			NA	None	64	3.5	4.2	5	TCGA-2Y-A9GY	75030B63-59AF-4705-86E7-3A431B7CF65A	0.2	0.4	2	Unknown	0.8	1.5	0.6	3	-23435	757	0	Not Available	Not Available	NA
TCGA-CC-A7IF	649	Dead	T3	N0	M0	Stage IIIA	G1	NA																			NA	Not Available	59	Not Available	Not Available	Not Available	TCGA-CC-A7IF	E0674B82-2FBA-421E-BE62-58EFD0348D44	Not Available	Not Available	Not Available	Unknown	Not Available	Not Available	Not Available	22	-21845	Not Applicable	0	0	Not Available	NA
TCGA-CC-A7IG	299	Dead	T2	N0	M0	Stage II	G2	NA																			NA	Not Available	47	Not Available	Not Available	Not Available	TCGA-CC-A7IG	534A7B11-3ABD-4581-A9C9-D984D6AA33A0	Not Available	Not Available	Not Available	Unknown	Not Available	Not Available	Not Available	22	-17453	Not Applicable	0	0	Not Available	NA
TCGA-DD-A4NE	660	Dead	T3a	N0	M0	Stage IIIA	G3	NA																			NA	None	75	3.5	4.2	5.0	TCGA-DD-A4NE	BCE25281-502E-4599-9679-32DC8462FFB1	0.1	0.9	3	A	0.6	1.0	0.8	21	-27549	660	0	Not Available	Not Available	NA	TCGA-DD-A4NE-D43115
TCGA-DD-A4NQ	373	Dead	T2	N0	M0	Stage II	G3	NA	NO						TCGA-DD-A4NQ-A43378	73A0E12B-2408-4494-9858-C79A32E695B3	20	YES	148;211	Not Available;Not Available	Not Applicable;Not Applicable	Radioembolization;Radioembolization	Y-90 Therasphere;Y-90 Therasphere	Not Applicable;Not Applicable	5	2013	NA	Mild	60	3.5	4.4	5.0	TCGA-DD-A4NQ	C05720FE-19C1-4CFF-819B-6806B26FC312	0.1	0.7	1	A	0.8	1.3	0.8	11	-22111	373	0	Not Available	Not Available	NA	TCGA-DD-A4NQ-D43379
TCGA-GJ-A9DB	67	Dead	T1	N0	MX	Stage I	G2	NA																			NA	Unknown	68	3.5	4.5	5	TCGA-GJ-A9DB	45F00F00-D793-4DCA-AEB9-7626D4575C90	0.0	0.5	1	Unknown	0.8	1.4	1.1	7	-25020	67	0	Not Available	Not Available	NA
[truncated: 148 more columns]
