# Supplementary material for: HDNA methylation data-based molecular subtype classification related to the prognosis of patients with hepatocellular carcinoma
Source: BMC Med Genomics. 2020 Aug 24;13:118. doi: 10.1186/s12920-020-00770-5 (PMC7447581; doi:10.1186/s12920-020-00770-5)
Supplement: Supplementary file 5 — Additional file 5: Table S5. Differentially expressed sites were analysed by univariate Cox model. A total of 26,208 methylation sites and survival data were subjected to univariate Cox proportional hazards regression model analysis. [file 12920_2020_770_MOESM5_ESM.txt]

	p.value	HR	Low 95%CI	High 95%CI
cg00651829	0.451039932148525	0.595127650122084	0.154340511432313	2.29477611971735
cg17027195	0.195578645217793	1.72409270579422e-05	1.05436868684217e-12	281.921845296396
cg03050183	0.637115293322224	0.681485247999099	0.138516949213315	3.35281816325009
cg04244851	0.0989752077534802	0.1315313300457	0.0118157654625671	1.46418705063159
cg19669385	0.731605307760021	0.872823297215231	0.401198910638919	1.89885986217772
cg17689707	0.081064169542421	0.363255664618777	0.116444521314283	1.13319782148861
cg02434381	0.55901098003929	423.198857482179	6.55066970193367e-07	273402997133.795
cg05777492	0.145057073452598	5547310.78942773	0.00471243544096936	6530096248527364
cg10129547	0.0107537728613817	1.0684158483405e+32	26110357.697245	4.37187585946238e+56
cg01686522	0.0744578237799826	0.023597563608168	0.000384620329696746	1.44777840703475
cg26361540	0.042432846906858	2.02715008678788e-18	1.65149890028148e-35	0.24882471757406
cg06363887	0.332577405590876	8.07325660356198e-08	3.62590806495676e-22	17975489.4551454
cg09868359	0.759575861755721	0.000881641639690916	2.40971481269044e-23	32256596371628188
cg08550242	0.310069385558245	0.256359665837762	0.0185107931318305	3.55037614003901
cg05491695	0.00189279978660895	5.84311330738636e-06	2.91646860383313e-09	0.0117066143205117
cg25515502	0.29966756752659	0.00293026180701954	4.78578309803013e-08	179.415449505258
cg13012653	0.430317421857266	0.149470837646459	0.00132785001810503	16.8253424725012
cg04750166	0.462101773705257	569785.249470056	2.60362122096844e-10	1.24693725761267e+21
cg01156077	0.712071030740512	0.778423729353492	0.20583690582892	2.94380397907955
cg05037210	0.498901702280033	0.0769125916770028	4.54102514887814e-05	130.268971532448
cg18757087	0.918684562465649	1.13698737238079	0.0966820458638757	13.371048092771
cg20633595	0.0187077258329539	75320980233800176	644.045838146062	8.80876752454668e+30
cg04129132	0.450709964821329	65.8089969983585	0.0012395055487496	3493993.3026511
cg23437166	0.704330872872083	2.81281842667039	0.0134706650831519	587.34646378464
cg19753138	0.103346667576208	0.0103412278718472	4.22213081662904e-05	2.53286784663986
cg01976176	0.401709143648052	141203213.341997	1.26334914921076e-11	1.57821355011489e+27
cg12313215	0.565034403034626	467915.876625846	2.26676995504217e-14	9.65890990003263e+24
cg18614379	0.280321691131575	689588.024765267	1.73328409897747e-05	27435297201433844
cg23892690	0.674435588283562	1.64532825082471	0.16115971742719	16.7976532608711
cg01099031	0.183264940617422	0.000781593058293945	2.07465709072357e-08	29.4452375529793
cg04827379	0.0304856589952494	6.0157341743397	1.18409313305983	30.5626784295269
cg00898013	0.420579056539879	0.400618475608024	0.0432499766722897	3.71087282230434
cg19503168	0.837919485874717	1.11902409067007	0.380960993815475	3.28698983840461
cg01057962	0.39726228178784	338050.009783081	5.34118083455385e-08	2139560757333665536
cg11968813	0.19755890547334	2.17920376694972e-18	2.97509311551535e-45	1596228714.02639
cg21460020	0.519158956395898	1.55417256503858	0.406693243733808	5.93924880517463
cg05357137	0.0054220969791865	94.7512937263208	3.83230895602813	2342.66280871996
cg20060206	0.650493472896009	1.36602140718366	0.354390529278077	5.26541860101415
cg20073910	0.0174454503799298	231723166493944	332.040811865603	1.61713933863388e+26
cg13604020	0.664029479132247	0.730453470686958	0.177041901198543	3.01376266989057
cg02931247	4.06002766806246e-06	0.00266566250331892	0.000214272537187103	0.0331622366304261
cg16598405	0.903058646304892	0.390715701626397	1.05716174895559e-07	1444043.54062398
cg01201797	0.493783811911008	1.82039634421734	0.327344490086766	10.1234111170207
cg23500601	0.657792975147523	0.633466033028356	0.0840260021295796	4.77565521184567
cg09547119	0.92404436358246	0.956156765484022	0.380413433240651	2.40326886564628
cg06320134	0.144613518874342	3.71007689474075	0.637387866981983	21.5954386299579
cg00083937	0.193993872436	3.32056875905246	0.542882486283913	20.3104302720659
cg22888418	0.784161723394602	0.805754063585554	0.171794352284001	3.77916737280948
cg16765160	0.513885371942503	1.61999394799576e-08	6.59752133522724e-32	3977827820775828
cg12194824	0.352214734472926	0.0123749561316615	1.18551508904442e-06	129.175529418175
cg14286665	0.0811471944127306	8.86899263036198e-09	7.92478021407913e-18	9.92570495995208
cg27442931	0.89156894914256	0.770128274665042	0.0180133578267318	32.9254304024538
cg12875720	0.703732391064268	0.768560401461135	0.197912403063521	2.98457843748437
cg26366091	0.862424687837431	0.896721056604563	0.261332058081465	3.07696139257182
cg18631201	0.315898793759877	3.39356647828234e-06	6.95288436190857e-17	165633.323424933
cg23628240	0.0670704740588304	2816312781.53344	0.216539755699596	36628921362745552896
cg19967582	0.160794066870619	136.770771349035	0.14151020065772	132190.073990893
cg14855972	0.380179721968256	0.545032107624032	0.140521964461341	2.11397555876625
cg11703722	0.32207466558325	0.265339079849335	0.0191999202930336	3.66693331121989
cg18875274	0.668172106947009	1.090492301861e-06	5.96613787925145e-34	1.9932047909146e+21
cg00557293	0.00461822344446905	2.21641911587807e-42	3.33373326526561e-71	1.47357730998264e-13
cg07200122	0.650686559291096	0.810168879887686	0.325723064398749	2.01512783612688
cg02027541	0.00780864350821953	646927682733.237	1285.41854797156	3.25586889458713e+20
cg15454820	0.502142080857643	0.714759272878654	0.268067775061636	1.90578975055304
cg18557131	0.800599115690837	1.15113075064268	0.386185264649508	3.43125988061144
cg17331296	0.588021872756943	0.787330957139169	0.331466755612057	1.87014240666472
cg07093702	0.149454195296694	0.00810571104689197	1.16241904199382e-05	5.65222602195255
cg11118681	0.712743574059675	2.69035837385254	0.0138588520828582	522.267510792695
cg04529860	0.570422607405799	0.000546674394865734	2.94766951415754e-15	101386160.34343
cg04529868	0.268495166454174	7566.52649559056	0.00101941348544763	56162022600.0189
cg11619390	0.949865844212898	1.04069597512233	0.300123110246243	3.60867949071702
cg07142201	0.839841620720717	1.15533388027462	0.28481235164275	4.6865817694055
cg26901352	0.145001417086988	0.297969090500234	0.0584824814773027	1.51815683347832
cg09009042	0.860395225113147	7.02113556243147	2.59281236194132e-09	19012692669.0252
cg09988853	0.11807294691756	0.00443884107494848	4.97553251928593e-06	3.96004046044855
cg22251298	0.345414002887389	2.29474455696738e+25	4.77815804809456e-28	1.10206747636388e+78
cg01965939	0.234572794308758	0.391631148044716	0.083479428492305	1.83727846355537
cg23388714	0.852363941674047	4.8654858905277e-05	1.84349413610292e-50	1.2841349743031e+41
cg25987194	0.745664853314144	0.807261234201464	0.221382304622772	2.9436440340383
cg27136344	0.772944653916275	0.847438459007699	0.275260629250354	2.6089889562527
cg02531516	0.566346399668768	2.55412860988777	0.103592136226367	62.9736309481265
cg02023043	0.278963373527092	0.51354230771526	0.153681444081842	1.7160542926254
cg25338581	0.749852024007789	0.516997936222662	0.00895828959512181	29.8368190959178
cg06569993	0.0170028548563256	1122.6017545667	3.51007245297192	359033.813757666
cg07126559	0.616739015772881	0.738840661053616	0.22582435838345	2.4173013324773
cg20356482	0.619195242537299	2.28567655973602	0.0877370173758443	59.545189613034
cg20637688	0.897753244912969	0.914193818206776	0.23268564121301	3.5917572433376
cg27392802	0.206876819983716	0.400191980152072	0.0965304850192087	1.65909889447015
cg03536846	0.545165606729968	0.00134051395858242	6.62309743690117e-13	2713198.30377597
cg19199266	0.951440296336253	1.03469659909804	0.345196698704533	3.10141161894895
cg08996579	0.742437855868666	0.721855458255754	0.103331501232727	5.0427536268929
cg05100739	0.412406997156668	75.205305021163	0.00245362161342975	2305097.84897935
cg12152384	0.808050965923471	1.20438354347169	0.26864743984047	5.39941761829852
cg16817426	0.00213348443632955	0.00322980592358632	8.30781824288539e-05	0.125564209507913
cg02602480	0.328709360701804	0.000156949380766483	3.6462268580206e-12	6755.78044980859
cg14723423	0.165730886518009	2.69527897399438	0.663289923169339	10.9522676191804
cg14460735	0.241901698429169	2.33914456648655	0.563571889993499	9.70878320951506
cg02602489	0.0246073739776667	0.207090832598545	0.05245807206066	0.817540776122435
cg08100535	0.895712128066567	1.08915115297953	0.303759376702544	3.90523001105007
cg15634698	0.177878802968715	0.455554298499947	0.14514838390138	1.4297762972186
cg25953133	0.220518453871599	0.0664511595349963	0.000868506328525599	5.08431137288527
cg08062011	0.93636044726342	1.62416212467659	1.09722053885987e-05	240416.80900132
cg03959232	0.0781559797515311	5.31768116865445	0.828378339234442	34.1362535355469
cg16995983	0.456304718062944	2.15209823113087	0.286481315883412	16.1669419248321
cg00673286	0.612714451303418	1.98110280265215	0.1403827593259	27.9576233828316
cg11336311	0.0611925701082293	0.171045172716476	0.026929578805637	1.08640581870092
cg03063946	0.333941845440192	0.238606044849583	0.0130405706009503	4.36582465452949
cg03051449	0.863189344784756	0.86996133835633	0.178384258471159	4.24271029698006
cg19570171	0.800623668831328	1.81248583009711	0.0179392610069357	183.123757608116
cg08667777	0.972498986644677	0.832878006428398	2.54328394001443e-05	27275.1997005968
cg03167763	0.236618120190198	0.296085578024305	0.0394486114229811	2.22230051582794
cg01132443	0.215513501447195	0.434534329657667	0.116200416637291	1.624951864333
cg00627621	0.100065765792672	1.59953131283167e-06	1.97826978412395e-13	12.9330207702789
cg10783086	0.815998444853495	0.891371519784336	0.338383181058671	2.34805755947095
cg04638486	0.0145884656169483	5.78436945852696e-08	8.99992379428839e-14	0.0371769037133109
cg06401027	0.739762723524243	0.0285253897772533	2.18918695124089e-11	37168952.6782077
cg00259887	0.353921499219799	1697470523331037440	4.86160334536283e-21	5.92686398475139e+56
cg06401021	0.901013493081831	1.05843420146409	0.432531236616977	2.59006255268676
cg27059379	0.333443044591325	0.536810176862773	0.152167634108971	1.89373494351025
cg07503392	0.995972096379626	1.10005851504829	9.15994692229498e-17	13211088959313110
cg19088555	0.962328521231503	0.397372166651356	9.27247986231641e-18	17029386008258888
cg17415371	0.239565935076688	3.57422948223792e-07	6.44682099628445e-18	19816.148763959
cg06997305	0.00529926887939036	0.101555621577503	0.0203460879140288	0.506905519998349
cg12461125	0.416243441632399	78174494123.1018	4.27418793041458e-16	1.42980412440829e+37
cg23778149	0.66592313225446	0.680689890403946	0.118743307139509	3.90201972692042
cg04752989	0.312987343137696	0.57901195978605	0.200308933082246	1.67368895843316
cg10569615	0.894326652712906	1.09665890756347	0.281063769247565	4.27896047490557
cg10569616	0.00115883470382028	305.043330163039	9.67353639482897	9619.17436178747
cg15161854	0.11486275956193	0.292009531613902	0.0632187880128292	1.34880103263079
cg13494368	0.438139553198714	0.146235898092129	0.00113346943392402	18.8667971546243
cg01745370	0.520474774564445	0.115890078809628	0.000161956663485874	82.9265686105789
cg09894072	0.954861135727996	1.16960139451994	0.0051539501404175	265.421159458904
cg24786498	0.0957402957114862	128.928245415112	0.424062761168931	39198.1894849699
cg01843020	0.562522455878277	0.544643797437482	0.069660050538615	4.25834985466575
cg02045971	0.73139504935958	0.835255504295182	0.298835963719286	2.33456424980611
cg00588198	0.195907360689222	0.440221913724524	0.126959401981515	1.52643546124688
cg01251591	0.891444461081511	0.639674055172037	0.00104544276997189	391.396744626432
cg11730100	0.527350397577038	8.3293929879814e-06	1.47831150961841e-21	46931101528.2174
cg11398523	0.740785019629986	0.84218093922658	0.304408629507213	2.32998892161747
cg00007076	0.763219301703992	1.29402951246205	0.241901247203377	6.92229741880959
cg02225143	0.507606390641594	2166040.38431268	3.92612194339087e-13	1.19500387764862e+25
cg10010922	0.295795073736065	6.32803340531082e-15	1.52478331676738e-41	2626209661293.07
cg10409248	0.204539718668951	11.9594687878152	0.258719149401455	552.834585370362
cg24514921	0.0767277935802452	1799545112898.13	0.0483830647040599	6.69317380608965e+25
cg15159880	0.556159866103387	4972.76474046823	2.43472202508461e-09	10156555413419148
cg09859103	0.472615169791203	1.0011617877552e-05	2.27764746419732e-19	440070265.928721
cg08479865	0.335958664229851	0.554100210267782	0.166447546901827	1.84458737141911
cg27068095	0.98067666588756	1.02107137480288	0.188896239011511	5.5193621529876
cg23094674	0.582163131504619	1.86863584199818	0.201524504858852	17.3269246459427
cg01357263	0.0783060015080385	1.30726492956152e-23	4.38003675541551e-49	390.16604003346
cg13024709	0.708444106937932	0.782427836761528	0.216249149205127	2.83096290547076
cg02409108	0.83935256334204	0.860527120810115	0.201396566798786	3.67685972715503
cg22823821	0.49985384203305	0.694227416638419	0.240484521305038	2.0040861815016
cg21982467	0.134106391236183	83220956624980960	6.0749831682149e-06	1.14004062724211e+39
cg00020390	0.0317048023998355	0.0689825202361983	0.00601437561593077	0.79120234618088
cg27130364	0.649437203225347	0.0134498367039552	1.14781091710197e-10	1576027.06741804
cg05376919	0.861685015033856	1.35598283873635	0.0441047087229435	41.6891872134958
cg24174984	0.438261868049616	1.57859816972116e-10	2.59447844030755e-35	960490610649124
cg11812023	0.526717546960402	1.06716580906866e-07	2.76898029612833e-29	411286012268677
cg23542858	0.367974573341617	37.1476311680483	0.0141929452874597	97227.6348177439
cg02053188	0.990925380602871	1.01240613577543	0.120945537327623	8.47460936883735
cg11222041	0.741407545995807	0.013098574085322	8.60084546205306e-14	1994834622.08043
cg00722320	0.0848484315210655	0.322477506273305	0.0890173754304758	1.16821846913998
cg25762679	0.0744462659605603	0.458646460361034	0.194776764491913	1.07998803733306
cg00572739	0.883873776449555	0.0159647055186786	1.23485285205042e-26	2.06398537181918e+22
cg13786089	0.521834497052825	0.712905729609739	0.253114306426866	2.00792514056191
cg18745507	0.091536025450192	0.112363657997671	0.00886885990558387	1.42358677135812
cg15963714	0.80179890167239	0.822065315801304	0.178030370816035	3.79593313402587
cg14108380	0.272809890220281	0.145431083796231	0.00463538957861131	4.56276646772858
cg00701692	0.78754676930772	1.17564496479839	0.362394440254137	3.8139135972576
cg26433975	0.501291917690552	0.469829715509301	0.0519720729477166	4.24728029989515
cg02701084	0.800464064113309	0.0367020721236863	2.71864320989548e-13	4954832223.91678
cg23590827	0.813292331657409	1.14733506886529	0.366729840274349	3.58950272294
cg14182621	0.156652658655817	0.357537756608381	0.0861456282686365	1.48392030994212
cg25024001	0.894742565310112	0.0152816159006394	1.92579318722554e-29	1.21263168902947e+25
cg13770691	0.177471487292033	3.13923927253174	0.59533774756985	16.5533317019334
cg06527865	0.16349807365042	476328.402121793	0.00491300837952004	46181225257764.8
cg10200334	0.264215594233074	0.185833446479437	0.00968466939264187	3.5658491199156
cg23888462	0.696173917786673	2.92389267305921e-08	4.47546852017439e-46	1.91022422010832e+30
cg08436089	0.262653614867231	1.93251531534462	0.610211080537377	6.12020260391319
cg02371121	0.624890950940356	0.762794407660193	0.257642317370626	2.25838408183796
cg26565099	0.00943962243649232	0.159179329903588	0.0397418672926039	0.637565891959761
cg03869253	0.445843758701683	4327.34189828843	1.9401208186507e-06	9651918439649.5
cg13159060	0.885105311168213	0.891006186350963	0.186241582295036	4.26270016788216
cg12123019	0.0560585121107827	0.266040212798637	0.0683960422937182	1.03481711006025
cg21957813	0.695164275522996	0.468932290243897	0.0106191238415432	20.7076870102148
cg13464337	0.00246110135668598	0.12910861156717	0.0343170629314374	0.485736020419512
cg08795962	0.943347827281837	1.91214248340643	3.28835471752268e-08	111189004.560986
cg24162579	0.490663170491393	0.577653123582907	0.121323165756865	2.75036617370997
cg20519531	0.294567105113787	0.124189950314142	0.00251248030080094	6.1386128098646
cg12591454	0.129346580274488	0.27463951728708	0.0517003647617675	1.45892325524672
cg21859597	0.00182483543726775	3979137066925.63	47638.5957699394	3.3236772708092e+20
cg07387734	0.000245537680147678	291.360327547909	14.033873005473	6048.99591408008
cg01664065	0.0265584474590683	15.5964461876829	1.37647434424085	176.7189738792
cg21859594	0.572101809619001	0.759368773450213	0.292225055425028	1.97327684052479
cg14705319	0.0494707885092661	0.0487648977874036	0.00239470233406185	0.993031669277399
cg02347312	0.0839536195277535	0.35407099753462	0.109070785970201	1.14940284128338
cg08848324	0.293051863783788	9617648842759112	1.54776297958577e-14	5.97631358823306e+45
cg24809958	0.146456964759168	1.1179491889276e-07	4.63403523236437e-17	269.702392484015
cg18261205	0.262990194018277	0.517458485929707	0.16325887354449	1.64011473831281
cg08397758	0.898201495858425	0.935056858117663	0.334250259787847	2.61579849920782
cg04098028	0.72151292627188	0.0020335447427067	3.21359011418967e-18	1286817569649.15
cg25443968	0.184363459630482	131.988371863859	0.0976257990333839	178445.968993453
cg04225760	0.0464943289156948	0.278927843129545	0.0793585961605485	0.980369429866215
cg25773344	0.985154393931557	1.20262503871093	4.36272435076674e-09	331514637.976218
cg17778721	0.750529157749058	0.0129227098619242	2.94252014456682e-14	5675285876.422
cg07452164	0.280461104292519	0.440501988188666	0.0993945247602283	1.9522403479091
cg23828851	0.0621548873661198	3.90737935953115e-05	9.11557782111759e-10	1.6748925585299
cg06204229	0.749430375019021	0.78602824658223	0.179385182001759	3.44421092941265
cg01286624	0.0256447859614534	0.238291227717615	0.0676119705637921	0.839832188496761
cg23001905	0.620581992412581	0.708921488180079	0.181580288241029	2.76775459094079
cg03621406	0.347232848919903	0.0174123620870068	3.73946891493329e-06	81.078452674995
cg06339974	0.843532172501066	52.3186810622282	4.49100686655177e-16	6094945898385680384
cg17143565	0.332227589149525	26.9448258732166	0.0345939834640629	20986.9916279568
cg04044188	0.814423189963948	1.17524899415873	0.305168024480603	4.52606461840793
cg11756837	0.859930956096506	2.91734030133753	1.99698886227265e-05	426185.373118328
cg03231860	0.44815141760291	0.387156012252584	0.0333414247259456	4.49560206425977
cg23543352	0.0206247528294999	1.29340372433757e-28	3.14993622963196e-52	5.31087956128479e-05
cg20057066	0.214876505196139	0.271604535826124	0.0346259462668728	2.13045510186966
cg25187254	0.599036516285974	758052560.419846	6.0120492599658e-25	9.55819986681801e+41
cg24877885	0.0420614048853355	0.0431648775895484	0.00208563062202849	0.89335409522734
cg04168050	0.00328366934607938	9.69487930164936e-14	2.0447140428422e-22	4.59676427628481e-05
cg25748712	0.997710829729414	0.924135624919316	3.61779583439314e-24	2.36062700146336e+23
cg12521167	0.887521731655829	0.909414962001115	0.243962414701499	3.39001224480997
cg16495212	0.528291056135955	1.539328935697	0.402812877841175	5.8824672760545
cg14239491	0.00505715005892582	13789.9342259516	17.5956771264027	10807329.81118
cg02561205	0.167757728629654	1.49062450388789e-10	1.62682080112865e-24	13658.3046519289
cg16617366	0.000551528947041247	0.126701494150504	0.0392387901814085	0.409117318494095
cg12145783	0.517657444204751	0.318081236327569	0.00989645143523537	10.2234294348627
cg21832537	0.381075195806512	0.422923480719679	0.0616566555443228	2.90097263571926
cg13819869	0.02543961421427	3.06943631457978e+28	3175.32492641149	2.96707880535192e+53
cg23674189	0.201717987947312	0.0207927612699906	5.43937286800767e-05	7.9483229357869
cg15947487	0.270150758040585	0.486502872660591	0.13517977170769	1.75089099587185
cg01791407	0.41152829280368	0.594601002922604	0.171938452638711	2.05626110535885
cg00367615	0.630968272896895	0.718046387823341	0.185879559331814	2.77378866680959
cg21161253	0.681911081606618	1.3520098172621	0.319613309448709	5.7191940758851
cg04975775	0.960052476935688	1.0382589583796	0.238920841661356	4.51187789712965
cg13516655	0.0247236886752282	7.88738561619234e-08	4.98446973256824e-14	0.124809368290544
cg04982344	0.182476860725348	0.0603390642139553	0.000972497206839204	3.74376671173082
cg25808892	0.900534597578875	0.784762216111336	0.0175419276448247	35.1074151202343
cg08533745	0.117418772669043	0.312633815886227	0.0729315481989194	1.34015944058941
cg06807397	0.0465265192020339	0.342144959734943	0.119010567648594	0.983636796168231
cg04828493	0.331543149688293	107.008553098534	0.0085719514797336	1335848.72281587
cg14229207	0.469179466205482	6.36108057025035	0.0424335664913277	953.569293532895
cg26574621	0.156122447973772	4634327.87277343	0.00284288764691405	7554640738503343
cg07739472	0.000321248876808067	249980.17238671	286.473970478582	218135303.81868
cg20106459	0.4118006259241	0.648195524485835	0.230168326841449	1.82543551377897
cg23257569	0.409298313162396	138.433550147739	0.00113516823093496	16881945.1463354
cg13773570	0.121925097668957	0.407942891775115	0.130968958429989	1.27066294902852
cg07511201	0.274091078549566	276.373835687856	0.011645918456568	6558735.34901326
cg26989927	0.269108699641759	0.209054125166058	0.0130230927457078	3.35585625490917
cg01708466	0.921690861800101	2.1974328344337	3.34872375866833e-07	14419556.254373
cg24981564	0.50148654124619	2.80032591230026e-06	1.80111665878037e-22	43538685719.6157
cg15889548	0.777725656779669	0.757184606990499	0.109766992840731	5.22314144011615
cg25831075	0.00824935476201916	0.28956996443447	0.115454068195002	0.726269464675393
cg04411893	0.4636058971514	0.563536504359167	0.121574758640725	2.61216551277584
cg25934064	0.170192944304181	0.235446832387432	0.029808583580902	1.85970630676972
cg03693762	0.0958969506321278	2.10678711128083e+44	1.41353755763921e-08	3.14003112847744e+96
cg14448116	0.600707312707722	3.26738257537112	0.0387817012075501	275.279024937679
cg02775489	0.0235907251438204	0.158105759470927	0.0320174847300724	0.780743127969696
cg15981475	0.993326337381788	0.985742294312846	0.034069771371814	28.5205280714338
cg16105510	0.72084831004001	3.76367228014772	0.00262014267122416	5406.28156929108
cg27592410	0.925516669734952	0.90101609868741	0.101320236831281	8.01251591472045
cg24600498	0.111476681238889	0.115666365785025	0.00812070531641527	1.64748105646334
cg26131286	0.542814815517092	0.609132375149349	0.123408128524323	3.00662731776179
cg01573938	0.849885071025179	2.52239709830784	0.00017408904425229	36547.3149035806
cg25468277	0.114937892001158	909.399371503336	0.190565137038494	4339761.35269488
cg14848284	0.300228523872591	0.0452354949903461	0.000129330072716849	15.8219195585053
cg22939193	0.61738963244622	2.15162546732524	0.106458151233537	43.486497727044
cg05005921	0.653601408607553	46237.4501345567	1.95342903609639e-16	1.09443535211183e+25
cg01557989	0.157994937815899	0.349248447527328	0.0810777344916072	1.50441399066071
cg15381304	0.477213538051418	0.687587255586945	0.24477618392968	1.93146337382809
cg23617327	0.734182770995742	0.561314322971054	0.0200279019138854	15.731741174247
cg15458338	0.96758209234372	0.957393945722721	0.11726398226711	7.81657888113195
cg19561274	0.000147037229064284	5.12330206251279e-06	9.50563653198734e-09	0.00276133259833995
cg17648210	0.802816424928324	0.749477199878442	0.0779323530458253	7.20773916331428
cg26534807	0.532235279888631	5.32942715820773	0.0279501179168769	1016.19585001793
cg01025762	0.520144358401455	0.0426654721078904	2.85190356719852e-06	638.290344430311
cg11654333	0.00083144205813801	666224.380954463	256.086414877058	1733223240.25366
cg05584597	0.127751464167672	0.33389119286443	0.0813840056566022	1.36984322377585
cg05550919	0.347753867815488	1.69504977161586e-06	1.52490607282593e-18	1884177.51063869
cg16904330	0.35677844483228	0.555759790421904	0.159328274518079	1.93856957017853
cg07626637	0.563358762359419	95000.9111376073	1.24294323633214e-12	7.26113055943594e+21
cg19134567	0.996297566088068	0.962986673581559	1.16203101250291e-07	7980366.4748866
cg08856529	0.304532843125867	0.589981930737079	0.215475237118024	1.61539990976131
cg00934322	0.715509723529055	1.33065795672518	0.286341066366521	6.18371168433652
cg11611011	0.300398155417423	0.00523697346802913	2.52438713114648e-07	108.643760564511
cg23384406	0.335003118161707	0.632131632352009	0.248801894337085	1.60605851368092
cg02556067	0.673665193057791	0.101629809520303	2.42975676613724e-06	4250.88565533789
cg02407032	0.731335154371585	0.00800442714111299	8.60585357907721e-15	7445031834.28046
cg22435791	0.393929601842279	1.7601884434954	0.479742168333633	6.45818433550767
cg07505515	0.8846766502246	0.863384396292591	0.118613588480247	6.2845465288799
cg24404823	0.198322070383503	0.432006274493095	0.120253663104704	1.55196454214377
cg17217295	0.593998982306845	1.70546781894382	0.23954180371992	12.1424337476136
cg21220264	0.203833227715633	119886.720230745	0.00175859978624019	8172880379118.77
cg11331988	0.421590777515887	6.87786835091485e-06	1.7665233974184e-18	26778628.0791117
cg14364447	0.942447365792442	1.10602795514446	0.071710389480081	17.0588647813833
cg12296532	0.101714427061967	0.447785664807697	0.171079282076465	1.17204140193697
cg11614195	0.247956809541886	1.17572071014336e-08	4.14857484086202e-22	333203.387014896
cg03393017	0.115296408919874	0.291429645310545	0.0628224248608611	1.35192550039155
cg21009747	0.597409440323987	1.58310196729226	0.28780805829257	8.70792796321549
cg00650088	0.671871731648986	9874072.58010982	4.26604482675662e-26	2.28542627367095e+39
cg19440734	0.0565565733126484	0.277713745664776	0.0744146090311587	1.03642182006045
cg24844441	0.17770711022345	16529.8072883304	0.012142406581867	22502502049.0894
cg14445437	0.632432774260919	129.456947348553	2.86561950864698e-07	58483344234.0674
cg18960218	0.133420097033758	0.375167403609909	0.104271993195478	1.34984070427747
cg14013337	0.488512330018113	0.0563904411058766	1.65074104904732e-05	192.633596283956
cg01046026	0.178585583451842	0.27578932683532	0.042213257680984	1.8017977520494
cg23184638	0.349690176726102	0.483417109501471	0.105372390260341	2.21777356650427
cg01750507	0.630913549804537	1.41394405362741	0.344146178739845	5.80926917192253
cg24110916	0.011656142553946	82941913.3198346	58.300041009745	117999247787923
cg01369413	0.555824332785433	0.727335674418865	0.252165192984515	2.09789930569375
cg05908587	0.512525244171678	0.638036558176925	0.166265865246503	2.44843190733534
cg17554814	0.74881031463275	0.696694737723055	0.0762643417596426	6.36448891279687
cg01564640	0.160821408396687	0.555058907906924	0.24378728641318	1.26376726112232
cg18744021	0.955074515111045	1.08868729421854	0.0566251110897962	20.9313500986043
cg03389890	0.704082625315396	0.826575344209482	0.309338681119127	2.20866914277659
cg02278768	0.235171389617378	2.39781480818655	0.565903925162954	10.1598797935588
cg03722525	0.719309871470173	0.753370546743765	0.160786100010674	3.52995178478315
cg23729417	0.294689609236873	2.32124187195867	0.480484985127923	11.2140108326166
cg02278760	0.224095847259922	17770128.8803356	3.64544384987361e-05	8662250563389862912
cg09772382	0.27486204677365	5.56808023958144	0.255389842429511	121.396831054369
cg02313850	0.971097005376586	1.663691045114	1.82950737119805e-12	1512903384357.5
cg05686445	0.0529992467757954	8734.54017155826	0.889206153283578	85798092.7446806
cg23855257	0.00145910519928694	9.4021251227542e+41	13345296544611094	6.62405339052756e+67
cg17620121	0.165646840344841	4.68577932182708	0.52776813399733	41.6026024280074
cg23319797	0.741075711081501	1.42072601951247e-11	6.45440937484567e-76	3.12726123382592e+53
cg07663496	0.940597888896424	3.01108584590966	7.71741020138747e-13	11748290857738.1
cg26804023	0.91574780448873	2.32960531342061	3.65394797523636e-07	14852594.9277274
cg00018557	0.30305078060903	3.85805077851151e-14	1.14739940949639e-39	1297242763625.47
cg23187159	0.462247814592688	0.693060789478313	0.260769198386059	1.84198617354027
cg23817981	0.925676563246595	0.95543015956926	0.366582982668212	2.49015047880917
cg15644671	0.680882606852623	0.650638610132529	0.0838998713003833	5.04566448593891
cg11866303	0.141533782659059	12.8395112871368	0.427183862547004	385.906548785828
cg03067068	0.620831450812262	0.0079446881103317	3.80079501960715e-11	1660654.3853283
cg07356957	0.198877528253051	2.27432865890441e-10	4.42301322146521e-25	116946.764337286
cg05705812	0.170691074329987	1.37073427839512e-09	2.86472735806222e-22	6558.78283383424
cg10458392	0.620228054404243	1.61298551706901	0.243437463118157	10.687435881681
cg27501380	0.972008987261351	2.01311877052152	2.14055357736005e-17	189327061330753120
cg16264642	0.820287304901369	1.15863584110342	0.325268806452881	4.12716186015181
cg19083363	0.70748393714037	0.0100024825317033	3.58213746879855e-13	279301555.756839
cg13333267	0.926762584808058	1.16869181170901	0.042086948507171	32.4528291834453
cg18804080	0.403132263440399	9869867.38444225	3.95599576065293e-10	2.46244657679812e+23
cg11028950	0.0726769927206989	1.13185714683057e-35	7.81360027686761e-74	1639.57785839667
cg27650778	0.518051441720418	0.54278296632269	0.0850982386124778	3.46203814948127
cg11122939	0.971936173132414	0.551615339950612	2.22629421144314e-15	136675324269737
cg15861189	0.0146454676518192	0.126545812486613	0.0240668843592845	0.665389105578977
cg25570411	0.157734895672939	47.3439472579721	0.224425481776199	9987.49929921438
cg21966764	0.611366000227289	0.744930473397739	0.239240134588612	2.31951637692732
cg26585981	0.0750523393410749	0.366446997855869	0.121333668552799	1.10672827945646
cg22424835	0.375752950524832	8.91038539937542e-13	1.93067895276349e-39	411228225447638
cg07222181	0.744873620778168	0.00589364541484825	2.19340280521534e-16	158361502015.822
cg06645921	0.837277109968308	1.13575652135418	0.337043513589767	3.82722949348493
cg09367046	0.0313803974486223	39066.0447854178	2.57141734863944	593507645.106219
cg16306654	0.371189222725919	4.61008615646815	0.161818342096755	131.337981187273
cg16051558	0.32170657375575	146966513743.655	1.20264997789617e-11	1.79596362690232e+33
cg23332817	0.0793788200752665	3.08304972456771e-12	4.25097330277176e-25	22.3600453993897
cg20638582	0.00705307739842376	0.0079982110962877	0.000238530691394668	0.268189306653767
cg19754520	0.766666279100038	0.708230831755764	0.0725397301287855	6.91470605361983
cg24848467	0.859076458788724	1.15074049963475	0.244259343442087	5.42130212436931
cg10896456	9.00790949055486e-05	0.00789681043755055	0.000699983688188725	0.0890872403726562
cg25820693	0.863755460053495	0.132089805028346	1.20072582152861e-11	1453097474.84353
cg24179483	0.584617484976412	1.19658334305263e-11	8.28091232176053e-51	1.72905066644468e+28
cg05551889	0.918813525721612	1.05952996835655	0.34850963486535	3.22115557660082
cg25580656	0.234248863737779	1.7185188739884	0.70417526427865	4.19399440745721
cg08434594	0.182472550083245	7908970210589.77	8.63097118147577e-07	7.24736631333545e+31
cg13559099	0.890464285651507	0.105437065182765	1.31335174012884e-15	8464582925259.66
cg00035326	0.498640495032079	0.0166837131180722	1.18274230132366e-07	2353.39754986885
cg24845734	0.130919784126598	3.31479092852014e+22	1.98849022203877e-07	5.52571935130452e+51
cg14140379	0.020879685735318	0.213226790803596	0.0574675070570351	0.791154282563136
cg09616959	0.888580800081471	0.900066681907639	0.206343127127353	3.92608197403264
cg19623877	0.00325661366012164	1.67716225137244e-14	1.11858743231958e-23	2.51466549342122e-05
cg09101894	0.733232326105526	1.28772638487879	0.300797589638692	5.51280761360096
cg19623875	0.857293026929697	158.202251256105	1.6937333600647e-22	1.47767959778178e+26
cg18249868	0.82732935895201	0.109805326763138	2.63182411735225e-10	45813129.0235675
cg22226839	0.0664641276756457	2.74793340240512e-13	1.05841623820119e-26	7.13437465480228
cg22009464	0.806977957862693	1.1395987318056	0.399478262910268	3.25095353141817
cg09951349	0.446738470595971	0.00702566667259241	1.99440776324499e-08	2474.91977839401
cg14161399	0.144209610328758	0.397287429190183	0.115089204847804	1.37143445904654
cg23429638	0.0013507412750221	5.50294538394825e-06	3.34402503701869e-09	0.00905567618767446
cg02060434	0.119060647002178	0.0141901664466894	6.73401914722838e-05	2.99020272117325
cg26859690	0.0409138529701172	8991873.07471468	1.93735068291609	41734200268832.2
cg24569018	0.213812679025741	0.00806159599003334	4.0333000395814e-06	16.1131900103486
cg17931807	0.652345906126814	122.122083251798	1.01862411563839e-07	146411252087.942
cg05384957	0.510827762151552	0.629242049109089	0.158180052912896	2.50313202629309
cg11525285	0.877036655081259	1.12173102416369	0.261779501756474	4.80664254507542
cg11525280	0.62749818782003	0.794687786093304	0.314111082316653	2.01052657139055
cg06471748	0.417934950570967	0.229488936724176	0.00651641625040234	8.08192264813367
cg04088137	0.819304177715368	102.681606094851	5.66680707455835e-16	18605737042918440960
cg24701270	0.923657607226257	0.929663605228928	0.209166624645241	4.13199008375792
cg02995055	0.163497368853851	630.486211104789	0.0727194763394262	5466387.85650542
cg08994658	0.794446483255641	0.000420166435495427	1.66930438218342e-29	1.05756526731226e+22
cg10605681	0.626527311534515	0.769955334628856	0.268647081440244	2.20672867222382
cg16400486	0.0298603986517504	95.6241266124841	1.56061665966569	5859.20541970837
cg03429582	0.181900632415458	0.0841755104604032	0.00222393770097568	3.18602295296352
cg05429359	0.326172618075801	0.0031316850474538	3.13960278252791e-08	312.378728004218
cg22439198	0.493268858872001	1.34661005058674e-09	5.65056560452531e-35	32091630382788052
cg04001556	0.4709709194527	3.40922747162898e+23	3.57031736277772e-41	3.25540582876007e+87
cg16400488	0.451343561082569	1.29887303931348e-05	2.49911537962071e-18	67506734.0232798
cg15579587	0.961715327653496	0.97569055943693	0.357197239607736	2.66511597015637
cg24805258	0.282870766868793	0.109857711415234	0.0019509594893067	6.18604170078473
cg03976336	0.0375725812961364	0.00792576381135375	8.29544566175075e-05	0.757255662381218
cg25654072	0.0383771853261414	0.00226560546977973	7.11101726311919e-06	0.721833171650087
cg06523744	0.771676420826327	0.780919286471363	0.146974612221611	4.14925355314713
cg25166437	0.281078756775562	0.308606089731785	0.0363897640480534	2.61715680524279
cg00989142	0.208662076136178	5.86817173058255e+20	2.4657425046069e-12	1.39655456298744e+53
cg09835225	0.410416964311874	0.483866770708175	0.0859113079859859	2.72521810322978
cg18044111	0.191124790807891	2.82997995228024	0.594877835580673	13.4629096115012
cg25132931	0.292607830314306	1.78942300494563	0.605444750224871	5.28873144814512
cg09420816	0.353273639377038	6411830.34317557	2.71913009889243e-08	1.51193826166732e+21
cg01701837	0.097825280249953	0.243421040302318	0.0456936973512785	1.29676096040858
cg13903460	0.340196153224286	8.30847803171543	0.107140179249592	644.303637412112
cg25789533	0.436492122318903	0.0289764079202435	3.87457857214909e-06	216.702849180997
cg12853742	0.493264098546471	1.55504400969815	0.439762366527324	5.49879220269263
cg11111600	0.197781845131003	1.87733264084455e+20	2.63389289975855e-11	1.33808699841344e+51
cg27541349	0.0812229482221367	5.34738311253144	0.812195508154922	35.2064322753336
cg09667649	0.238047107035516	1075.19801701253	0.00990202820910826	116748887.336465
cg08662595	0.308633353983699	4.76321025661245e-11	6.40479467312267e-31	3542373035.61152
cg22718729	0.107485284848179	2.84989437423303e+34	3.16342777158315e-08	2.56743587359371e+76
cg00784357	0.611133047796281	0.00025361827229934	3.49352989700993e-18	18411815539.1069
cg06803184	0.988880006182785	0.842131425038837	2.70243477692323e-11	26242458951.9737
cg15472574	0.965902676199485	0.523361841517395	6.69864757029632e-14	4088998775977.74
cg11228717	0.836858015555769	1.18263376123356	0.239571595467117	5.83801518908121
cg19074496	0.0019093543956723	0.154869801073841	0.047696111474669	0.502863955636913
cg19074493	0.0160754918791484	284549.859948229	10.3116457148053	7852153287.25878
cg10912077	0.600053287622597	0.0430505601617091	3.37041958932495e-07	5498.87241371075
cg08570341	0.0718551828205236	111.737360931331	0.657690711838967	18983.4486076116
cg11732257	0.0106114734916927	1.66966178410999e-18	3.8611974247031e-32	7.21996356747216e-05
cg04229487	0.957559441273472	0.966033765177976	0.270556795878893	3.44926185436373
cg26568880	0.73732182320144	8.00964637007641	4.19986480006259e-05	1527535.71907177
cg05799811	0.514885566697949	0.711546141562046	0.255506277562808	1.98154783671558
cg01468309	0.136082285060881	0.220755400687981	0.0302828748174955	1.60925761594987
cg14273450	0.468209344481547	0.713118586178608	0.286032882280033	1.77790089691683
cg19488206	0.152657565180054	0.16343699892203	0.013655930660486	1.95604776274465
cg00251738	0.914316234048871	2.84938843643822	1.48254997248329e-08	547638502.067381
cg18604059	0.542295036644575	0.000678871328168652	4.37744437392808e-14	10528204.1493063
cg14528525	0.4868503751138	2.93129272273764e-12	9.08660051035237e-45	9.45620644000492e+20
cg04747382	0.29806324997049	0.333848461612084	0.0422818212417671	2.63599797850376
cg15714692	0.498815217358492	0.668476517195476	0.208072690189578	2.14761895775295
cg06919568	0.379184997491414	2.18030824353287e-11	3.77308429237034e-35	12599093125033.2
cg00423729	0.0519774687479624	1.52967654600552e-19	1.61455818328111e-38	1.44925736317796
cg10966187	0.378896046692728	0.184086567563906	0.004245509278215	7.9820492988555
cg06677781	0.109473476488441	22184716.7916454	0.0224117261057687	21960006864390296
cg22795470	0.308294350648101	0.455480842031422	0.100332338714947	2.0677560207888
cg15386964	0.361108171836924	1.49710951419243	0.629704551199232	3.55934682894859
cg16670446	0.0153193809844666	0.0857558867259966	0.0117760715874844	0.62449281609139
cg15425811	0.776742546248519	0.834907449843686	0.239892048940545	2.90576721022233
cg10310682	0.74266209464375	0.616757890885853	0.0344513383809738	11.0413793439166
cg15842116	0.332171348471331	0.480842429047053	0.109470616186714	2.11206851323022
cg12812838	0.0457492818919925	34.172354489102	1.06898127411494	1092.3950115924
cg25315235	0.0639507615026673	0.0317129844943283	0.000823285165039298	1.22158570109727
cg02577745	0.694925168692357	1.21385627052559	0.460820608081193	3.19744173688232
cg02070564	0.112240566415549	511252459.782286	0.00915186257316814	28560205700614582272
cg13637893	0.702734334845804	0.820634975377899	0.297335382555861	2.26492305431213
cg05964918	0.92766829643664	1.260483900766	0.00850910094374858	186.720039472272
cg20023120	0.904418306128994	0.911742438784666	0.201794702596308	4.11940583169809
cg17420019	0.563995400430541	1.39026053038742e-13	2.91249324499447e-57	6.63632214658337e+30
cg12606857	0.950979046978014	0.205767553725555	2.64909064633972e-23	1.59829510646234e+21
cg05103992	0.247718730586396	2.01210245821971	0.614864451638845	6.58446962022747
cg26967619	0.109757602153376	0.368208905883155	0.108225963770948	1.25272895382674
cg03738579	0.711453321393135	14.7895454910716	9.35141830658959e-06	23390104.972456
cg14424049	0.299616790341866	0.146107014588296	0.00385710027971775	5.53453583360472
cg12994233	0.398807354300111	11503.2595373377	4.24514959449032e-06	31170863838365.4
cg22626522	0.679897070133442	0.353260396313499	0.00252022787704742	49.5165174308648
cg11257429	0.961000521095425	0.957090482333644	0.165005670664898	5.55145885400479
cg22279504	0.260953916699107	0.17990227488415	0.00904013976504319	3.58012479338451
cg07218578	0.730776505356502	0.00187305452862395	5.45640771733241e-19	6429749111406.04
cg18411040	0.959638906066999	1.02780190899135	0.355357652539604	2.97271426850313
cg07576142	0.319562683073456	0.028337953320713	2.54048717055592e-05	31.6096695041048
cg07238401	0.159139870262091	0.275560555629999	0.0458111943266596	1.65753416681662
cg19374457	0.58717795272761	1065.97901629816	1.25213637609789e-08	90749800491311.8
cg11938453	0.30605626194938	17561287492.1109	4.23871771080398e-10	7.27575742056376e+29
cg24423897	0.0762508927046287	8031354.48842239	0.186770906313416	345357080456964
cg03532554	0.686605669924278	0.0159901815994356	3.00950611936078e-11	8495942.43846347
cg11543397	0.00352263046198353	0.234207101097428	0.0883436595345672	0.620904391933165
cg23161317	0.255304494237123	2.33510077529122	0.541665925798476	10.0665287792061
cg09714379	0.72373551150338	0.758666470000474	0.164037753441793	3.50879477819243
cg11417025	0.796462467439275	0.866695820524621	0.292228945642764	2.57045599525622
cg13648682	0.0129622991148705	2.42878621419412e+34	18317730.3260489	3.22037849081698e+61
cg05890484	0.363585223181857	2.01713416739475	0.443967236575413	9.16470837050197
cg10996527	0.384974342081251	1.52168398447843	0.590194690235687	3.92331918081723
cg04027446	0.172904781467157	4327714656.19454	6.00914274537337e-05	3.11676971891891e+23
cg22542731	0.0332384271409859	0.238765208985336	0.0638823296008673	0.892403664330944
cg16633730	0.573460140727086	83675.5019018625	6.08831232519928e-13	1.15000500049075e+22
cg20743708	0.246779108320841	0.212885242810096	0.0155313012850458	2.91798644392725
cg25783544	0.378713571551265	471557.460631602	1.09931004936609e-07	2022781823977230336
cg16799785	0.384228026916934	0.691785931184662	0.301654464885352	1.58647668207701
cg04363633	0.926224659090043	0.889365053996382	0.0743471353994552	10.6388792926618
cg05226729	0.250467073562908	0.515652107192178	0.166643025850762	1.59560890288837
cg23742111	0.429154799869844	0.312044833252515	0.0173940158452182	5.59801593985314
cg13660163	0.247465702981718	0.115962586293126	0.00301036508242294	4.46700684189688
cg22677246	0.889832093323596	0.894368754026157	0.184286361371553	4.34050280349055
cg16865291	0.678158615438011	0.770670797450496	0.225187055794115	2.63751162760442
cg03033721	0.201802689018612	0.167180912070072	0.0107247868096463	2.60606181331663
cg03519711	0.123374822796594	3.5548152461879e+39	1.73467963546856e-11	7.28475228287139e+89
cg06358612	0.918951660076541	1.08607469942469	0.221380926437171	5.32818374064037
cg24242823	0.718910703012164	0.801718165293408	0.240635401932311	2.67106174486425
cg05221720	0.984260476718218	1.01033453592203	0.363786996030037	2.80597131182913
cg25296646	0.323764097374612	4.71464741776353e-19	1.86995441151281e-55	1188686747493579776
cg10536101	0.2195429849266	0.165955546583278	0.00943606787884602	2.9187203605749
cg10724690	0.646184286268602	0.745016537658783	0.212025204532849	2.61784745171222
cg00353340	0.0153015720162296	1.10446968118356e-17	2.18268906482693e-31	0.000558876340341422
cg03593896	0.896030331063143	1.37605472782752	0.0114633813886577	165.180460265415
cg26454191	0.524889251510642	25323.0088000059	6.75287165422596e-10	949603083724950528
cg19357275	0.994575361604072	0.993109546193984	0.135312662532673	7.28879731047693
cg04204669	0.366034020780423	0.472675506488111	0.0930949091451102	2.39993933594732
cg09768093	0.0710395272327746	0.371952028000979	0.127103377360833	1.0884707708536
cg13789423	0.968794719608276	1.02798743236696	0.257859272719575	4.09819724518359
cg11706790	0.919347878676844	0.947044642656538	0.330355062582489	2.71493812800431
cg00601387	0.366660510848964	3.98490824095077	0.198080891417525	80.1667115649523
cg00220455	0.865637727144332	1.23606394091104	0.106139763325425	14.3947378263519
cg09169673	0.0289396328806499	0.29403328200674	0.0980375450716028	0.881861850625814
cg27324128	0.101576443037127	0.379114583895982	0.118717901642213	1.21066718443007
cg11066776	0.306763260513278	0.615776994948468	0.242996595057181	1.56043876836438
cg14328173	0.79271783840391	0.817774165342752	0.182393982563352	3.66653864400242
cg14487595	0.110703818770654	3950902.01223144	0.0309564713117849	504244380861070
cg09693106	0.662751268560881	0.271317980049059	0.00077173026017259	95.3875338274783
cg12960305	0.0174929337418975	66.429847206232	2.08549127165523	2116.01202067886
cg18862094	0.138795701917442	1241330147308.23	0.000120530501901639	1.2784320236829e+28
cg21948465	0.20299754703167	2444727549.12229	8.59754398730687e-06	6.95162804431272e+23
cg00699901	0.241097573078937	0.139306274320363	0.00516077295463754	3.76033556128091
cg02586730	0.864963623792298	0.812461514194268	0.074175910405479	8.89903080984746
cg06130950	0.345105901528181	0.0239231689633612	1.03112975034166e-05	55.5039763967528
cg22906486	0.129784220891247	3.60405345518033	0.686191151682107	18.9294211619546
cg10945667	0.572071782461127	10.9139698862364	0.00273701869290907	43519.8849705599
cg05396182	0.296762391802728	3.67990382313544e-09	5.28191248601918e-25	25637857.8466998
cg04786330	0.0676005299782032	0.0135175728912374	0.000133811673670254	1.36553689119977
cg24274982	0.118229080348103	1.65957802306013e-43	3.54132040748283e-97	77773228561.9932
cg14754761	0.0771126401543267	845.909309311307	0.48038809338124	1489550.9889577
cg07811644	0.436254514182818	1.71268586829934	0.441969564946602	6.63686623721849
cg06230848	0.432362579698997	0.562217765687224	0.133535692218485	2.36707363254734
cg16405801	0.917394782896239	1.65136912674583	0.000126226517111123	21604.1768019991
cg04360557	0.931988924732898	1.3932467186797	0.000685976316269355	2829.74262095305
cg06205432	0.921666985968129	1.06498002793652	0.303654853188139	3.73510401034478
cg06611874	0.523201289007137	0.00408275795878797	1.89020767979799e-10	88185.6143544392
cg07082501	0.574195180628048	1226.21651373516	2.06548709735235e-08	72796723856770.2
cg12129983	0.501531654104002	0.517373848693362	0.0757154295787199	3.53528601503191
cg13125157	0.637929421172932	0.811627106051377	0.340282436693458	1.9358582408141
cg03302738	0.794205763140545	0.194771983173864	8.93848916081673e-07	42441.3172594974
cg26389465	0.0425426128432851	3770.36111041323	1.31909537903677	10776796.8327635
cg10251094	0.966172380684141	1.02655326482937	0.305760685781305	3.44652420843135
cg15676405	0.169737603752017	0.077854694535963	0.00203536965053024	2.97801112427369
cg02938422	0.747359803141423	0.849843991199487	0.315792394057393	2.28705574601842
cg05494152	0.0201615457189698	19452.972212011	4.68585586265361	80757526.2605222
cg02938429	0.146083671759532	0.0776086754209672	0.00247184258670294	2.43668692051744
cg26851796	0.564698827387789	0.768014834905116	0.312774409255676	1.88585373093029
cg07648639	0.692797799197908	0.154498904115975	1.46234236381647e-05	1632.30663103685
cg11380607	0.735465899654984	0.00318605364538783	1.04592691530204e-17	970520758456.408
cg15633981	0.31289754537628	378996.233490034	5.54581216208943e-06	25900290309420604
cg06917623	0.0131798954554604	0.0040937799087846	5.29794868651992e-05	0.31633062026837
cg22060611	0.965875852425658	0.969937233073465	0.239564463904398	3.9270358414996
cg12200950	0.081493775929365	0.37841853395446	0.126812585341881	1.1292300874884
cg11696861	0.790937976146873	0.338803458253958	0.000113400888477248	1012.23001747356
cg06185869	0.821650785986914	549.956253725313	8.20691680300519e-22	3.68532895204725e+26
cg16466203	0.63486060481923	75040.7881987655	5.67903565286104e-16	9.91562694390736e+24
cg16326902	0.0904885831759894	0.0400190695967605	0.00096374793268681	1.66176847396757
cg26366822	0.926276868751981	1.0459895262187	0.403553548600351	2.7111497166953
cg03453764	0.145130450930001	0.32549179953406	0.0719090332215473	1.47331853617766
cg03645571	0.502131005814543	0.669510621034655	0.207447704511411	2.16075888973528
cg27227786	0.261772361168943	11.2681770378399	0.163972728612291	774.347141934339
cg19469742	0.425482492798216	2.00902904127768	0.36127579888678	11.1720677142894
cg10125195	0.65268722757205	0.739233212678473	0.198291118901755	2.75587603596955
cg08806348	0.804455341121036	0.000558060139315545	9.82574685294192e-30	3.16954144813571e+22
cg08703595	0.00735861304907037	2.74035982540502e-44	3.81437900762855e-76	1.96875348717974e-12
cg14726637	0.457395628113092	0.635877494319925	0.192659471334475	2.09872987287821
cg27313403	0.610706394572919	5.86743287235048e-05	2.99540762448184e-21	1149318317485.9
cg07655761	0.331029330930365	5.52890873498155e-11	1.14910682742397e-31	26602254090.0602
cg20607764	0.0309638946263657	4.53898487377572e-09	1.19650925070363e-16	0.172187416622557
cg20638683	0.748299590388896	0.827036242159411	0.259274978493467	2.6380831263376
cg02329886	0.00411572029884044	0.00355518942292546	7.54776670800557e-05	0.167458432697384
cg20250981	0.895362718517965	1.07612369565341	0.360615709137322	3.21129162985454
cg00739593	0.824653931592493	1.19654939135396	0.24465307624389	5.85208437976989
cg02505042	0.522605093656854	0.526232700777412	0.073521157586972	3.76654645351449
cg23092576	0.50053005012151	8.37425239591439e-12	4.9531808638045e-44	1.41581955351038e+21
cg26921638	0.605147675608546	1.78986533798308	0.19696660733875	16.264776915224
cg20805999	0.00519640913228492	0.00324365840914182	5.82672722945104e-05	0.180569974547919
cg02021817	0.0461590710945562	1.38616019659753e-05	2.32486921187223e-10	0.826472336946629
cg21884231	0.637918513993722	0.805917301275536	0.32810769768113	1.97954117226003
cg20893898	0.963963130175079	0.975483316231087	0.332332385590138	2.86330114519371
cg02550151	0.883736238031744	1.44369594013485	0.0105206271926275	198.111569719192
cg06274117	0.599830811111256	0.743739700866901	0.246079543393987	2.24784529025221
cg18354686	0.198264492382325	1.68365238548862e+22	2.318421844915e-12	1.22267885000257e+56
cg19851038	0.0329800446635219	3029586795.043	5.8399339263269	1571660957895759104
cg12071073	0.152298648801384	0.133705842532914	0.00850490306701133	2.10199366019565
cg12336960	0.64836491875602	0.735757535015089	0.196780519823858	2.75097936938089
cg02957057	0.698123703010936	2.96330742847123	0.0122383991621153	717.511399923565
cg20281264	0.46258699936908	108565.2550326	3.98107951421813e-09	2960607683970930688
cg19318095	0.682205417113964	1.77382409963792	0.114139568693515	27.5667060290466
cg22186853	0.0188089562868723	199650035.363016	23.7434461035786	1678784808513789
cg00610228	0.274156517422368	7.32676002217967e-07	7.39487672696906e-18	72592.7076334276
cg03916227	0.576314355086788	0.00027700375167402	9.2076385776603e-17	833341554.344321
cg09785099	0.332477001178512	0.215138746849656	0.00962102212800038	4.81078619093251
cg15732812	0.85267449124981	0.0860250613842932	4.90444878337588e-13	15088976382.5356
cg00894440	0.543548915676024	232.359771306402	5.39142546913397e-06	10014246441.9963
cg15416329	0.986037361176394	0.990008518484276	0.321529803721671	3.04829242989822
cg08130643	0.959357247063867	0.246973115016815	1.08027918273867e-24	5.64629222850297e+22
cg13711144	0.0210754526493437	9.10148534256966	1.39362548825453	59.4399543773851
cg03416085	0.274025804204884	0.459309705959621	0.113935491136315	1.85162150866854
cg26969933	0.0606588395976109	0.171706452630118	0.0272466798892186	1.08208067899258
cg14328907	0.202930127868202	3466.6615043681	0.0123247058056154	975093618.899376
cg06261052	0.166940729342035	17.2144473994827	0.304275567813366	973.910594922698
cg14472148	0.161248217232691	0.414487435110501	0.120885921633235	1.4211732147414
cg08603083	0.669400980204312	2.00411149814035	0.0824100037326592	48.7375647986606
cg13414044	0.11649237268518	15684352010450.7	0.000523556555335018	4.69861174463411e+29
cg01021485	0.541693213387883	321173.887933875	6.61693360664583e-13	1.55891946969149e+23
cg21824902	0.958473990572171	0.723403717763474	3.68300127996345e-06	142088.720338215
cg21533262	0.0398981359424148	15.8371574553981	1.13597895368354	220.792432336685
cg27200190	0.0171693454196563	6.5795410606119e+57	18418190535.8558	2.35041333099481e+105
cg12492885	0.987517017630031	1.01479238002925	0.161248792420583	6.38642658407888
cg23058177	0.400339941075004	0.633169563505811	0.218256469398923	1.83684679429767
cg00382999	0.0830784096342092	0.138928453828186	0.0149063586677955	1.29482429030703
cg09569536	0.244232846321366	0.243929773120639	0.0226959529143276	2.62168918129557
cg12345456	0.174972041078431	9.66941990375583e-05	1.52898510609639e-10	61.1501582993545
cg07550921	0.0677812087573632	4.73973318190031	0.89249467144188	25.1710977717247
cg02595770	0.0798863783038373	6.16224160549752e-47	1.18840541956372e-98	319530.868669924
cg08699181	0.659362064415969	84.0273746584731	2.33131816211777e-07	30285869199.3442
cg18496317	0.164707565292169	1.64630100648586e+27	6.66395070496683e-12	4.06711742620824e+65
cg11540838	0.294053208523222	40522025.2362652	2.49498703725245e-07	6.58133491169062e+21
cg02152982	0.000837493460994154	1.36760344274011e-11	5.76708460876619e-18	3.24312768665054e-05
cg11865553	0.298458948162197	1.77151712584228	0.602841512492971	5.20580096446007
cg21017752	0.814389908244157	0.516955020973045	0.0020950508236427	127.558954987346
cg26407641	0.955752970968146	1.77717039787688	2.67958918811717e-09	1178663743.34384
cg03360490	0.306432898045225	2736.22083683854	0.00070829842785817	10570268369.2086
cg21946940	0.32069341979514	54256662670615440	5.0751088081442e-17	5.80043808997545e+49
cg02951847	0.645737372800965	1.30365890062348	0.420867567737498	4.03815038139225
cg26768556	0.424793331237323	2.4814115953632	0.266343718299033	23.1182606630498
cg26768558	0.0919832333400387	0.223304003670459	0.0390441696691459	1.27713506210534
cg23009632	0.613754304177454	6.03167117422032e-06	3.24741167800031e-26	1120309365159489
cg16766249	0.464242829084196	0.405065421574891	0.0360147916408511	4.55585020154698
cg20385120	0.878964987372739	2.42404805400033	2.72419038609367e-05	215697.441636179
cg11797365	0.0434493105572662	0.246354943132571	0.0632441219113483	0.959626858143829
cg14788628	0.0516354673107964	6564026525.02599	0.851863125352874	50579069499453620224
cg01106788	0.0054814837433661	38546848320.9873	1304.16077533979	1139322347042724352
cg04568398	0.0582893837947467	0.0865695164901674	0.0068776353909629	1.08965956456324
cg03065197	0.16670350585998	0.315598438175088	0.0615534815720848	1.61814363111063
cg04232541	0.0205497396273548	10119.561440455	4.12988098942222	24796240.862493
cg05458429	0.956564153928042	1.0430898470149	0.228564671321383	4.76030010524104
cg14888908	0.298823891498985	2.20455318028333	0.496200068660403	9.79454665900816
cg19102404	0.0247514498646879	0.0418025301601505	0.00261579234587833	0.668039085955631
cg03383315	0.233805700244297	0.439459326136938	0.113526740810016	1.70113664807766
cg01432432	0.0427355860581053	0.162227966891409	0.0279321468716937	0.942208751894772
cg27577165	0.135112130149139	0.142895055830508	0.0111345526486095	1.83384080395488
cg00046625	0.796187267464541	1.23085365502541	0.254498390057624	5.95288920981533
cg03082580	0.260634835730003	0.136176226942314	0.00422081302243743	4.39345801049861
cg21082921	0.000277858999698233	1.42549170514987e-08	8.38637425837303e-13	0.00024230096807596
cg04012509	0.0590570378716557	1.06526555286032e-20	1.95474101822617e-41	5.80532504065721
cg25845431	0.331790978292756	327763713.155195	2.08097644713969e-09	5.16243476993421e+25
cg24058407	0.868968365893798	0.894533194245972	0.237970805856033	3.36255379196388
cg02558537	0.000576732169264238	3.93734596668246e-17	1.79794078443222e-26	8.6224715494433e-08
cg25438762	0.513026635469843	5.21491700399942e-08	7.8717835685012e-30	345479002591278
cg25438767	0.0205588659864214	0.254786206583336	0.0801008907596456	0.810428079506835
cg18115507	0.114129979352278	17.6173696774639	0.501502340031503	618.883880647355
cg02914962	0.0496637373104344	30309844436921294848	1.06815172453524	8.60071325719298e+38
cg07740599	0.538789478615723	0.718561109273848	0.250471657121259	2.06143111637936
cg03477332	6.02123926561893e-05	0.000129693790438265	1.63670520020077e-06	0.0102770366197782
cg06598091	0.574692314640976	0.781032763085167	0.329451351612652	1.85160016502122
cg17748122	0.0778566899920826	2.63838817538765e-15	1.64559700192956e-31	42.3013177337042
cg10314760	0.414699666173141	1.82793865967634	0.429024963536977	7.78826415132687
cg15691252	0.667103325158265	0.0124196545945401	2.56754214242704e-11	6007606.17318918
cg14316440	0.0141672181863622	1.76716427669803e-13	1.14220339171448e-23	0.0027340748622276
cg15093003	0.0883129429215889	75415992.0465318	0.0658623966482392	86355373411918160
cg00438026	0.991636633460182	1.00839166466613	0.21136180043546	4.81096275331274
cg15658931	0.723446316654966	0.406275228440997	0.00276776543426158	59.6363980854542
cg10219037	0.0346939881822751	2.66725768702223e-05	1.5178051653522e-09	0.468720474233485
cg23911372	0.825458865386888	0.911026936357773	0.397981883578276	2.08544688342878
cg10912509	0.439249573718996	1007441942.40144	1.54490253135136e-14	6.56960064931602e+31
cg14558262	0.577024434866542	0.00679643330962166	1.63912372913247e-10	281806.09499554
cg09500815	0.439039312271827	8.4362355999697e-05	4.05209291025027e-15	1756378.06621271
cg04826071	0.217894733129839	0.134853181214099	0.00556850197807753	3.26575810786384
cg09780764	0.434491705094305	7965985231963533312	3.15922524158641e-29	2.0086228699539e+66
cg00370926	0.774441095760292	0.337476439303358	0.000200319733065106	568.542825722803
cg06112727	0.00641614378196942	3.73305293840622e+50	161275807913300	8.64090183224181e+86
cg15063116	0.47366047621092	0.572451561743833	0.124472579695195	2.63271470186782
cg22823800	0.0268493113708193	2.7769355470553e-16	4.67985362745248e-30	0.0164778038938304
cg08534628	0.625895007350275	1.7864260537176	0.173348888914951	18.4097980977933
cg27163800	0.457771815579218	0.0736584218424936	7.53587459563833e-05	71.9964622482835
cg16716514	0.0621857116352074	10.0580742767634	0.88906919061526	113.787384856831
cg12616721	0.994175904224868	1.01228676038761	0.0381294780343309	26.874862654385
cg16716518	0.485500878281823	8.97704666639327e-13	1.2611890531177e-46	6.38979276353441e+21
cg27127492	0.550226952863442	0.518971759192656	0.0603409246144264	4.46349949989211
cg00539564	0.15317231229021	3.58774637613466	0.621637472620598	20.7064802660689
cg19495043	0.877893372263312	0.0225180341085528	2.16785887780764e-23	23389984712784420864
cg21857668	0.313108328360164	0.480388938314103	0.115590551743093	1.99647400738652
cg01254459	0.168721364024216	11784388120793.6	2.86429966112145e-06	4.84836853023713e+31
cg13689681	0.509021231082508	2.51385597198057	0.162976582748721	38.7753365623443
cg09679642	0.194889310720458	0.00545189500292077	2.06133405731522e-06	14.419380021104
cg05693561	0.919066443917933	24.7752247220401	3.19613683683015e-26	1.92048022773751e+28
cg10720080	0.856302913468899	0.87573855230985	0.208285262336158	3.68205605811899
cg19006628	0.00173267908751262	1005.48207430401	13.3010423483916	76008.6446810653
cg21204860	0.598104800439831	1.56416405368404	0.296416852369149	8.25394766620881
cg03958512	0.0572120870456392	0.016705178871476	0.000246173742543579	1.13360181408708
cg15133363	0.174866095609382	153221740952792	4.93080187351513e-07	4.76127463703343e+34
cg24237813	0.26312504239591	0.122881615289981	0.00312424293696149	4.83313611679648
cg25654695	0.0724841821800697	0.454393653346227	0.192133753981242	1.07463466425316
cg25654697	0.461380727097085	48.394657275797	0.00159108970741789	1471974.10801095
cg16430428	0.50527104360161	1.76442818322464	0.331982025657948	9.37763665845288
cg08924995	0.231446622006285	5.1619197863851e-05	4.90765946566219e-12	542.93530485369
cg24312661	0.462966105330469	440.398359486417	3.8356670530503e-05	5056505487.98518
cg19239571	0.837111333976349	3.44051968388045	2.63504423995219e-05	449221.137000099
cg23936098	0.392527437803902	4934094.2651997	2.2426672401893e-09	1.0855505347205e+22
cg03572913	0.562796089581111	5058.9206523422	1.44166677012838e-09	17752145431232600
cg09925075	0.378724673176304	0.514619791257151	0.117241524341321	2.25887142837339
cg03322633	0.736868061511478	0.833562654435773	0.288242676186006	2.41056150346604
cg09624870	0.639227521393032	1.50611441439579	0.271790579223097	8.34606054313891
cg14662172	0.691553088414153	0.761196568859253	0.197734716143992	2.93029078425035
cg05238695	0.632899705525765	0.575503098069382	0.0596264238927253	5.55464832979636
cg27581965	0.39384472405495	0.000703938611220914	3.99190110393966e-11	12413.3728633353
cg11005316	0.645208511090744	0.584413508072605	0.0593867348473684	5.75110164408817
cg12789522	0.00050572444977659	5024.27046413396	41.2310024312993	612240.600718603
cg07267857	0.156897702544049	2.12076372608219e-08	5.03541016091181e-19	893.202070564113
cg23363014	0.555350243938885	0.71436544207954	0.233588917899188	2.1846840570482
cg00748195	0.162861710672126	3.20165870578843	0.624578821095723	16.412049403737
cg08250444	0.613179355710443	2.38558142079075e-05	2.86202539571688e-23	19884515084103.7
cg24964536	0.436766284821185	1.46957911070399e-07	8.83787519068433e-25	24436447856.7647
cg01363383	0.143736994832626	18.688611123842	0.368903604369119	946.762735852056
cg09140281	0.366791767679464	3.07818305206718e-08	1.49647300189382e-24	633169518.597563
cg04565067	0.158703988827475	0.420335851352779	0.125942384116941	1.40288139827821
cg06749854	0.634209664484636	1.43556865742291	0.323749077865865	6.36560074166097
cg19306063	0.000264617973397385	2850.54062219083	39.6764896688788	204795.885587972
cg12041075	0.39084728002893	11.3655172568306	0.0441056458574879	2928.76297362695
cg08324945	0.012127879609558	0.0235607072227338	0.00125974242959921	0.440651129780545
cg09776830	0.38304433271628	116.842772703969	0.00264196781412793	5167448.84632808
cg13694746	0.338827436079417	0.508284687437488	0.127022694207437	2.03391468820143
cg03957898	0.232136719023644	0.532711532916178	0.189606781704186	1.49668474276751
cg13694749	0.779436328503363	0.852712924470399	0.279591839834871	2.60064575557106
cg12485386	0.632143611264783	0.626131051104081	0.0920794714405766	4.25762753655361
cg08575330	0.108714901322858	2.56936556921993	0.811052811915651	8.13959255341245
cg06483239	0.247793211754717	65.4040650166354	0.0545218732243435	78458.2676222196
cg04120542	0.631464239499887	193668.810087972	4.82657715817797e-17	7.77105737082013e+26
cg17936488	0.877667059811951	1.11890729205368	0.267606301167065	4.67834099104162
cg00020720	0.182760231734913	3.03023001999227e-11	1.01762058379304e-26	90232.9819217745
cg23538765	0.250585513893387	3.39690031070067e-10	2.38780450168853e-26	4832444.0768407
cg13656173	0.0103190189304723	0.287425625396988	0.110857985251937	0.745219119282219
cg07022880	0.323136617134126	0.167134990707146	0.00480688168901537	5.81127369589985
cg07022885	0.638358599594879	0.00118201982365439	7.32725423786011e-16	1906813682.39243
cg19959497	0.233016220006086	37325049.7732727	1.34323040126166e-05	1.03717079308861e+20
cg22430734	0.465347250778039	0.00958742925859971	3.6587410774227e-08	2512.30677010366
cg16922167	0.776349976170293	0.718080987293466	0.0730905377413559	7.0548161259539
cg05222986	0.0836551418690528	0.000109620761435963	3.57288388945462e-09	3.36330866314121
cg14919643	0.235530443357936	0.03493746442573	0.000136908658198384	8.91562620335108
cg24591969	0.91893340074067	0.928716476635474	0.223561573480565	3.85806147517203
cg24881159	0.903723095050942	4.21592263161827	3.15837555218094e-10	56275776398.7809
cg23224619	0.249367596688017	1.89124809953518	0.639519881563094	5.59297603892011
cg08547343	0.0286332585079445	0.148991337249693	0.0270810282161621	0.819703683267225
cg25023752	0.868129957381075	0.0505079982527643	2.49505830595442e-17	102244419756171
cg18308176	0.574063174457042	0.239691384146795	0.00164626957127385	34.8982697832112
cg23666829	0.118864592653573	0.0379840250816265	0.000623050181402734	2.3156821143256
cg22396409	0.449282712947999	0.327113362579483	0.0180945780394829	5.91354779009338
cg24044957	0.453043995958821	0.560646498264283	0.123665431922198	2.541732892776
cg24582168	0.215410621320037	0.336241460652066	0.0599457618171151	1.88601022715096
cg26337430	0.861530246117165	0.390801469706576	1.01607348909769e-05	15030.9786017983
cg19476016	0.525029735764405	0.000266386971939165	2.53084800416308e-15	28038830.7406013
cg09859272	0.382190396380945	480013956898535488	1.05839454679876e-22	2.17700855993921e+57
cg19047335	0.0406983061185745	0.0567358023059319	0.00363462988311048	0.885633851814108
cg25479682	0.584299995061355	1.4034016597385	0.416794959192149	4.72543195429767
cg07212852	0.253708477484396	0.241961374842816	0.0211606806433299	2.76670244698769
cg23329752	0.932183211676447	0.335915532782648	4.11602474350522e-12	27414617791.7667
cg07204163	0.778330256952307	0.85642561287532	0.291091316475541	2.51970700902202
cg26281728	0.000792211427203426	9.30497452358268e+35	910382102723727	9.51057260742269e+56
cg08819647	0.809325766809492	0.779519660739051	0.103080264728342	5.89492957822851
cg12686317	0.475623373359017	0.683113612573619	0.239750881406729	1.94637118723136
cg21217024	0.295203659843206	0.4087796300246	0.0765680820801872	2.18238176252148
cg26003967	0.0152430642087249	0.0965016209410447	0.0145991425360491	0.637884233355072
cg23782734	0.894827629211704	1.09330999634932	0.291297134102147	4.10346209481827
cg13667739	0.233912421496919	0.367792552588816	0.070850589617758	1.90924821472329
cg13185177	0.674630084467669	0.736920499474739	0.177188914827262	3.0648182651579
cg19372491	0.766995127730409	0.0096215672453133	4.39717962735257e-16	210531668254.413
cg21648040	0.685288659090457	3089.51537865511	4.08848539077314e-14	2.33463113173592e+20
cg21708767	0.25704890401441	35672.6006899941	0.000478672352424833	2658466555549.8
cg17846064	0.580020249461612	8.3622336411056e-10	5.88186124597131e-42	1.18885754940808e+23
cg17498662	0.179138196276263	732285.094084253	0.00203443298865582	263582758443318
cg04637961	0.064764388714818	0.255293892357261	0.0599479628901984	1.08719243044665
cg25591469	0.291750318387781	0.429204208167262	0.0890784257679487	2.06802321348127
cg12319602	0.260551703429246	1.70685921640345	0.672507011236128	4.33210113195158
cg03742003	0.108896926348007	0.261488225697693	0.0507289139158964	1.34787218768154
cg02686357	0.110327038707519	9472.04261764315	0.124565721851362	720259073.017741
cg21998208	0.956003753476493	1.04648285845634	0.208314380713864	5.25708484114303
cg06225979	0.567854837481667	0.00184121829917362	7.60429665392814e-13	4458117.53472372
cg22266967	0.0232111332166278	0.142808600449228	0.0266031673590389	0.766611587523545
cg25697800	0.141373378199882	2.84506447538392e+48	7.59262487719158e-17	1.0660861032931e+113
cg02637247	0.173791471784066	0.30497769418553	0.0550918589546137	1.68829652358161
cg02637241	0.668267943571104	3.65964936771014e-08	3.55318488626715e-42	3.7693038564766e+26
cg19522836	0.550344160471287	3.42179307018247e-11	1.54541989327922e-45	7.57636669882908e+23
cg09699605	0.718374926461252	0.335095159708995	0.0008801303718311	127.581969278917
cg02389084	0.595952712930474	0.705365070044456	0.194126431374466	2.56296825999483
cg22124479	0.425115544083722	0.506018186174855	0.0948823267233947	2.69865225255439
cg11832956	0.441800677390385	2.11342470863675	0.313946206283991	14.2271634747385
cg04523069	0.570956369481252	0.482149574277636	0.0386668651151541	6.01207807469757
cg01246835	0.349687226291689	1.80118193816109	0.524765759798766	6.1822943166144
cg02834765	0.329494533692555	7.31719257282484	0.133985710661182	399.60460621951
cg22960952	0.319479577931918	1.85362246162551	0.549983200031895	6.24731124522231
cg03804621	0.680026129653942	0.771111821557499	0.224217408511683	2.65195037839688
cg05243144	0.362909561417448	1443.6852995127	0.000225603241967858	9238463179.2039
cg01859340	0.924163843707878	0.942500929635105	0.278447780883754	3.19021397672366
cg04849129	0.858613629257919	0.00251152293985581	6.20775717398942e-32	1.01610731551347e+26
cg08799727	0.208357390248462	0.0622516747759093	0.000823342026950394	4.70675719877842
cg16979070	0.930603710542629	1.08979593916203	0.157342087378458	7.54823587764761
cg01089425	0.501678919653745	0.692288849345296	0.236790128032387	2.02400266814452
cg04686763	0.431858857432617	2.91761923457684	0.202049749624075	42.1307228235161
cg19703946	0.422845238273516	0.242252338110287	0.00756076422373597	7.76193961129796
cg02578944	0.176188548540906	4.40352410715203	0.513925848079292	37.7311719866585
cg13049629	0.0113098342061947	0.00015721337800201	1.79231236174765e-07	0.137900327812853
cg13049624	0.965244797115211	0.969765325202715	0.243734385170882	3.8584821969464
cg23734815	0.879975700165383	1.16938256120022	0.153421809463813	8.91304553908109
cg23918507	0.576040649040832	0.0750136168583511	8.55876888093718e-06	657.459360388212
cg01610561	0.94480313163453	0.445550453823614	5.12230475775213e-11	3875505583.73149
cg23962380	0.258950733700993	0.00184353947009755	3.29799055010822e-08	103.051774290136
cg05130022	0.608524407588292	20.314929201058	0.00020099954325523	2053220.32956043
cg08078058	0.96652510995258	1.06953905596057	0.0463058433190103	24.7034436743626
cg19590991	0.930014432694171	3.1874665795775	1.85530902192187e-11	547614606293.407
cg03531984	0.257625221337819	14980.8678853213	0.000883245527361777	254092883173.5
cg23163569	0.411503542883893	877992087058012	1.90524426356541e-21	4.04604343746406e+50
cg13451356	0.600230284229718	1.43335805181763	0.372910581188672	5.50940468935359
cg05918002	0.294802958028868	2.04556004368275	0.536210080742262	7.80350098326971
cg23500931	0.899268957843121	1.14652238659202	0.138019089933455	9.52414324417323
cg00700389	0.39587040288997	0.619666977904768	0.205284115891501	1.87051570862198
cg16729690	0.00648229498714892	4828.30271395665	10.7551955990902	2167557.70574487
cg24361212	0.0317904467314029	8.02129710705403e+36	1642.38107390066	3.91755654653416e+70
cg10146710	0.547308697821897	2724139.72643551	2.99686644861645e-15	2.47623221667756e+27
cg12528016	0.772272394035651	0.0020800847840322	1.42889324461317e-21	3028044764767318
cg22888238	0.760541936448252	5.96746785975109	6.11929353066938e-05	581940.913255502
cg09336947	0.786053078201403	0.729305059791552	0.0746495737848854	7.1251025728596
cg27152280	0.668334970606319	0.0176579185412174	1.68729277840905e-10	1847942.99601203
cg22265605	0.00280749877456843	0.180075265248735	0.058490241522948	0.554401902096434
cg15377585	0.140596047374512	0.33029096017025	0.0756821799763951	1.44145052909696
cg15377586	0.0156470579289851	225304806.741876	37.9814931388094	1336499746217859
cg24023970	0.0293293410464305	62862809.809278	6.08143256702046	649802955729160
cg00183355	0.302860721058725	16378674663.4304	6.07793616753621e-10	4.41368544084666e+29
cg15846488	0.247933211745215	0.165094585445169	0.00777525657360252	3.50550774566704
cg24166172	0.127071627461953	2.87128649616873e-10	1.5871886091981e-22	519.426997856682
cg11347903	0.846106693390333	0.872175448342323	0.219181219204588	3.47059850954242
cg11523799	0.82412188169525	2.2784705025217	0.00159820754877465	3248.28138550699
cg15846482	0.372605029935158	0.0422812688966464	4.03725389689798e-05	44.2802396174315
cg24990612	0.715653280971832	3.72963037215442	0.00313212255980495	4441.12337473887
cg18736775	0.0727067509538419	3.0897992288926	0.901312169884667	10.5921783748764
cg22376262	0.223202959482083	0.484620928874816	0.15107237690313	1.55460216829767
cg03801902	0.0428404201552479	0.361077679350585	0.134730251077023	0.967689805986256
cg06726747	0.492092198779416	8770056165887731712	7.92010148484063e-36	9.71122469832522e+72
cg12456090	0.0920571197739813	1.42671804294507e+57	4.56399957479509e-10	4.45995741390151e+123
cg23327276	0.0502229310407178	0.0314889681215385	0.000988227113932885	1.0033676463431
cg24087887	0.494002090538836	0.575775487679242	0.118366589307714	2.80076847826066
cg26650987	0.328112793450957	70179.5493894814	1.35948540471019e-05	362281870437629
cg01854228	0.372477886833507	44.1802580917105	0.0107047552256055	182339.078653687
cg01767862	0.881853226343702	1.07944932285605	0.393858329203434	2.95845169244225
cg00229039	0.405262026973781	7.0244862964045e+20	5.66322717386021e-29	8.71294867988494e+69
cg07019072	0.549006021706474	1.44708682690001	0.432081776183773	4.84644435385047
cg07019075	0.00299739734273319	0.00216653579230553	3.77051864941583e-05	0.124488903935488
cg00643111	0.949745241503858	1.05302167319056	0.211201124790167	5.25023077083859
cg04156418	0.405629499523133	0.538462096736749	0.125179379303938	2.31620759932156
cg11020250	0.712518982467221	22090.955881702	1.72508316575281e-19	2.82890901410161e+27
cg04587886	0.923755041064229	0.779929035202635	0.00480200105746397	126.674128696124
cg04339290	0.0597687445885164	1.09722840063347e+59	0.00371859561146281	3.23753989125784e+120
cg14026788	0.199189676862808	0.310649188848109	0.0521390265053176	1.85087687669324
cg19615406	0.631296968121502	1.44756242604166	0.319580280904655	6.55684065160694
cg26264429	0.377572332010211	9.17516952877215e-18	1.31425228285895e-55	6.40544718694194e+20
cg03885332	0.000482630098607828	0.0549300160650634	0.0107680711167892	0.280208649458457
cg25721732	0.00920454528811765	4567.80432358216	8.04493522976795	2593536.89527936
cg00517218	0.0705624537021892	2.30207100803965e+27	0.00506796288880486	1.04569252820761e+57
cg21207665	0.989885612793364	0.992832008286523	0.326467002545228	3.01934158427448
cg14002960	0.346414341920079	1.567119552557	0.615145642819692	3.99232884223858
cg16034652	0.123675590624104	0.336302021612786	0.0839868606909953	1.34662789882052
cg05392265	0.505748109664621	1.89243910429578	0.289155465498844	12.3854679948358
cg12493200	0.587060224260734	32.1591567790149	0.000116865320257605	8849600.22748884
cg26925025	0.31962172968667	0.494928982324176	0.123877338775259	1.97739715727061
cg00267286	0.129897715270741	0.401485269989153	0.12324443527139	1.30789208992125
cg13712023	0.00914834265695841	0.220805405674543	0.0709134633619446	0.687528501128935
cg26756396	3.03322607220213e-05	0.112534173984156	0.0403158575828291	0.314118093315469
cg24737593	0.756988416280953	9.37485939726445	6.54018320220705e-06	13438153.9478617
cg26444623	0.00884504296103417	29.747921271876	2.3461101362251	377.194065331307
cg00063703	0.328028647683265	0.452818797849112	0.092564372581828	2.21515965556028
cg11931223	0.736398679302588	0.798703709227835	0.215793668634345	2.95619245537389
cg22418565	0.825742485557376	0.84055920042343	0.179084141554605	3.94529500648745
cg01245787	0.884185826940159	1.53447946548916	0.00482839095828923	487.662919251709
cg24252723	0.823174962997123	149.164036266449	1.28460974347539e-17	1.7320365058966e+21
cg07646377	0.690786268429905	742.007610444253	5.3390590513338e-12	103122158542083200
cg19097280	0.820902206826379	0.837164116653677	0.17969267926166	3.9002354525083
cg23633993	0.363140321560602	274696772.652703	1.78301151515805e-10	4.2320712044937e+26
cg10954261	0.0196306942027948	5.42699756663435e+46	30077313.6839282	9.79219849809692e+85
cg11344668	0.0705303965292925	18240644791.1295	0.138216373267681	2.40724824801894e+21
cg19570723	0.0710647825817807	1.73735930103479e-09	5.3460649055536e-19	5.64605442361261
cg26027776	0.711889866349407	152.880818513711	3.90900711592239e-10	59791512208356.2
cg13492164	0.319990808053035	0.563303181184025	0.181757615879492	1.74578915109903
cg05819371	0.0375729121041857	0.121031121891051	0.0165388471321019	0.885704568716503
cg10848792	0.0025457364035808	14.3371697555417	2.54325822891853	80.8232661009135
cg27161702	0.556185461989512	0.0565122644071089	3.94772965526141e-06	808.98042857687
cg10198671	0.0274962690631861	19.0940937661848	1.38686064367651	262.884680168989
cg20454520	0.637426917091956	13.7936336562428	0.000251285266937919	757164.682836894
cg16240683	0.152346189616149	55.4910485004847	0.226852589619603	13573.821082874
cg04643527	0.210436295724145	0.432361571991492	0.116397811720936	1.60601411805863
cg06005199	0.0414182899207973	0.058022069857368	0.00376095035921405	0.89513560908494
cg09938768	0.82900542530883	0.732813297917628	0.0436341779952525	12.3072177425535
cg00387323	0.900095806577824	0.0816197308115355	8.36554193446519e-19	7963357915046326
cg03869498	0.176959981965749	0.373995618196963	0.0897064273824017	1.55922743232519
cg05166508	0.210070414185631	214.143651821485	0.0485353242840269	944827.386896297
cg23829318	0.661116983237397	1.80809092670747	0.127992813597288	25.5420027684362
cg15128226	0.0304445327706993	0.268480943991977	0.081608316187308	0.883268037553673
cg17323027	0.628549974878601	0.110373643960277	1.46246127639533e-05	833.002656391487
cg13707768	0.389870810921875	2.77713810400721	0.270677439542985	28.4933094599632
cg02954262	0.995689162531937	0.923442955235798	2.61471032588909e-13	3261343649165.65
cg17904997	0.902655591305184	1.14676610167276	0.127760357478374	10.2932749868701
cg13916928	0.338956534115482	0.168237360674024	0.00435823652984647	6.49432616443119
cg10381813	0.227495572830309	0.490785956541213	0.154484422837005	1.55919186358494
cg26541920	0.727379443573213	1.40856280858506	0.205272771294555	9.66542797282174
cg11141156	0.545482128529116	0.382133178935283	0.0168939911485967	8.64365117506969
cg13002945	0.442178006357323	0.107341474308868	0.000362181570317283	31.8133031912905
cg05628107	0.0406714452300709	8.74450045790206	1.09643154154	69.7410511839602
cg04122390	0.766009836073269	1.23255689478129	0.31099806541316	4.88490658890317
cg08475446	0.0116290765647457	5916907.55246486	32.4859756151653	1077689505131.32
cg18947553	0.461404001795882	0.709877841044125	0.285216935178461	1.76681847061487
cg00066663	0.246889777589421	7.18868262474926	0.25506750592441	202.601886477404
cg04306050	0.0902660374752114	26.5118858454782	0.597738093303776	1175.89977777517
cg07041323	0.176629188989829	0.286602427350769	0.0467787755310439	1.75594487950719
cg23163573	0.146076646683454	0.268410925212019	0.0455601241863936	1.58130439852243
cg13090596	0.750572575692188	1.18130608454156	0.422864320942875	3.30007521623807
cg03972665	0.0784975782062661	2.86882394147779	0.886837910138951	9.28033264377099
cg01917416	0.206856938900783	0.251791735653694	0.0295808058684657	2.14325053973887
cg04109349	0.918762463480191	0.628932971079264	8.48092832361626e-05	4664.07292948238
cg15050328	0.00029596270645138	592.542874477903	18.6638583826841	18812.1368527038
cg01047028	0.943959815264148	1.02979829833839	0.454140601787846	2.33514583608198
cg14988347	0.338208643822121	2.17854910350079e-19	1.40136738236447e-57	33867465848649830400
cg01047025	0.217129053102518	0.249533422500147	0.0275258782373037	2.26212324300161
cg09248482	0.419748145370639	0.546409471914877	0.125868116198968	2.37203288659963
cg08112188	0.0186812983998325	6.34241511987176e-11	2.01222396176266e-19	0.0199909305908179
cg01775897	0.281414966224849	0.383912526578438	0.067252071717425	2.19158792138223
cg26126740	0.862291390925291	0.852405577896719	0.140279465121746	5.17962674436235
cg21692516	0.0923377603834543	0.305587038991425	0.0768439114123826	1.21523536065733
cg00187059	0.479786926787582	0.404523471599281	0.0328666813378336	4.97887929093606
cg00605057	0.0467139694960595	3.80845481713563e-18	2.59890817361123e-35	0.558093134703162
cg07891658	0.00532317395967941	0.0448164139178415	0.00504647700195207	0.398002597788194
cg00419702	0.754971244161112	1.19454957776093	0.391159734564088	3.64799484108205
cg02951568	0.128036587549983	0.0031054790733104	1.82965962052887e-06	5.27092589603151
cg18015704	0.794941150173447	4.01485295797815	0.00011252694292879	143246.08715609
cg18050959	0.365430288852934	6.19883736623759	0.119268225728894	322.177884832527
cg00579481	0.587705266800482	0.000614489532075542	1.50924254693844e-15	250189994.839723
cg00579484	0.620206768836725	0.00246665370311478	1.19595011759953e-13	50874868.4543986
cg24974477	0.29692796850161	268153843.406251	3.89733216653774e-08	1.84501809599215e+24
cg20795023	0.90962663830106	0.929497590980228	0.263022169235554	3.28476407197566
cg20140394	0.493304080570088	0.673534137349888	0.217418691080299	2.08651901969234
cg07651857	0.0887507456535428	847600191773916	0.00546581191863781	1.3143995728163e+32
cg08609578	0.527952941850955	0.688044443263861	0.21544692427091	2.19731684501099
cg09536630	0.612864044481624	2.19308794229027	0.1047046948813	45.9352345954635
cg09588284	0.0966605706693207	0.320760443214879	0.0838631715284571	1.22684677977499
cg26864012	0.122155246633926	0.031236566282975	0.00038547103526602	2.53124874214563
cg11504897	0.479183093409563	0.460706563343156	0.0538485894896669	3.94161740389115
cg04840290	0.886366522532134	0.877086293746576	0.145161010572487	5.29949718346689
cg12516504	0.824329093570975	12.7844758847708	2.16415479726138e-09	75522704685.9653
cg16312414	0.499898657037465	214406.96510632	6.96845271594966e-11	6.59692309899504e+20
cg14715961	0.17616964408614	18489.1490249714	0.0121396122711596	28159765240.5869
cg03261633	0.497431995126474	0.592718015950812	0.130832470536985	2.68522519670188
cg01466298	0.00208671972911278	0.00175676049857221	3.09040254198195e-05	0.0998642541681452
cg19412076	0.0756527463107914	7.6075509350274e-11	5.21692108015995e-22	11.0936758175498
cg18519927	0.101405431731181	743422343024518	0.00119610299161721	4.62064541248921e+32
cg15744637	0.340402440299396	171708828.258957	2.02063913688799e-09	1.4591384064486e+25
cg02237119	0.271197964941892	0.210550754460347	0.0131238495366726	3.37794334504852
cg04057053	0.0581609543509515	1.05538445489965e+22	0.173292452706401	6.4274948519018e+44
cg21228284	0.106010972742607	800150945116.202	0.00295029619978647	2.1700923962031e+26
cg10604168	0.671390121461748	0.792211741750822	0.270081536316255	2.32374064635421
cg12145547	0.000504098805032327	9.84138743664846e-07	4.05980817579451e-10	0.00238565228908304
cg03818307	0.60098703487139	0.569448140612529	0.0690202430843655	4.69820403922224
cg03818303	0.552593465918684	0.638834005426428	0.145584226550531	2.80324933654487
cg16497431	0.959779961755729	1.05502320298063	0.131576340196428	8.45952970850087
cg01107741	0.984574707027094	0.865437306754911	3.75441782105104e-07	1994934.41492753
cg04348265	0.71126137858725	0.611460141538047	0.0452079154617527	8.27031064960396
cg19779370	0.090664775341919	8.95502100355911e-14	6.86809300752196e-29	116.760796754438
cg10184328	0.427608449024332	1.74853856756992	0.439646389435414	6.95419590777422
cg24105269	0.415698372551416	0.595193206674046	0.17061340857323	2.0763605641164
cg19779379	0.899122436387279	0.887782625958742	0.140957005429721	5.59147797267275
cg02953545	0.748523929090669	0.777563051435636	0.167004222361582	3.62029348963923
cg22702025	0.679976690809626	1.2608664957625	0.419122761886371	3.79312331542472
cg26787998	0.501814431299219	1.08741899802652e-08	6.26780769001068e-32	1886592786108588
cg24768002	0.0411937995099169	42.4056090975281	1.16159512886966	1548.07440065818
cg18597188	0.138875791840744	4.28792544879442	0.623672845982037	29.4806881089519
cg04853571	0.30749726394769	0.58056138333141	0.204310792378296	1.64970002755217
cg01108219	0.506373034068637	1.59030457511561	0.404765927501071	6.24822513408552
cg02298862	0.0250870509958628	216.389412531946	1.95882867418627	23904.274259908
cg01569170	0.310538095075872	36709.0369002674	5.52487374164724e-05	24390663989063.9
cg01768131	0.515801374351006	1.54734890303426	0.414733016967257	5.77308420060119
cg21485166	0.159838338298952	2386542990083312	8.61578409302057e-07	6.61064318931767e+36
cg20702327	0.673359083133925	1256.04931282017	4.8995338795017e-12	322002034282587648
cg07076342	0.282540134772563	2.39229680233706e-07	2.00804560381825e-19	285007.670124116
cg10491993	0.871739941762493	17.9092922134784	1.09874062365974e-14	29191852988871460
cg11464285	0.793163415482988	818130.372587134	5.18663000883664e-39	1.29050521322937e+50
cg02478023	0.783195918105368	0.814412321318086	0.188703930942155	3.51485751146345
cg07914250	0.696063744100435	1.29963209044517	0.348936747086017	4.84054369343484
cg23545250	0.653863377459261	0.78830344554241	0.278702113493392	2.22970078864784
cg01777630	0.607092518257826	282.344959425143	1.28739054405064e-07	619226826553.807
cg02169973	0.532387790981547	0.450376537012667	0.036821775582869	5.508670396272
cg19878733	0.111576060238771	5.42224609393031e-14	2.47429760140287e-30	1188.24642138735
cg26073416	0.161739116897607	8.34451965967078e-07	2.55232617750508e-15	272.813909775031
cg15820809	0.20307159331458	5.25637447670271	0.408278038801776	67.6731786025508
cg17845680	0.817955309827015	0.594712772754922	0.00712058005374169	49.6705716961914
cg12647962	0.834316751728512	0.868867469006073	0.232772630198103	3.24321067324165
cg12647966	0.661738119337817	0.782370704654535	0.260570805214984	2.34908864405057
cg03948682	0.669193035756131	179.407741668486	8.21720521893378e-09	3917041976318.39
cg04457481	0.839513968471047	1.18445644555042	0.230140675011177	6.09599789927526
cg26474465	0.0523198164117739	0.00116808622820099	1.27504225537381e-06	1.0701021325076
cg09328497	0.00587817832413318	16356.3722104812	16.4225051897653	16290505.5468961
cg00366352	0.0293240303166225	5.11352236613691e+39	9845.9914518467	2.65571132342165e+75
cg19868301	0.00181707989363833	130.514136736524	6.10972291281143	2788.00530419503
cg15571423	0.276540619305067	0.58402586216598	0.221677595141737	1.53865891345777
cg09067021	0.014811384568972	9.6681964047993	1.55906819827417	59.9550563761396
cg26894575	0.194644789535276	0.24004188780353	0.0277829319980763	2.07393906101316
cg23652182	0.0570072380581914	0.251320422623435	0.0606156797218427	1.04200687210741
cg09051663	0.963761980069553	0.979634267658771	0.403244771653301	2.37990264433346
cg22660578	0.909827014558515	1.06599101056328	0.352748143609944	3.22138289084305
cg17498313	0.296896807934845	124201.340958918	3.3301794568976e-05	463217472080748
cg07480567	0.96503961061709	0.96171186782828	0.167828919843727	5.51090787918414
cg13151517	0.000629502456541364	0.0187309151541258	0.00191499986260164	0.183210030122098
cg11155432	0.508573454711455	0.484045179980385	0.0563133094485871	4.16064583233479
cg02972334	0.80926129819853	0.180392813166777	1.64750019750814e-07	197520.86883779
cg19720058	0.529337465838796	1.97422089280256	0.237120182375598	16.4370155864862
cg19091601	0.671910217390704	0.000597079031798997	7.18523579714269e-19	496160989394.109
cg09831620	0.997577045332815	0.998063627381835	0.285668622760156	3.48701581110967
cg16123101	0.299032541278187	0.289382134471868	0.0278686445139831	3.00488312983706
cg10790747	0.739193110050394	0.616247672412255	0.0356460987816191	10.653653744273
cg08852911	0.321104790276702	0.338809107101765	0.0399422295041763	2.8739410012927
cg16585580	0.569992758006989	88.7175423623184	1.68602490928477e-05	466825981.008111
cg22843797	0.556120302788567	1.66738295386347	0.303880621694527	9.14887530284579
cg25538376	0.99361076586125	1.01034823679633	0.0813096461535981	12.5545197634867
cg15076384	0.699534284584016	0.849049641446581	0.369857394116042	1.94908985222123
cg18567268	0.453397407883924	0.511780858556343	0.0888377186550231	2.94829326045349
cg22269913	0.0824126355024225	6.86926458527783	0.780718531804149	60.4402150330786
cg25122941	0.856416199152487	0.00380653015335616	2.3563922256236e-29	6.14909167109268e+23
cg16975985	0.717310764814822	2.21576574699623	0.0298573643142084	164.435741678156
cg05255803	0.0344915300702848	0.00323092534316178	1.58649851496882e-05	0.657982246727175
cg05255807	0.094048245310747	4.18128316001679e-17	2.81514928846512e-36	621.03736153091
cg14303939	0.138802537379468	48592191099948.5	3.67021528888415e-05	6.43341289282185e+31
cg12634276	0.970858401560536	1.02879289959806	0.224346916977758	4.71775963994331
cg09983885	0.130786005591567	0.238013116007343	0.036980783658846	1.53188325899561
cg26831220	0.386235903341418	0.222921966863733	0.0074757942645062	6.64734763319197
cg19611273	0.701497718240239	0.704610290061439	0.117611869150129	4.22130576146804
cg00696166	0.705814045394356	125.755949713863	1.57906419444821e-09	10015146277167
cg09088508	0.549137063402056	0.592307925305057	0.106752039125268	3.2863885435247
cg15875068	0.502142719314322	1.44347239063342e-07	1.52038197005457e-27	13704533357799.4
cg05655707	0.355347158848637	0.473641068504882	0.0971002472748029	2.31035314605898
cg15875062	0.180817970479627	4.00869582068494e-15	3.29164752340898e-36	4881945.00428598
cg03324123	0.440807607873513	28.8201708602914	0.00559983340746802	148326.242582268
cg12869623	0.613646769260996	0.252065546715347	0.00119713039563093	53.0744521004502
cg19359398	0.0785852893483843	3.0413805209841	0.880634372935419	10.5037865403647
cg24685601	0.82454639830656	0.194297675457282	9.95686002734995e-08	379151.525525172
cg01115923	0.886046614208835	1.39116971380171	0.0152207292640174	127.152460242125
cg09094804	0.467737718449176	18.1835159249889	0.00723984302378707	45669.5332078309
cg05942306	0.899396403272833	10.783271959804	1.05171757017183e-15	110561007495670480
cg25750800	0.778609158653396	4.52144400617224	0.000122149210966618	167364.616923624
cg15819109	0.738901132476114	0.862127330290504	0.360338358186349	2.06268224502886
cg10783774	0.471700239919206	110022.799930244	2.05244667281846e-09	5897847025602717696
cg12484738	0.429779204774845	0.354197860965767	0.0269358233035168	4.65759384070303
cg06898168	0.745057286179293	0.624128019779328	0.0364133143477205	10.6976195946868
cg27112381	0.211026290968089	5531627647.34308	2.98869062846482e-06	1.02382307949244e+25
cg26803566	0.193965976444277	1.41195534278444e-09	6.24866227291706e-23	31904.7150084946
cg19160799	0.131074844565441	2049138.29264982	0.0131386469780142	319589052771583
cg09427030	0.849945246619706	2.14209183941273	0.000800575260577826	5731.57537389648
cg19008789	0.013465973990141	557673471965206	1123.8428552255	2.76728814787299e+26
cg26229648	0.180728676113521	4.54028705581222e-05	1.98529862955355e-11	103.834285896886
cg07272614	0.7065311198511	0.0112894977970047	8.23949749754126e-13	154685113.438785
cg24641993	0.0731214386535068	9.11216303017253	0.813011936209592	102.128285441356
cg19042340	0.665581606824973	0.738927617382342	0.187395036463688	2.91370590189644
cg01212978	0.03249032509919	1.0587261934166e-22	7.6306245632954e-43	0.0146895073047902
cg04345118	0.413646182958754	0.547062109013692	0.128816760226039	2.32327649440459
cg19461260	0.97928318233785	0.865146347874363	1.54447694705422e-05	48461.5976086868
cg09666654	0.64408564160127	0.000698307739984258	2.85250311273976e-17	17094940143.7659
cg25350057	0.125874381010598	0.300204178584801	0.064302461814301	1.40154118982318
cg07300316	0.0526508607978267	4.06965684466043e+51	0.256443417583234	6.45838641107492e+103
cg06347454	0.288275816048283	0.545548550523083	0.178282360991946	1.66939241393198
cg05220042	0.345930259336915	0.00226139024295956	7.12482309101614e-09	717.756183644882
cg07705835	0.660998341694798	0.472029496103712	0.0164750084216433	13.5242325520887
cg02063560	0.482225586599919	0.668991610406715	0.218024232617606	2.05275243683361
cg01342692	0.369846714494297	0.0001249472326013	3.67886814188149e-13	42436.4514644957
cg07753337	0.274438643326434	0.165603593353947	0.00658532729594916	4.16449310706379
cg14602335	0.454279479113046	212145.819577496	2.37130404914146e-09	18979366555926126592
cg08229358	0.451315997771791	0.683974499215627	0.254563807283735	1.83773616748211
cg11190071	0.123944559550958	2.66517376474135	0.764449041834353	9.29185702060795
cg26128977	0.738502258299219	0.052067618060422	1.51886460443457e-09	1784910.15102378
cg24589977	0.237913225106698	2.07481949166204e-14	3.9253890198968e-37	1096674979.51424
cg12910494	0.896116056280463	0.902432494089069	0.193263129080716	4.21386329747198
cg12951098	0.815102861160445	3836.88097554467	3.51067371471656e-27	4.19339899312891e+33
cg23682007	0.0152968718018966	7.78648928492955e-35	2.12186689565748e-62	2.85736185942689e-07
cg08714407	0.786244405012464	0.000241047961740791	1.71649459129525e-30	3.38504532167181e+22
cg02882004	0.111472955966792	0.00177576797223895	7.28079812045011e-07	4.33105250147312
cg23863718	0.441498524762597	1.18718973585924e-14	4.10276001819319e-50	3.43529590490214e+21
cg27188827	0.194232638660408	0.44017593743664	0.127518264254279	1.51942827195221
cg06191810	0.0417492677264273	31.8735708926774	1.13803206083756	892.702900393546
cg18509435	0.12729207080639	0.459650083133583	0.169252008971854	1.24830541278742
cg04622620	0.669742998169735	2.27209336545008e-07	6.70189833955066e-38	7.70290446045225e+23
cg16934127	0.878209392205674	0.911569187666075	0.278927342421468	2.97912128903657
cg27560452	0.374504810115097	0.594706874003412	0.188881514453399	1.87247686471812
cg19449377	0.37749449798888	1.49565148721721	0.611723830093928	3.65683542338307
cg23501292	0.918370669230368	1.92143317795342	7.23656139041567e-06	510173.998140865
cg26165853	0.198535838072734	6.47876548884829e-05	2.67030687432644e-11	157.189432656797
cg14213620	0.845070494139559	4.36222592601328	1.67298688858388e-06	11374276.2477295
cg13343565	0.298251002395501	6115299.78572795	9.98201857795229e-07	37464257531963138048
cg19766033	0.0183635553728622	0.00404369102774784	4.14677357098635e-05	0.394317096122492
cg18976571	0.565745738072055	0.121172319129815	9.02417274026463e-05	162.704453315542
cg04291704	0.140467358512128	0.000484480963163537	1.89617449783769e-08	12.3787026951124
cg06642248	0.113339919932877	0.00772729227276271	1.87808848592487e-05	3.17935210807137
cg00428296	0.316349934239099	0.305275887997942	0.0299716806655161	3.10938077957555
cg01083549	0.779359899068219	1.57750949464448	0.0650057596127369	38.2817802686811
cg20776722	0.0262631673986004	8.9786915680406e-08	5.4736036170148e-14	0.147283047722718
cg01189112	0.119727443946807	0.00420548413044996	4.2714743099612e-06	4.14051343589308
cg23368787	0.369241133031505	0.475547109970943	0.0938767971443309	2.40895578759498
cg13033072	0.675763326971835	1.52965371094571	0.208724284967236	11.210197585668
cg18863314	0.112878671769429	0.0958925265176454	0.00528441012404433	1.74009519058672
cg27038101	0.394471744837975	0.166987919938599	0.00271365088231672	10.2758116702226
cg24991452	0.836159588611889	0.220435369156631	1.31651220681914e-07	369094.579780801
cg15169162	0.342561762836697	0.569791450515202	0.178344211054349	1.82042520562263
cg15283028	0.0963264789470444	1.17919010223043e+43	2.0254058099208e-08	6.86523801989379e+93
cg08433673	0.919807262051446	0.412590632648946	1.35043643686367e-08	12605630.7059525
cg26857370	0.54895709923619	0.651500699946136	0.160458230592144	2.64525640388737
cg27026831	0.765897062065821	748.558960126625	8.99785589332872e-17	6.22748934222551e+21
cg16327227	0.288352204805801	2.95244928088434e-17	9.04401960351034e-48	96383656143459.9
cg17029062	0.101190629859269	3.01644772832873	0.805635800388219	11.2941317818237
cg18344063	0.818531155500539	1.12914324724595	0.400069996239065	3.18685351260199
cg14147184	0.6661261796607	0.745317308276849	0.196086919711975	2.83291660062282
cg23183521	0.796957379666004	0.297875041813153	2.93306605979993e-05	3025.14633922838
cg08838136	0.148995601425775	139424747.463251	0.00121036099918173	16060712645510914048
cg15519208	0.221928150011346	2.39889359643386e-08	1.42065611612703e-20	40507.2728134924
cg07622748	0.515245786757648	2.09304071581779	0.226232492030005	19.3642363161964
cg19333286	0.979869083071234	1.02026707985512	0.214717780680969	4.84796792764338
cg16978263	0.158894246776758	44586.8106052177	0.015173815849228	131014090305.221
cg05806645	0.878675969210456	1.13279579881478	0.228484646230167	5.61624749402086
cg01173611	0.153587267152537	1.48083417929984e-12	8.36711728514273e-29	26208.1884578871
cg03372654	0.565356144437624	0.344783719135063	0.00914008922333038	13.0059794905691
cg22684968	0.104446697418959	1.20212061467975e-13	3.04704916018336e-29	474.260143591204
cg07602026	0.660378134920353	359804.285472131	5.9221177702661e-20	2.18602751357126e+30
cg21841963	0.368312717275591	1.92880629749429	0.461057513274603	8.06904480707993
cg25870420	0.382570075041741	0.503612127752396	0.107995549008344	2.34847803958753
cg00806505	0.311108499884469	0.313959001622089	0.0333671945159447	2.9541067545381
cg06006530	0.358370503909765	0.000990360346960261	3.84604377569408e-10	2550.18838586736
cg11185291	0.481113795578304	0.519666559642812	0.0841136995875434	3.21057490676572
cg19116718	0.270950274575395	5979.91491529275	0.00112926137994699	31666169612.4055
cg21415347	0.63409523729438	2.56127639615116	0.0532726628023335	123.142648262623
cg27047255	0.0601652809478562	0.108795554793869	0.0107651799551891	1.09951461955823
cg13939664	0.0519126768305691	1.61016096657343e-10	2.15076350645566e-20	1.20544091923392
cg07612045	0.00164545098007796	89194.6114697631	73.7837374939614	107824284.665616
cg27409761	0.896918736592694	3.18359175517262	7.84421037910004e-08	129206841.399961
cg02738049	0.719841486841647	435.487979811647	1.65283858106663e-12	114741864531043648
cg09980771	0.293093778720207	2.08717106673449	0.529458159446726	8.22781363189458
cg08059189	0.888519094240248	11.3552370099355	2.00222865541713e-14	6439894225015323
cg13875899	0.0409641209086656	3.3973226614111e-12	3.41368138668287e-23	0.338104232889548
cg17866455	0.605167137482736	0.650963895369001	0.127856699614927	3.3142885304425
cg03687765	0.923047206697181	0.914455435791753	0.148983561071904	5.61289271133409
cg12664649	0.08972318463878	0.16173333363546	0.0197206202939922	1.32641219286635
cg23418339	0.839654585966048	1.12630811352305	0.355851400612578	3.56488681624994
cg07461318	0.251833022918701	4.69671598261085	0.333239201608374	66.1961165278397
cg00601916	0.886937467170351	0.896305759765786	0.198181266055968	4.05368292865
cg14457132	0.917048087510711	1.47349800583375	0.00100073931130368	2169.59236903321
cg05479582	0.74679946040603	0.783179200532372	0.177638080840392	3.45291762467102
cg13932364	0.11853483622858	6.20397088778683e-13	2.91675892011781e-28	1319.58985403401
cg13932362	0.937906833970669	0.956573114307168	0.313035312529833	2.92309553072582
cg18947570	0.285704980995117	9.08614557012576e-08	1.0736046117396e-20	768979.943069955
cg13549152	0.0181186659597654	0.000842957580577528	2.37765165410881e-06	0.298856849541089
cg09247736	0.085064257425304	0.365152475457995	0.116009888504924	1.14935314611083
cg13133503	0.458800426340785	0.753870190318317	0.356997816330971	1.59194324965755
cg02011639	0.462421242248042	0.0488418929499808	1.5547649488591e-05	153.433514737253
cg02387522	0.503218962355423	2.33174877841831	0.195517235584638	27.8085578971967
cg14318001	0.329007102774748	0.38662900872668	0.057360640325783	2.60600281900592
cg15594471	0.0136403593937517	0.172527292311021	0.0427034811140963	0.697031385161406
cg08430516	0.462766141978157	3.78566949977784e-06	1.27741587724647e-20	1121897247.15493
cg24730871	0.125034047034717	50629458400251184	2.29742629721168e-05	1.11574506699685e+38
cg13594432	0.0171302044311762	2.80921631561422e-10	3.94212609631078e-18	0.0200188835037483
cg12409211	0.342469341453057	5.8922599232753e-05	1.08995336919708e-13	31853.4058287391
cg07781247	0.336724538056615	6.27323766187791	0.148055070733511	265.803194496708
cg00476675	0.577058621446642	1.42610147448419	0.409633544313631	4.96484099937102
cg04777071	0.42983856530817	0.292550068460843	0.0138346424705644	6.18632123949299
cg26975459	0.283336540052611	2.15507856975144	0.529992495478195	8.76307434808387
cg23904442	0.425124950925156	929692011514078	1.52919983839647e-22	5.65215359412695e+51
cg05696109	0.0949209039685476	2915445.22517255	0.0754207113625346	112698762812303
cg09999650	0.069857611160966	6.07487605300469e+53	4.31398751203296e-05	8.55452616782793e+111
cg02172616	0.0786814129106332	9.67492826230425e-41	2.42210502037918e-85	38645.8209256668
cg26450387	0.448672471941601	1.98671553434971	0.336409697664906	11.7328324415845
cg01835308	0.358074301105575	0.249061846650744	0.0128487304267187	4.82785469045911
cg09968620	0.994823784817596	0.994672122968423	0.198041478629761	4.99578491867426
cg21839588	0.118336486407377	0.314729809670974	0.0737697154435994	1.34275769534803
cg20986875	0.879762660577968	1.14573001360006	0.196593745755158	6.6772076549111
cg00105628	0.969315747448753	1.03096988500559	0.217936605696067	4.87710130381102
cg04286043	0.00679819197668718	14154.1268850095	13.9643543071485	14346478.4314726
cg00188547	0.143577289720924	343316.744937386	0.013108502361739	8991598284974.94
cg10355837	0.147440041840962	0.453366141140901	0.155465277344882	1.32210138137162
cg00011513	0.405179752875798	0.590213207288665	0.170542209432553	2.04261239031116
cg18157027	0.928299701164711	0.899151959973066	0.0887694276177072	9.10757530853039
cg09160955	0.333931729043264	0.583405069074777	0.195544812332451	1.74058043556526
cg18323922	0.34484082965848	4816411208469555200	8.30741998103531e-21	2.79242135127736e+57
cg09687322	0.0159466918541235	7.83910384230325e-05	3.59260652697443e-08	0.171050040100456
cg26184522	0.0194830511793135	151496853.771608	20.7633157473246	1105377242344033
cg00393837	0.25096603014171	0.536699797929517	0.185484761843606	1.55293982230441
cg10793301	0.0324098362416287	0.282990332109814	0.0890236254213124	0.899576125872433
cg15204594	0.50281760768859	0.533688537393143	0.085034049203275	3.34952242793893
cg20706638	0.893590709090051	0.0534294235675167	1.22022854232547e-20	233948248523731392
cg24598449	0.58401369151378	4.08901168360821e-13	1.84375471771261e-57	9.06846034782099e+31
cg26232708	0.80536647626654	112.876936643598	5.31971684993932e-15	2395090412789181952
cg20248822	0.737402212113517	0.63330598580982	0.0438479412100369	9.14698525391064
cg03437479	0.678550665952966	1.33913095975186	0.33655469303951	5.32832185809223
cg27474554	0.246300547255441	6.43245639498647e-13	1.57809947086922e-33	262191934.267693
cg04304705	0.178196234851298	2.04415296282747	0.72189366252439	5.78833359033006
cg02880898	0.786949491470301	0.193505416260654	1.30004229530487e-06	28802.4060889712
cg24472574	0.363379441181515	0.467845519239441	0.0909372646177499	2.40692779568938
cg05285606	0.522617885644756	83717.9563826422	6.77354131966294e-11	1.03471668513196e+20
cg22055427	0.0423830278067826	0.0741841577809137	0.00601806916467842	0.914460953350904
cg07720856	0.00158257209537316	181.007502953646	7.19415678410415	4554.21213475736
cg19561774	0.572162123541354	0.278861016249121	0.00331906907894922	23.429300365183
cg10017105	0.0709147705880031	0.156037412508197	0.020782136705803	1.17156741132661
cg00445755	0.982100715132584	1.01169459071078	0.366376774490258	2.79364309131628
cg17153568	0.572694666117305	1.64299991432906	0.292677073402158	9.22330091355017
cg26303175	0.0171430892370985	736.555121798841	3.23303991265898	167802.89204717
cg00403251	0.521611027490421	0.683902315951649	0.213970548932173	2.18591941787415
cg20979296	0.643095234107188	0.0524371131467224	2.01384888837858e-07	13653.7098241567
cg03698393	0.565546214181407	1.73838294260909	0.263657940226251	11.4617267075704
cg01374729	0.075980399308176	7.57651860444589e-05	2.12950435154365e-09	2.69563356946904
cg10327320	0.781810909303606	0.019960318696902	1.8661670457394e-14	21349338656.0173
cg07227744	0.35993489408819	0.567506755587441	0.168752198102215	1.90850205958388
cg01454752	0.587451258922771	0.757997058311693	0.278581639050587	2.06244583227844
cg08493879	0.594217144692632	20.5310101186581	0.000304770327857374	1383082.07185348
cg24668364	0.67913690505865	32.4410281445698	2.24411951721625e-06	468968029.110258
cg17362900	0.31550955648921	0.61366672359632	0.236500454153452	1.59233033609778
cg12749636	0.704506052496478	0.428076161402489	0.00533575561912874	34.3436268528002
cg00890041	0.845818815515349	0.0689551254585929	1.35590882453821e-13	35067323414.0923
cg03860038	0.380482830360538	0.530273904030052	0.128470792653272	2.18874973437872
cg06420129	0.080388324931068	0.261414717390279	0.0580989694017759	1.17622834229054
cg01386080	0.834943005260957	0.819959355979303	0.126734121024108	5.3050697004487
cg01529466	0.0400212011009854	0.0453777354821478	0.00237074364628661	0.868562436395467
cg24638131	0.0508938967275998	0.105779834656309	0.0110920733786855	1.00877203367745
cg04020764	0.411320803638223	0.52532803622433	0.113105039135338	2.43994032231486
cg07540542	0.627014268293077	0.0479546946285062	2.2913776268596e-07	10036.1141260902
cg17014086	0.599001200689498	0.310795443211484	0.00398809429324762	24.2205425495002
cg11808250	0.228198551433945	836281358886.458	3.39260058230881e-08	2.06144665206957e+31
cg13253439	0.421322475293575	0.443317337550658	0.0610416093154324	3.21961140895605
cg20298098	0.502178076036575	0.30428110175277	0.00942088908012484	9.82783982450334
cg18338311	0.189437134602566	0.322000473108657	0.0592643467712219	1.74952244192367
cg19646538	0.0140369088783023	62.9304169582815	2.30940303038636	1714.83163676313
cg02381468	0.0104581984822464	0.0343960303521153	0.00260719897575304	0.453776990166976
cg22455250	0.659280785707049	0.0179691048383766	3.12868091131769e-10	1032028.31431148
cg18338319	0.115023869314375	1.32700206378062e-13	1.28395057796893e-29	1371.49708679879
cg17607722	0.899752776767164	1.07502454749591	0.348814708896877	3.3131566652496
cg15783691	0.570924972101907	5.36479892126457e-05	9.11393733214783e-20	31579180782.9107
cg15783696	0.241853666051319	0.11499790310654	0.00307373183172181	4.30243054466247
cg24296452	0.326187834991253	0.615140663845281	0.233192198143233	1.62268737688896
cg12447069	0.736474655445853	0.793320412115216	0.205980249494134	3.05542535182034
cg04301623	0.943057942133887	3.03896261959195	1.72460138185447e-13	53550309656753.6
cg23268417	0.513182840351719	5.11551907813265e-10	7.24083712245064e-38	3614020726637014528
cg10983586	0.695242691871984	21532.8892660419	4.51005431627242e-18	1.02807036817873e+26
cg14174901	0.486227260919597	5.51736127400154e-05	5.69927199733817e-17	53412568.2053244
cg01587630	0.058017363496474	1.14034872392341e-07	7.55448843276056e-15	1.72135442886443
cg16304521	0.20006196076517	0.448672137190683	0.131682259253761	1.5287305050206
cg16304527	0.261155069262201	0.166741591526039	0.00732970584551284	3.79316154435544
cg23792592	0.711469865679305	1.29170060935889	0.33275804013449	5.01412516897799
cg24400921	0.503709657023683	2.1763071352973	0.222744649915338	21.2634186677262
cg06577725	0.783338351252698	0.883543351278539	0.365549425218449	2.13554939423582
cg05932042	0.633246998988487	1.74116631340738	0.178475084791914	16.986461356661
cg25777073	0.28176186653062	5.97870564067809e-12	2.18730639607807e-32	1634198171.86874
cg18595258	0.0324662580591637	0.28884981975651	0.0925548402932146	0.901457104880176
cg19498375	0.389974744495782	3.58633525458173e-05	2.62788715573524e-15	489435.040244613
cg20367961	0.480070594175884	0.390829769468	0.0288128421447116	5.30138290194484
cg21379309	0.959234983726808	1.13786962538178	0.00803918398196538	161.054565646344
cg25314532	0.327478631784527	2.45372735210764e-19	1.38022527169299e-56	4362170467358672384
cg10854474	0.488531262843596	0.158045018584484	0.000854264403599145	29.2394577066921
cg25640615	0.360619439746301	72477193.280595	1.01942473356571e-09	5.15285079209245e+24
cg03228222	0.218560619594651	0.000207407556254847	2.81544041970568e-10	152.792771214474
cg04398282	0.259781292763766	2.38482762192752	0.525979285748466	10.8129786484183
cg27281882	0.605717492220349	0.740931911727392	0.237320185428739	2.31324654000345
cg26756083	0.537983337766567	1.84974955285489	0.261239031795821	13.0974815852215
cg15822934	0.448214927400989	1.44524534358136e-10	5.36647798991342e-36	3892187962141119
cg26528798	0.905036152036339	0.91536527283897	0.21411379075249	3.91330973953071
cg13150564	0.282038480452778	363.6490708435	0.0078568744091435	16831202.8217538
cg01790498	0.67643818320316	0.746793790819667	0.189536812537518	2.9424414104063
cg24975666	0.66006456288084	0.000589991445386079	2.40403323352909e-18	144794132116.786
cg02910553	0.177442319099882	2.64391133055356e-07	7.29619583535923e-17	958.070106884038
cg21053831	0.64644904562396	0.736615665552074	0.19951713518649	2.71957913905264
cg08554257	0.42193400277233	0.0477195829217245	2.84406685712586e-05	80.0669853635078
cg10385290	0.335782640273933	0.6625358025045	0.286513584746657	1.53205192692142
cg21482170	0.312008474368102	7246084314.50387	5.56207858322267e-10	9.43994895204758e+28
cg19065650	0.0579573230096537	1.06842122156163e-06	7.17966218152245e-13	1.58994097190403
cg23239078	0.00496239963822243	67.7466298755558	3.57772767662431	1282.82705513964
cg07833644	0.218873119374693	3.05003193152468	0.515568720399387	18.0435593069219
cg24639100	0.217135565932573	0.285642746456667	0.039051072957574	2.08936073771778
cg27162196	0.697220064548077	0.79586502537444	0.251952911048284	2.51396634386523
cg25195203	0.282968506673065	833.640828930548	0.00387981677839908	179121095.493269
cg11328405	0.403504306605573	0.000333676500778674	2.32467480549784e-12	47894.8741168364
cg11328403	0.479382365878561	22.1109125616905	0.00415541354242267	117651.937483385
cg02927327	0.348538448401878	0.41177937999268	0.0644183550023221	2.63220409433062
cg20080006	0.150101857380223	1.21387859379396e-27	2.68125258198469e-64	5495570429.92387
cg25407238	0.357070261643413	4290.39130781153	7.97856757073876e-05	230711307649.43
cg05156532	0.22465729594089	0.488891873442597	0.154012074508234	1.55192548818913
cg06544061	0.487759609258558	3.5606511777491	0.0985479199216332	128.650476029204
cg07025169	0.124496534975551	0.00126956882128142	2.56023236669275e-07	6.29554181463611
cg00022308	0.127785757497508	471.192657024393	0.170918188023035	1298998.79352679
cg13562353	0.00889464828152098	0.0280092268841301	0.00192317888424176	0.407927102920529
cg06339706	0.00946726885593507	0.148052154864808	0.0349759800516215	0.62669982450133
cg05487207	0.934854420993933	0.884052393904709	0.0460370328639324	16.9765205650547
cg15658784	0.622704003307098	0.385470184720256	0.00864547505470413	17.1867089278593
cg20692684	0.536475253333901	405.459199459579	2.18258674556505e-06	75322166580.757
cg12101479	0.455000956210783	0.663618961596427	0.226327668394654	1.94580772785765
cg17900015	0.762090051471644	0.810420845717924	0.207821377548277	3.1603194768622
cg19734201	0.0995366767592677	69739309794962735104	0.00017014548236213	2.85847808778513e+43
cg04117801	0.941584144233808	0.961173894843198	0.33328268740669	2.77198693792547
cg24403644	0.519281562527795	2.21339288340306	0.197532392676235	24.8015426225773
cg26797158	0.275093039392884	0.504667621307987	0.147794861649967	1.72326294130482
cg26765815	0.338114071288971	0.366223931544906	0.0468948409428087	2.86001541618993
cg16761581	0.678341219041562	0.740050388875803	0.178403164884762	3.06987030431322
cg12345696	0.673355967433934	3437158751018.13	1.77683664730194e-46	6.64892875641657e+70
cg19819891	0.0699796628815517	127940741945.205	0.123967014089007	1.32041846532955e+23
cg05257600	0.603790674156505	20.1833669246201	0.000237890428314033	1712419.88717635
cg25408901	0.340889671146188	2.3896331377911	0.397889677653935	14.3515824961811
cg10376100	0.215851106068313	33.6752567992072	0.128412494149688	8831.09488684675
cg18084450	0.344144343004594	54470969.053883	5.10719452173223e-09	5.80962102979133e+23
cg09918296	0.647589354512176	1.34255534986245	0.379662703003291	4.7475162906077
cg04278905	0.874711654521102	1.24547800580119	0.0813358777139957	19.0717246377928
cg00555096	0.96286149198834	1.07482625095875	0.0515496912430333	22.4104440180555
cg17876497	0.535673173215554	0.71937183930352	0.253681885779681	2.03994006742905
cg25967418	0.872071376666734	1.09406927337493	0.366275473728344	3.26799816203616
cg25967419	0.55057495658942	98.6159131094314	2.79682723834222e-05	347718950.426531
cg24408347	0.263613668724306	0.0334795967760018	8.67604910009708e-05	12.9192837356249
cg24531977	0.106158639912404	17.5488941156336	0.543106323541329	567.041242815293
cg02867250	0.148343457506028	0.216919623848297	0.0273101456734761	1.72295394440851
cg23027521	0.482707112088543	1.48178131665038	0.494230216519756	4.44261762430376
cg05717553	0.267570428084224	2.58223669189477e-25	8.79527541737192e-69	7581282013974844416
cg14037250	0.102465802614843	23112.7494617477	0.13375367221429	3993902962.34758
cg23008047	0.149930268558766	118.61924666343	0.178080247495882	79012.2760769694
cg26210946	0.520324803527326	0.00052719912282807	5.3411111761475e-14	5203765.76978803
cg24876786	0.66710480517672	0.436497354663955	0.0099878994351757	19.0760771937307
cg11422861	0.855494036650753	2.65313895362408	7.29636587682823e-05	96474.6892640402
cg05153851	0.893051886039778	0.457152699324578	5.06193785188188e-06	41286.2813837298
cg00783905	0.202824594240512	3768902589.29385	6.89584986941008e-06	2.05988050734653e+24
cg06246950	0.644925412269623	1.46463287596257	0.288971197013697	7.42340234431292
cg16778809	0.704744634610839	1.43648784198994	0.220630272813483	9.35273883257789
cg01954649	0.0100553265210855	222191.827974512	18.8518557311837	2618798335.9639
cg02771619	0.400487763872896	0.303844133696581	0.0189061229060379	4.88314066509862
cg03297042	0.363730997455012	5.3477332137315e-08	1.08735686713638e-23	263007034.668961
cg08724310	0.273827610613459	1.64889349856621	0.673260025731035	4.03833536182661
cg24157598	0.855454795531315	0.809758639690111	0.0836213399184654	7.84140812850075
cg02086523	0.169809977894732	3.00160146259017e+24	3.39702027520239e-11	2.65221005773553e+59
cg05266843	0.909684070944404	0.320016849804233	9.02723845323388e-10	113446415.190172
cg16745104	0.359566330178755	3.22890292938255	0.26306233594349	39.6324851673743
cg26127046	0.53267336155357	3.84827459043167e-13	3.86036814274195e-52	3.83621892414733e+26
cg14848077	0.253695910287042	0.000181856549805876	6.87378330801665e-11	481.129579233705
cg04657268	0.14578664712315	0.380599192195503	0.10355488975656	1.39883056647929
cg22043168	0.718965978716116	0.783101605896399	0.206762634764573	2.96595236298756
cg18856261	0.312870633014649	0.438565997962143	0.0884797445503474	2.17383239006848
cg06395692	0.764570349253046	42.4430456152716	9.43399954897358e-10	1909489301699.21
cg06213287	0.935250254406417	0.87814407180969	0.0382009033211726	20.1863553950857
cg26540515	0.487060108814602	0.620069053752573	0.161099966177574	2.38662763589788
cg23727674	0.00184078595843196	2.89993490715456e-10	2.88995929691965e-16	0.000290994495136911
cg10715223	0.972451858918864	0.982616559328293	0.36319267290081	2.65846580811905
cg06445981	0.388761406328672	1.7906128553149	0.476049343143264	6.73521441380097
cg25181907	0.386387908186286	0.467403477346062	0.0836155730437411	2.61274308938727
cg25332298	0.396321178474559	0.530209816095732	0.122384760219618	2.29703803463601
cg11871128	0.932311768293426	0.226317651748892	2.91378365729449e-16	175784085290297
cg03196265	0.407448896141212	0.380980571518775	0.0388440023625507	3.73664367847705
cg13246235	0.618351161392329	0.800216261434532	0.332971939320443	1.92312321083612
cg03990033	0.313827759837602	0.549668070196681	0.171537742837589	1.76133241813613
cg19425083	0.784287090578218	0.00251603906116992	6.16248464061507e-22	10272565250078980
cg06055014	0.308793555173712	0.207385248502706	0.0100242102321875	4.29047678573514
cg27114026	0.540170230937892	0.492701622412542	0.0511634846526668	4.74469028792584
cg04567445	0.115679154925018	0.260562600343326	0.0487770536087364	1.39190179961004
cg10226744	0.76539677711508	0.191381335209185	3.67505546332597e-06	9966.32998656914
cg16384885	0.0398923616634077	5045.53523102513	1.48254499395925	17171435.5188167
cg09243445	0.569978822387303	1.49496121561847	0.373364038982166	5.9858711682466
cg05231970	0.460596521104795	0.602716957454985	0.157049519746545	2.31307762920928
cg08246800	0.57851270843062	0.686297928790542	0.181862479198578	2.58989566807726
cg02449821	0.841525813721189	1.11905020992615	0.371530164288553	3.37058331383067
cg05439608	0.54537128827562	5961501.63158364	6.53646237617093e-16	5.4371156228078e+28
cg02344833	0.92006105208897	0.942913958653805	0.299166302845602	2.97188127462017
cg07697321	0.595539939124961	0.614601064365746	0.101863146341314	3.70825447560623
cg23206622	0.518963040826913	4.99488214931291e-15	1.72524473462546e-58	1.44610484442027e+29
cg24993735	0.751137608136578	1.14628708826077	0.493006423932035	2.66522711455481
cg07213720	0.137738247525973	217039.031854556	0.0194838633570793	2417689987096.29
cg07213721	0.85800238155728	0.71538505117784	0.0182426512580968	28.0538044721748
cg18630748	0.178265619919395	2.0232944440556	0.725157246515731	5.64528649064178
cg01280841	0.926671470628537	0.910607631704337	0.123948587640643	6.68992099629447
cg12996622	0.959707940830825	1.0284161676934	0.34679086754823	3.04979142458557
cg21621645	0.0532110293306504	0.000170971858022995	2.59241767262365e-08	1.12757201682905
cg22185558	0.251932841640479	1.88717424243535	0.636741757347921	5.59320412115747
cg03619586	0.17908719676018	0.225855239538217	0.0257759991263438	1.97899561436325
cg15559979	0.684893863476429	4.44468141727685	0.00330221263052623	5982.4109200194
cg06022562	0.954773600007542	0.914758902326412	0.0420819821719814	19.8846110899824
cg16920581	0.508032711538549	2.17768923643994e-05	3.41457309775345e-19	1388850165.08403
cg17602126	0.352203903481871	0.613287079527812	0.218939014606316	1.7179260744919
cg08217227	0.372180235774326	2.29051469468999e-12	6.23662290907199e-38	84123373227506.9
cg04334736	0.353223255200845	400.06242518713	0.00128368740596842	124679842.851512
cg08692130	0.595671659716962	7.01571493538787e-05	3.18451921856048e-20	154561026882.023
cg23460697	0.227992820621995	10780.0771782322	0.00299519077365762	38798885530.3298
cg17102411	0.00181285536253317	0.00620138974000101	0.000254349285923835	0.15119851651129
cg20274746	0.89289167347573	3.12383074289123	1.9670442850297e-07	49609043.2965775
cg13326081	0.0744984073304633	3.00497656105139e+45	3.17274194009261e-05	2.84608212800461e+95
cg01798391	0.706669818198508	197851.375495124	5.16004189680439e-23	7.58621103630088e+32
cg23214606	0.875876099177064	6.19339242962213e-06	2.76557862851089e-71	1.38698315758805e+60
cg08527313	0.825065197611694	5.19416559429334	2.34901437538895e-06	11485394.2588042
cg24462934	0.187049849394155	4.00574797127594	0.509764932808142	31.4772864445356
cg15878619	0.504793856703938	0.481936427396124	0.0564176538004143	4.11684471802041
cg27107144	0.214495635132841	0.487325148493567	0.156637684966248	1.5161472822166
cg10534439	0.484048592101728	0.00428480920285316	9.99128854485371e-10	18375.5977243914
cg22942804	0.679573546630171	0.816470068415426	0.311948585226485	2.13696552633602
cg05143735	0.721196961659754	0.782221483652378	0.202987525298006	3.01432538077914
cg05135942	0.259590036405234	0.432699376557886	0.100851128484603	1.85648642000241
cg12738347	0.764920504620986	1.39163603960631	0.15950943755447	12.141293307926
cg06952384	0.0641639176144941	0.0217229177463348	0.000376679422377278	1.25275002397501
cg14985076	0.311952371506831	0.351794848317491	0.0464328148501631	2.66534810999708
cg20727142	0.378990599543276	0.382276617669754	0.0448724661446525	3.25668332883555
cg02737830	0.661100867589393	34.5161096200005	4.59047704563654e-06	259528979.549594
cg12742140	0.90947448157047	0.516128610323633	5.77208573327222e-06	46151.2102737926
cg17465569	0.796986191252345	0.759375638778577	0.0932535023731225	6.18369654860892
cg02133520	0.32951323741992	1.01479912533049e-23	6.14683327227199e-70	1.6753622868168e+23
cg02381820	0.833479514181763	1.31257554156984	0.103971724949574	16.5704142464015
cg00529757	0.305011271069809	0.0124752590605995	2.8710445029328e-06	54.2074804030698
cg01005968	0.977750085137106	0.976491847316295	0.183495995525037	5.19649666003249
cg15319076	0.911270315696927	0.391781933912887	2.72541548249475e-08	5631915.01356043
cg01411786	0.0122230527892566	0.199049366344544	0.0563109620746791	0.703604569739368
cg13456086	0.6727250078074	0.760844993730855	0.214050896672208	2.70442737444727
cg22773914	0.585609039677418	300920.780190204	6.08250289114304e-15	1.48875089039642e+25
cg10624768	0.750707258044127	0.0953284424979786	4.80783776223349e-08	189014.529992559
cg06312813	0.252017342559367	0.120102841080907	0.00319600518502539	4.51335076153543
cg23948874	0.751930811510123	0.00902631220457012	1.8989830255157e-15	42904181301.0655
cg26481829	0.304391331915947	7.77380638900985	0.155245303849307	389.268237269646
cg04798497	0.0248623020738793	4.62350255678176e+36	43079.1150253281	4.96221333237668e+68
cg13691003	0.910866623143586	0.925611081672665	0.239140342470153	3.58264885659002
cg13560123	0.380277527386527	0.433626813481455	0.0670626648544158	2.80382853527031
cg23513930	0.0166450909975565	0.179742353125458	0.0441112980646562	0.732404506884435
cg19939077	0.394305241936052	0.138586913125021	0.00146870996652801	13.0770083455793
cg00678398	0.957214898228109	0.768906642370797	5.20565685302573e-05	11357.2108453191
cg03162410	0.977494117162556	0.974853249552185	0.166143244115881	5.71999700150081
cg00871133	0.940788762171696	0.861890389197532	0.0170704673137815	43.5169716995001
cg01132484	0.158670241970604	0.401656978986965	0.112985718582885	1.42786478496915
cg14412857	0.919221141804739	0.595564676971975	2.66170631000473e-05	13325.9361907626
cg20416037	0.496420454222744	0.403369268625634	0.0294741793688934	5.52031542032675
cg09241022	0.185905436527943	0.269011940426154	0.0384476395407515	1.88223321265642
cg14158407	0.136383548140815	0.0286517804035034	0.000267205252354332	3.07226191497905
cg20416031	0.712682536215742	0.572143981746452	0.0293007256858762	11.1720351010445
cg00421693	0.996025845672526	1.00381930198982	0.223977461009026	4.49890442773934
cg04236540	0.0839894881290622	0.0418024216658495	0.00114106075365121	1.53141929694624
cg00885682	0.72047554103398	1.36851140722248	0.245444173740433	7.63034397255091
cg26084529	0.358088069721242	0.503911052849443	0.11683415257141	2.17339145784989
cg06193004	0.0638459374673418	6.97783058463133	0.894167397244393	54.4530250352088
cg09615101	0.738842889980313	0.660832982272191	0.0578652303698437	7.5468502876011
cg20166106	0.358391863416637	3393185876350212096	9.67734309836492e-22	1.18975944889335e+58
cg18862767	0.153780815400884	0.373265962458839	0.096361746392534	1.44587955227343
cg14400879	0.997510380913074	1.00737193899202	0.00998911044744201	101.590449801104
cg12377111	0.573323531507718	0.680937124589497	0.178761304726793	2.59382402893547
cg12377113	0.162494656527785	2.16693194315655	0.732099151869399	6.41387718355109
cg23715559	0.0748790852296065	67375508869955992	0.0204696299106797	2.21765572474623e+35
cg14752336	0.508320936166404	0.600414406264692	0.1324270666993	2.72223396799054
cg07746918	0.930054898513002	0.385897896088095	2.25281699271168e-10	661026557.802943
cg21653132	0.939386579029396	0.953179432090263	0.276948315944204	3.28057972355738
cg05051043	0.174701442263736	0.293792077253161	0.0501018017422464	1.72276807729943
cg02439053	0.36020932213851	3.08630437604829e+23	1.48708328205229e-27	6.40534045172594e+73
cg23431175	0.0169994977501462	0.0304868932996418	0.00173489354372148	0.535739305980702
cg19317265	0.000960307000838045	24133180821.1852	16582.163230587	35122704344974896
cg02318535	0.0111611252164515	0.194154079575134	0.0547438975839879	0.688584632795551
cg08628542	0.278805175160184	5.43969303730267e-08	3.88004908130818e-21	762625.928693216
cg00506540	0.929987760962452	0.935565808340309	0.211742507142798	4.13371596259211
cg25523559	0.133552984016811	3.36452510071649e+43	4.58964125768847e-14	2.46643005798944e+100
cg04321224	0.149867920665539	0.343748942357876	0.0803572633679823	1.47047485715198
cg23017574	0.205319971116425	0.382475962036391	0.0864342841747032	1.69247495866318
cg10613252	0.389408348851457	7.70852381669932e-15	5.60791024767249e-47	1059598617101324672
cg10372721	0.562247989602468	1.31960780128432	0.516516960652304	3.37136024925745
cg08862890	0.632050037613967	0.824177919118496	0.373494889792287	1.81868416657657
cg00834796	0.876206168585705	0.917220648811042	0.309267968379589	2.72027434012424
cg26298099	0.412467354870418	1.60186743354595	0.51911690447909	4.94296997943063
cg13039021	0.913978748567166	3.89207194591462	7.6173843207186e-11	198863853973.783
cg07344528	0.194285547936162	2689984331.80675	1.55239067424012e-05	4.66120791978331e+23
cg22108567	0.405673150636597	1.59050771845399	0.532727991414084	4.74860499773401
cg03758011	0.462241630928143	2.79153011758414	0.180805316708606	43.099619741483
cg14185122	0.712444071175559	0.00441406595516961	1.32088752700063e-15	14750671694.8339
cg07318231	0.904259890759829	0.079176736131898	8.94348927857753e-20	70095187115797192
cg10166283	0.538303821076992	1.44986653215638	0.44412357001763	4.73317135810584
cg21934323	0.46824892668371	34356152205796.4	9.10947434211061e-24	1.29573359566032e+50
cg27527593	0.0593812679265068	5.99803767045322e-26	3.6139200691552e-52	9.9549672399328
cg10363202	0.00975015838476734	0.0169926888498996	0.000773054285264159	0.37352030750445
cg25940513	0.0514220815758142	0.0399307714006037	0.00156308324875612	1.02007778914919
cg21132860	0.591660177943645	1442.1259245297	4.13937044341851e-09	502425963230070
cg14823789	0.321272562243173	0.588684614221789	0.206610913730345	1.67730527281705
cg00309133	0.207784219265304	0.381792809713807	0.0853463878613009	1.7079310935344
cg05950854	0.133021443427461	5.0569590284076e-18	1.37578059155437e-40	185878.72784352
cg03002848	0.752774523511652	0.794203356868324	0.189348804855967	3.33120123224816
cg21139076	0.104632627776223	1339307.62507618	0.0533368967705749	33630470147201.5
cg09246347	0.00381369922983921	5.09101107136366e-16	2.22083883263348e-26	1.16705423860106e-05
cg00478333	0.844944908568161	3.627174458546	8.94851599990267e-06	1470231.99744758
cg27536453	0.869942135854784	0.88756440252928	0.212874307206036	3.70063714581908
cg02010020	0.280967634264237	4.03816820037109e-10	3.3820565751155e-27	48215640.5498074
cg06528936	0.00897604034578148	32169227439.4736	422.56658230645	2448984934880834048
cg16590189	0.255871665852753	0.443251419340609	0.108922414088117	1.80377769251901
cg02199239	0.81553815654131	0.00833308095391873	2.83441249389239e-20	2449898817980544
cg12467749	0.951605525470165	1.0481021711003	0.229870397334759	4.77885875607287
cg08880524	0.394698691304177	0.616003633211292	0.201854549758403	1.87987081085704
cg02004044	0.690668470339925	0.776232091821541	0.222936359672601	2.70272763607747
cg26423331	0.143453675942166	7.31916609328164e-40	2.73421912271096e-92	19592501513898.1
cg04269569	0.061722942876773	3.52405535666731e+24	0.0624293987435062	1.98928171771755e+50
cg21646598	0.275977396952395	0.447397057877162	0.105256145226389	1.90168590125185
cg02004048	0.7934266542945	0.831030840604184	0.20795884833591	3.32090826411854
cg11100802	0.749443589087838	196.884454316761	1.63999796005036e-12	23636302785656184
cg19313043	0.29355689735072	0.462046273722612	0.10939198746263	1.9515758330461
cg04342259	0.440502741158012	0.280672785222323	0.0111197074056345	7.08446809711369
cg13872831	0.0825531822154643	7.21894884506304	0.774962364836575	67.2461332217426
cg02593403	0.430717485743216	0.562672600244192	0.134600891982689	2.35214232537388
cg23547429	0.137961412589395	10.5135809565955	0.469646165100896	235.358856826055
cg02887499	0.203256683628435	2.40514000328353e-07	1.53138142619158e-17	3777.43802847393
cg13338783	0.435737702651149	0.559097286156526	0.129568845284791	2.41253809664293
cg00846483	0.922505544128233	0.91980941288209	0.170718407819902	4.95581798606642
cg00005619	0.0751282201052965	0.272311821407782	0.0649987091005407	1.14084924307839
cg20655369	0.74536292448327	1.16137835823768	0.47081411000258	2.86482427422461
cg10069716	0.245888922614679	0.410113269231705	0.0910077064801737	1.84811704530274
cg04605388	0.401951753865711	12163212.8798527	3.28774052017222e-10	4.49986082091616e+23
cg04056179	0.403076622552448	1.4296343210033e-07	1.29012516661004e-23	1584229456.71313
cg15362155	0.573147249658507	1.52027493852197	0.354057687327665	6.52785117064564
cg21770145	0.0487190132265267	0.01563936331162	0.000250373171067269	0.976900535110167
cg14152948	0.0956979093184569	24097.6912073067	0.168673103029963	3442746419.50207
cg12081372	0.887972351344106	0.820639578189707	0.05244867947837	12.8401577311229
cg26206598	0.23810292122996	0.450935689953246	0.120082006168132	1.693367748944
cg10659464	0.279699322405329	0.51522277178375	0.154813955561121	1.71466779982718
cg23426816	0.310947092598492	1.65371414743871e-09	1.70532513945814e-26	160366514.17148
cg17729868	0.352116756769403	0.606277266246985	0.21129802180037	1.73959093623314
cg24621042	0.129415302669708	5.5596429155911	0.605442378192959	51.0529663303998
cg01829856	0.0492205521715513	164339.692358121	1.04184041517623	25922909200.8239
cg21100638	0.84521480510072	0.881741581011659	0.249230957763947	3.1194688760186
cg02236673	0.68967168089174	0.78039044293325	0.231060655761047	2.63571156853015
cg20016569	0.574972354544698	0.376983635673877	0.01245789967448	11.4077545396372
cg07459019	0.00299684806121592	0.14010397809657	0.0382655210179135	0.512971577449451
cg01305547	0.66580931214527	6.06274365774347	0.00170203006232364	21595.8939111379
cg19252739	0.0890976996418326	1043147.76465287	0.12033601264116	9042656765977.01
cg00253228	0.909069302609718	0.875964996688103	0.0902653030261598	8.50066027253476
cg05523254	0.00327899985476021	2.55004045889746e-22	1.02948540064402e-36	6.31646290267557e-08
cg06139341	0.679841702872537	0.750383768451163	0.191848718366793	2.93499901770743
cg10578991	0.551806333353754	1.89712275741921	0.230207104371853	15.6340733555481
cg19107692	0.100411238381187	31.1523099732987	0.514909337506072	1884.73260433161
cg05353659	0.534782946890638	0.641054430173678	0.15745422548324	2.60996985748752
cg02464895	0.369475162899639	1167397012320.3	5.17028141503764e-15	2.63586384371775e+38
cg26082202	0.486010887378799	0.64199832903187	0.184527430458114	2.23360751004047
cg13156863	0.0103837398149251	34.7460998594407	2.30383789254464	524.034898179726
cg21022868	0.118530031416269	0.325402880653445	0.0794723181072181	1.33237631994961
cg22860181	0.850716343633806	1.19733099104403	0.183522932928888	7.8115659946977
cg19460713	0.627887453883422	8.28122348122756	0.00160563643064575	42711.2022604359
cg26158279	0.0356964559396497	0.239268674223756	0.0629928992136375	0.908824632291252
cg25613180	0.160111584065496	0.195033540295599	0.0199344059488001	1.90816229678139
cg15604953	0.799757634701273	1.26448567593442	0.206278697513132	7.75128039841114
cg21220708	0.146687052977462	6.99854777842411	0.505662401880264	96.8623944053545
cg15825793	0.000468257706076836	1.4838131044677e-07	2.2158934842604e-11	0.000993595289949118
cg25840210	0.49598648703131	0.266454112035893	0.00591675697423131	11.9994439741308
cg09853043	0.55696215144088	0.0209017335742328	5.18547988629792e-08	8425.1115805622
cg06008873	0.729803736669181	1.19854045724246	0.428866932599388	3.34952200427356
cg07647825	0.425189351528323	0.485289993555575	0.0820841771980437	2.86908373677141
cg07647822	0.728433035263873	0.40472229334374	0.00245247630151745	66.7896911493359
cg13109911	0.675719664056603	0.520970362304965	0.0245449740432784	11.0576657331806
cg04293888	0.043640320716988	7.19210367977234	1.05790885964151	48.8949070320887
cg26692097	0.232427556613691	6.72348208426621e-05	9.53419573609721e-12	474.137647146242
cg03552156	0.00244114941969165	25918246316878086144	7212865.78953291	9.31329532177342e+31
cg03552151	0.575807029760609	0.668284018777815	0.162858454279523	2.74228029321276
cg19605920	0.46880024423129	2.98755029855371	0.154647224361844	57.7149497717757
cg06887471	0.117999969328472	10155409163749486	8.66086964555749e-05	1.1907849846934e+36
cg08489410	0.0156856642227455	0.0228990507477932	0.0010698232768187	0.49014312598367
cg21863878	0.274154422419724	3.55369829182093e-07	9.80730802807022e-19	128768.990564436
cg22875643	0.0707587924891039	27.490222166776	0.755425667126686	1000.37945183026
cg02756856	0.374231548545323	0.176040438390714	0.00381619702630659	8.12071172823791
cg23302570	0.912822067992245	0.904506891084598	0.149993932672002	5.45443873258907
cg26369667	0.915357153908407	11.3127831434381	4.21557107676562e-19	3.03586536960134e+20
cg22657015	0.368393769004613	0.0699582598185433	0.00021269836840917	23.0098526539888
cg11530995	0.0545282552094254	0.0576579705608856	0.00314519692155054	1.05698996028556
cg06973234	0.69413820976135	0.0539729731997535	2.58970741537149e-08	112486.909475966
cg20390554	0.213471009680703	0.439758048411301	0.12053693615418	1.60438075923178
cg10158541	0.795641576734876	0.856019845936843	0.263963494600641	2.77602771453821
cg26874163	0.420707077498715	0.680371861185698	0.266456442855702	1.73726656609303
cg07595203	0.565953891395552	1.89699815931071	0.213118717189586	16.8854339209775
cg24347903	0.0581187779081652	0.0895516757278353	0.00738089092729232	1.08652230532356
cg14665389	0.351852346718056	1.94109379958023e-06	1.83287425206073e-18	2055703.02192449
cg27422467	0.847168030283145	1.34704786789877	0.0651097051608029	27.8689321957337
cg22706424	0.944871188176524	2.38153775685662	4.95621922186301e-11	114436465245.815
cg07768107	0.271006327014928	0.477908715620842	0.128349660801166	1.77948846175904
cg10840389	0.569234637046476	7279719.64182363	1.70793732736387e-17	3.10282568420398e+30
cg05998426	0.415911058940549	0.476454059132695	0.0798567520989238	2.84269600875842
cg02108340	0.5864733801653	0.43207610523332	0.0210095848520774	8.88593287435357
cg22535403	0.711484819420787	0.784720557827628	0.217166288199511	2.83555223503005
cg02329527	0.0454170757478934	0.160761199613131	0.0268258144326331	0.963406474236025
cg06678890	0.743310348646652	0.0550428578040922	1.59824796707698e-09	1895648.39602615
cg12527384	0.0949363318450186	3.58683603833312	0.801034791419078	16.0609662697589
cg24401992	0.727819467086131	1.20096004228189	0.428206076467754	3.36824978070184
cg16974893	0.933163861902832	1.14359654765871	0.0497058705792818	26.3110382853253
cg00260914	0.403859718457404	12.6592938103385	0.0326575453864891	4907.21877225885
cg06580725	0.652090960522907	0.790780434144223	0.285027788090254	2.19393940224282
cg00260919	0.613570376605129	2313.66775278793	2.02596076022239e-10	26422320586816840
cg12104266	0.307056875078634	17.1415373326626	0.0734635391188648	3999.70251435397
cg15252243	0.252122714914018	0.37563448105682	0.0703070801812847	2.00692822109809
cg18745184	0.367743243707495	2.57337584525825e-08	7.86272942479784e-25	842234659.642872
cg04790761	0.468058056769586	5.82321295189181e-07	8.41070729400123e-24	40317428603.4967
cg08074851	0.814754837170181	0.867098466938178	0.263021435066052	2.85854934666342
cg24744721	0.0300217653388225	0.0151668575889499	0.000344917057962432	0.666924304881849
cg14024502	0.123844680690032	0.253197133812271	0.0440213629929645	1.45631085027956
cg01642827	0.0084035360471526	0.00230778769625669	2.5246203695817e-05	0.210957818259076
cg09267291	0.761224706002011	99.7651087472743	1.27548084590417e-11	780339191710862
cg01642824	0.856578662246458	0.825494136792785	0.103158971987661	6.60573246077687
cg07006325	0.153182908279665	47487375058806.9	8.13064401947412e-06	2.77352050412563e+32
cg19179603	0.438485088263817	607194.558335348	1.42143880200212e-09	2.5937467807461e+20
cg05034603	0.225239268041764	0.398993675142305	0.0903764309335317	1.76147642874551
cg01166564	0.553694734388479	0.00136505793289499	4.50900117242253e-13	4132585.21988451
cg08680689	0.351706151231277	4.38022235850114e-07	1.81766982802272e-20	10555463.7119022
cg02809877	0.256634552076015	0.00150910247749213	2.01446469227447e-08	113.05188402193
cg26507094	0.49121208870357	665358.365722674	1.75240609811071e-11	2.52625093757907e+22
cg04506585	0.928684677258904	1.17407751197628	0.034946351552624	39.4449761673308
cg16063587	0.931488024640374	0.916308227299264	0.124935321895683	6.72044346367776
cg00447018	0.552801232253988	0.777783402973096	0.33921373200723	1.78338010775907
cg07173484	0.641266135374021	0.0162124293327846	4.78023298186804e-10	549853.670035592
cg01290701	0.925307064632884	0.208564528350832	1.22241895411704e-15	35584496084343.5
cg20042639	0.887628659815743	1.10792524773408	0.267382035117281	4.59080339495591
cg27607136	0.455440438393058	0.224758847712747	0.00446006794479328	11.3264058418965
cg18470144	0.0678246900242082	0.15029016760558	0.0196588911329036	1.14895262027818
cg13244707	0.305400480614144	264767925793.924	3.79170898774196e-11	1.84882475833053e+33
cg24170090	0.16026127678873	9.02025458101478	0.418726649506802	194.315295675959
cg05354171	0.564201731446106	0.0204522733181738	3.70488722991077e-08	11290.3702035584
cg08419589	0.0647995015235749	11.6341991526158	0.860196216107273	157.353156626589
cg17678877	0.261441035126407	13366270498810746880	5.56251977436176e-15	3.21180318083233e+52
cg04054902	0.0173945830422618	0.00281144290787266	2.22099998607349e-05	0.355885244204857
cg04054907	0.0842311007987092	1.21415747382034e-05	3.19375407165421e-11	4.61581680417316
cg09286183	0.550636883771751	0.642158733630733	0.149941879192577	2.75018454749793
cg24399854	0.354187173883183	14522221.6198499	1.0258476731183e-08	2.05581127005896e+22
cg17305368	0.0472102368693089	1066983525892419328	1.66756462426193	6.82704482910049e+35
cg22879676	0.827101072404205	1.94225644440127	0.00502616453333121	750.54448989915
cg03578041	0.0589135231071403	0.26812187060338	0.0684128728420704	1.05081594310198
cg08846870	0.880217927295286	1.09092602295075	0.351735926696422	3.3835599301129
cg19875216	0.151779097149518	6.03840165413383e-10	1.49311247626791e-22	2442.03267444292
cg26081584	0.578963333283137	0.694367499093352	0.191454847676829	2.51832862759895
cg21813101	0.28385531568832	32.8990153258621	0.0552714171260752	19582.3676266968
cg15301489	0.19709402561598	0.468459377236486	0.147998822679806	1.48281036394176
cg22138327	0.423155517904736	4.16166612778806	0.127030053507918	136.341475744548
cg26819140	0.026696022108627	1.552415988741e+46	216610.435262467	1.11259432131166e+87
cg00187299	0.65404489991295	1.33202168209881	0.380160327386792	4.66719337543107
cg05497107	0.555436567042874	7076459.00670577	1.20436749363912e-16	4.15788970875297e+29
cg25954512	0.00936233232810868	0.0989968397058118	0.0173005739399655	0.566476829366837
cg12020676	0.402482368570619	0.573750632113893	0.156267539725921	2.1065781699031
cg15733882	0.80492292589044	1.15269921599689	0.373213328051609	3.56020372985205
cg03761471	0.68605586668347	0.675951198823799	0.101205184475683	4.514689890231
cg03510158	0.358733935368964	448.523167298699	0.000974473987715883	206442690.25097
cg23807890	0.0172849514240251	3.13226013334059	1.22352537374469	8.01867599434197
cg13879442	0.394413050526415	0.413694198266863	0.0542634316056219	3.153926771965
cg02102889	0.638715539741525	1.38961394497679	0.351856567982951	5.48810820029233
cg20920983	0.0659281691716493	0.0562962941292372	0.00262244235452458	1.20851950366709
cg04798303	0.938587629473331	1.16141781714363	0.025806903730938	52.2686239326565
cg06066601	0.461635432726919	0.577629034004033	0.13398513518317	2.49024117838367
cg19386801	0.373543480408043	24.1707281412569	0.0217022673893963	26919.9567213885
cg24073782	0.672864569207385	1.33637747965504	0.347824536054461	5.13449910229892
cg03377396	0.873791715409905	4.48884785833454	4.03177797069533e-08	499773431.020548
cg25343204	0.979576560718103	1.01471597275382	0.331587949324959	3.10520484070025
cg06295223	0.744816443172193	1.28834361815818	0.280188517095127	5.9239732436479
cg16343134	0.0618492126955762	0.161699256979875	0.023888119016658	1.09454619217238
cg12029721	0.513223219281192	1.12701694805724e-05	1.65654830998106e-20	7667553029.12216
cg07147271	0.257333713083061	4.83035164099375e-06	3.05875104928059e-15	7628.04706879911
cg21868134	0.925829276813193	1.05161872581183	0.364468248318133	3.03428885666
cg25053386	0.649635602516588	1.37419811524611	0.348681216659899	5.41589385868157
cg04934776	0.00160151053214164	0.000431306686415643	3.50469761831386e-06	0.0530788895380767
cg04437762	0.809872692753663	0.782406021576479	0.1059935723797	5.77543683881319
cg24963147	0.540698954587527	0.615778375110855	0.130249458734924	2.91120601142655
cg13577188	0.277308734563401	16.314661245328	0.105912457099785	2513.09599303355
cg16886175	0.246128544606964	0.411396286173705	0.0917054891027762	1.84554824289568
cg24413781	0.917963005906561	1.09083452174314	0.208570747250407	5.70511430540159
cg02673436	0.0447554590584788	52409865.2893558	1.51602920524981	1811834475309993
cg10440342	0.000320590131574816	33.718133013476	4.96129771346649	229.15627313163
cg12732449	0.221955968209536	6.59781878026846e-13	1.87264035540606e-32	23245901.1852408
cg05037327	0.368352029284346	1.70853307236962	0.531845421727957	5.48859713767344
cg02096887	0.327048318315575	654778.171356538	1.53118775093712e-06	280001230040284384
cg02741548	0.962396731441484	1.04274104442287	0.183038720790575	5.94032170366919
cg14531560	0.946968207132877	0.92911929696884	0.106473841311166	8.10774418739173
cg16587961	0.525979474452045	0.246005782039628	0.00322521762241908	18.7642670610043
cg16579351	0.168462585639553	305.318116711331	0.0888122033631993	1049620.98520326
cg02741544	0.0773710330267506	0.000877152059187714	3.55373131379121e-07	2.16503631535507
cg16579354	0.595486626689148	0.00655589127664634	5.70369856376442e-11	753541.056749696
cg06310927	0.830398069094923	1.45729219171931	0.0464522203091015	45.7179553079397
cg08897054	0.320575288168471	0.284547946703814	0.0238274705741585	3.3980750798269
cg23892580	0.0617071172395383	4.94029658152679e+31	0.0279702502578288	8.7258891459557e+64
cg11755367	0.244296734999251	0.360518010609299	0.0647252832318912	2.0080751984975
cg25220460	0.405605174898852	27222.5110130091	9.61803089045809e-07	770495659967779
cg07392460	0.00581272690877599	6.85802201910226e+58	106391174962800896	4.42071121321263e+100
cg03288461	0.0781518265113816	1.42875435763805e+29	0.000519274647157361	3.93113552846176e+61
cg10028071	0.789838731417542	0.00440334329121975	2.07192812976111e-20	935815864547659
cg23503864	0.176498377102233	3429099889548.31	2.28055663273778e-06	5.15607719786547e+30
cg17107246	0.303088440379959	1.69105676685816	0.6222009034979	4.59606048891959
cg07111678	0.604440160515834	6566711956646002	9.3760859407669e-45	4.59911589910518e+75
cg00927666	0.648988298546088	0.794003053426234	0.294072373839789	2.1438288834083
cg00911719	0.964599099480537	2.26030784174775	5.17662852049274e-16	9869341636629694
cg11444379	0.117101986800426	35.1477462166226	0.40963311969851	3015.78169513572
cg26057969	0.700142438523322	0.557561849380763	0.0285198795752507	10.9002990375412
cg21546874	0.644415916445336	0.0080815477485586	1.0504816937189e-11	6217282.45268302
cg27145034	0.16996704786703	0.0307740686734638	0.000213292785672445	4.44010940048129
cg00099240	0.554073237445753	0.666136307115883	0.17341890107104	2.55876133983925
cg03170013	0.0246978683905325	0.315415796007934	0.115240332200537	0.863301263295515
cg00703513	0.210269296928286	0.31344251921297	0.0510422258046718	1.92480267664152
cg05387692	0.722700731798669	1.64819841112901	0.104326277760099	26.0390580472449
cg06785999	0.42240697020726	0.632587224487002	0.206653317523573	1.93641506160927
cg24728479	0.164703203084723	21851.3886727927	0.016522915100486	28898241262.2461
cg09366988	0.0502125866257552	1.65440996620971e+23	0.951641431634522	2.87615928154041e+46
cg19888869	0.383737948427625	0.355993506698355	0.0348426309135747	3.63725050286075
cg19298856	0.000154906172387559	0.0178770354717412	0.00222244112395804	0.143800613574286
cg10829727	0.811729296258463	1.22575403327468	0.229608240748051	6.5436368711949
cg13411656	0.107133655669371	0.000109492038000059	1.66523280921342e-09	7.19929749106323
cg09715682	0.174039599717665	1.48118278126434e-38	4.22882613110194e-93	51879702865491416
cg18640608	0.429953631486714	1413.11192966018	2.1255610987906e-05	93946267970.5655
cg14134054	0.125965357175877	1.36735786045864e-13	4.55928732319874e-30	4100.78897428706
cg15082394	0.338581692835559	0.3862021856606	0.0550267562782479	2.71053825987531
cg13186599	0.394509098383053	0.579564410226453	0.165117962060338	2.03427235541093
cg25285053	0.870536693141599	1.09860886864466	0.354537970506116	3.40426568285972
cg13808160	0.98964698084716	0.970751431666333	0.0109604974837818	85.9776979536413
cg27274446	0.954399055410498	1.04392367535883	0.239219799297403	4.55554533184711
cg07122896	0.00421048747578456	2.05518899555379e+51	14857872073706974	2.84280399406591e+86
cg07122893	0.649624576085246	1.44684700723293	0.293964309641347	7.12115788781608
cg24593694	0.64564925204005	1.37777340505508	0.351504783926057	5.40038042860998
cg05054093	0.450673075977595	2.88602844981111	0.183759833015058	45.3263375159717
cg18650878	0.655364798698325	43514.2824333947	1.85646100670452e-16	1.01994750703354e+25
cg21398469	0.0785973560039375	0.358654866198202	0.114404407596065	1.12437375229304
cg12279877	0.835642574549818	0.879227434430654	0.260631997663617	2.96602446508978
cg23889093	0.00378168761729714	0.0052211704117541	0.000148968977535604	0.182995284787137
cg19400113	0.310229649076074	0.599027386236705	0.222631412116582	1.61178427630722
cg16170157	0.19927122937978	0.000422975022164269	2.98583082159134e-09	59.9189572567655
cg00887153	0.61483376668361	1.3504631148396	0.419023129658309	4.35238652823164
cg02866454	0.917662317319295	0.913028889433979	0.162670451438801	5.12460465664022
cg20646544	0.974361237440712	1.04111195157537	0.0892139955185649	12.1495970381409
cg16109415	0.134594706193871	589.512857244207	0.138458040564231	2509969.13895377
cg04282419	0.419646250660892	3.25428944912908	0.185313073300197	57.1486923729172
cg05716599	0.159879123890269	7.23136149754285e+29	1.65964295729194e-12	3.15083367048246e+71
cg04271792	0.843575480897736	2.06496610249121	0.00153794595962056	2772.58441869426
cg08211722	0.117385351407396	8.14496365628488e+26	1.68484797791006e-07	3.93747292527203e+60
cg10573181	0.28809161585207	6.32123920747583e-14	2.80819194595114e-38	142291075137.301
cg08532998	0.904218531744979	1.43029753473228	0.00420619279873899	486.366444846407
cg08219531	0.0311941301946135	8.32849850517582e+32	941.258060692448	7.36927419242365e+62
cg07666035	0.149330568718742	28801138744170.2	1.4592665913459e-05	5.68440062892055e+31
cg05072547	0.692032335150345	0.754685210507387	0.187469275769976	3.03809658739715
cg22725947	0.364740446152741	8.22094908918214e-06	8.29420075850447e-17	814834.435465375
cg17526506	0.0705614904555852	0.000425664087348523	9.44906257550477e-08	1.917543817817
cg16254344	0.784006907420854	0.847422435633998	0.259404610336954	2.76835783096934
cg02030663	0.440410950064946	1.59572418849275	0.486800989676254	5.23075289438972
cg27333706	0.801959662517274	1.15318851002214	0.37860072485887	3.51252296239742
cg11750580	0.0704392820313783	0.0889845675055528	0.00647135871253626	1.22358435158464
cg01519238	0.465229006981152	0.000134180815294568	5.42937560078984e-15	3316125.55788104
cg14387743	0.0764257742255512	0.0606482667968718	0.00273137926809633	1.34665013695741
cg15971761	0.714739861384512	1.23716984808323	0.395167829860385	3.87326375617936
cg23864632	0.104397144759864	7.89233999002089e+40	3.43856928007478e-09	1.81148103890253e+90
cg21670451	0.456520585748513	5317.47736880708	8.29107726394929e-07	34103608816578.5
cg07053469	0.178584997623084	2.39907836202212e+25	2.50670941872631e-12	2.29606868036874e+62
cg09061045	0.68844868308582	1298.15478419324	7.85013939346729e-13	2146720916989291008
cg21842061	0.402057388941679	23.1081819007427	0.0149254977644994	35776.9019957186
cg14964658	0.678577124566464	136.773296693784	1.08047157975733e-08	1731367584206.82
cg04781075	0.0187831813705721	2.6321438351314e-14	1.24035106424928e-25	0.00558566148609991
cg01596674	0.89504555952672	0.908505385659408	0.218374625106145	3.77966091697219
cg06175025	0.821383531914814	0.037055422378118	1.39469709002263e-14	98451795550.7059
cg11106508	0.60159900790884	0.0239285961855984	1.96516530950591e-08	29136.3638796065
cg07019386	0.609305330591014	0.723353786699732	0.208907034816349	2.50465811834832
cg21384402	0.784941475421626	1.15258648484886	0.415634028572753	3.1962147315465
cg23439621	0.252915342392874	8.02464326354279	0.225923131122352	285.030130324498
cg03163246	0.0529822002432416	4.19952321209026	0.981705991603268	17.9646404929064
cg03850334	0.873146014639086	15.4862471197001	3.82532709780935e-14	6269368441453298
cg21671806	0.527722615434265	0.717192763888088	0.255604482092034	2.01234914334652
cg09506183	0.13337340440607	15115.4874546293	0.0526985079472461	4335567929.54695
cg05305993	0.0310012987916694	0.0140932360928877	0.000293189169010741	0.677444205186846
cg00558813	0.528314710359701	58.5380064140534	0.000187891433975913	18237649.9152752
cg00291877	0.409733320578589	136888.230413964	8.40235089336495e-08	223013628729353152
cg23908638	0.570789313970172	1.27017077937065	0.555608829956806	2.90372240645001
cg24107665	0.474739743624692	0.230885068457526	0.00414777186249251	12.8521810272859
cg03513752	0.285272728960114	830.781203472317	0.00366843437385015	188144951.689166
cg03337035	0.228722157022548	3.4276233988248	0.461149739508148	25.476762009455
cg02825171	0.159569410325511	0.213873054828303	0.0249309982362311	1.83473133117935
cg02220755	0.0754303535490106	0.000174108692522595	1.24894448826116e-08	2.42715645866148
cg26306144	0.989521294182192	1.17180548334335	6.21246993460634e-11	22102772411.7359
cg07545278	0.813409157269586	0.859521185448564	0.244529964642521	3.02121120131401
cg02764416	0.889149335836054	1.68620216544421	0.0010867207086197	2616.38314260171
cg01492649	0.612133681085645	0.00021686169045576	1.49078679680962e-18	31546424269.3688
cg22540129	0.00366493677062585	3174.98757457011	13.7940268639477	730790.66744616
cg11867257	0.477030103900347	0.594021830269157	0.14136305298516	2.49613974362426
cg20939768	0.874081995934424	1.1151512382748	0.289686672685058	4.29278389889136
cg21918026	0.936327279868643	2.70838483889121	6.55360803771311e-11	111928397202.336
cg06206119	0.485631079814409	0.629780872487054	0.171685049104231	2.31018338183753
cg24704593	0.238808788855603	0.446569291262888	0.116776799088357	1.70773761103135
cg27028800	0.0227949029029836	0.010103147033501	0.000193486823111672	0.527547966000903
cg19055217	0.755338768413563	58.8910713299835	4.3322101074794e-10	8005517267977.25
cg03490200	0.466916764381566	1.43419955839396	0.542861641601962	3.78904718194404
cg06837355	0.275085902570344	445722622828.383	5.36854653570959e-10	3.7006041612854e+32
cg23765701	0.524755981543048	0.123376281410647	0.000195350462057443	77.9199939145434
cg19196684	0.132296335071015	0.179765808132472	0.019238911443817	1.67970760029182
cg20039387	0.0470992559391885	261568931644420	1.53023609563691	4.47109476744675e+28
cg26241806	0.0273747020573064	7.91776997464415	1.25970711507811	49.7663946015652
cg18578096	0.27539294429478	0.406399601862912	0.0805876322776186	2.04945388921921
cg18982625	0.0115206057532735	0.122763424936297	0.0241213884439682	0.62479233055336
cg01877391	0.0265354167927174	3.53068304705522e-07	7.03192033926528e-13	0.177273378783264
cg04902851	0.0520188188104574	0.0534517342094487	0.00278485842477347	1.0259364945024
cg04902856	0.608529663861401	0.602892956524966	0.0869505875328868	4.18030432387748
cg19050596	0.79141220176795	0.0320818736876096	2.7326528490502e-13	3766474104.69821
cg24914404	0.192714794251901	2.72892394201344	0.602517339435061	12.3598532255963
cg07419575	0.867596969528309	0.826982232229798	0.088619773131238	7.71723497205285
cg02273769	0.638589382597422	2240.40768394418	2.34018305707283e-11	214488630498615680
cg25310909	0.386396675703029	1.24258209246976e-13	7.7886488951142e-43	19823852343569864
cg05997793	0.044412185221522	0.0271643174253177	0.000807453140422423	0.913861256143463
cg20202881	0.56192595410442	3.00252458571894e-13	1.44403752069019e-55	6.2430191450551e+29
cg10170049	0.554495594495654	0.614004407762233	0.121819732064597	3.09474833314801
cg05733905	0.0593722319497556	1.75568517886006e-32	1.71195219746387e-65	18.005353489632
cg00784759	0.489968257828474	0.732012781856792	0.30191208675665	1.77483027777429
cg21192065	0.818264563615711	3.03015048724807e-06	2.56623540417265e-53	3.57793052049719e+41
cg13212956	0.362808433167178	0.301874763736865	0.0228826979525134	3.98241383818899
cg16937769	0.182781389075884	1.99762581740517	0.721778409360036	5.52871747701881
cg10374493	0.801446204092791	0.869332907803395	0.291885273499134	2.58916695429702
cg08222081	0.260240343082996	4.37516265266684e-15	4.3971131406218e-40	43533217420.4271
cg02235049	0.264298825217721	0.497822338078872	0.14628559586902	1.69413180305333
cg20241567	0.000229848226911189	810278.586688926	581.950730607719	1128190675.79996
cg00308185	0.514076330626869	0.648145183618666	0.176189966974441	2.38431385317766
cg19866195	0.768343356224495	0.81926204320335	0.217428006336541	3.08695419114887
cg20964594	0.170618118003437	0.0586325000791895	0.00101410499757449	3.38995476184274
cg08001389	0.0473377854542215	0.00989469186535271	0.000103360989189111	0.947213526866976
cg27228383	0.317868056473962	42.4483454476092	0.0271415310967488	66387.6339480125
cg07466433	0.217367630296149	631.770539585313	0.0224302056070613	17794487.5619983
cg00614684	0.806878135058206	0.142932496257328	2.40572398308231e-08	849212.07212541
cg23231729	0.752074872370902	7.51351140554592e-07	7.58227738017251e-45	7.44536909041223e+31
cg10648542	0.461084943975428	0.584903585952565	0.14051551755111	2.43469341196236
cg15346168	0.474669614711574	0.74947408083393	0.339931443447809	1.65242553658649
cg10648547	0.00511289161058492	9254133.16651118	122.942191220492	696579260653.748
cg00962029	0.513334700982324	0.000937591558099506	7.81050151618135e-13	1125507.66170167
cg05841627	0.0240282440830638	0.0228858544613271	0.000860641557931878	0.608571977030307
cg05952572	0.552503019385572	0.646915276778269	0.153721032247379	2.7224600902733
cg20203596	0.99399772381592	1.11553096052949	4.7511467535331e-13	2619176776584.46
cg13708727	0.688478487675438	5.75654742190524e-05	1.07906648183015e-25	30709728064613948
cg16481280	0.194815836361075	0.465572088725174	0.146574075059921	1.47882474926967
cg16481281	0.963014999489236	0.897995721135271	0.00951245870755425	84.7726481626524
cg07416580	0.27006116343577	7208335.42806855	4.6882840707476e-06	11082967426771619840
cg04162999	0.839645412319208	1.61181137813154	0.0158211337276335	164.206684767268
cg26056770	0.824507661021773	115.939584517348	6.59721982868052e-17	2.03752301835057e+20
cg25338262	0.26417959599198	0.507689215581469	0.154461299536325	1.66869203089355
cg04845236	0.00639180860549571	0.138507797675387	0.0334521552332235	0.57348801245047
cg17053854	0.238487765059093	0.100992880950642	0.00223209448171616	4.5695028083527
cg08142684	0.232134458392527	3.72303201775233e-07	1.0597759363368e-17	13079.1490257086
cg12572827	0.693120845706959	0.82754394959075	0.323211250756934	2.11882781586484
cg06418282	0.495440584173766	3.49098064868986	0.0959112349116363	127.064841785792
cg24040450	0.0129946958240165	0.237234874570474	0.0762351603603621	0.738247095519076
cg10638599	0.0188479522083819	0.00986945494570744	0.00020913570556966	0.46575567122805
cg00994601	0.0257826125651973	6.65785810676946	1.25755704516574	35.2485596898181
cg17015937	0.372291594956065	2.85661198172793e-08	7.63554043958193e-25	1068717018.6212
cg06824641	0.872373799070671	0.386571299977135	3.55758569224151e-06	42005.2763006972
cg05462819	0.140869904120203	1.13352701484872e-05	2.96430253418363e-12	43.3452212982608
cg26975524	0.0626515136419404	0.097879186611958	0.00847388718084367	1.13057148004945
cg07793638	0.680157705381407	0.502451494642569	0.0190544380855974	13.2492757505862
cg23064465	0.0116247457491172	4.10043747004258e-13	9.80114364351595e-23	0.00171547199564332
cg13666703	0.766043965535735	0.0155986392468456	1.95468210527342e-14	12447934408.1986
cg06382236	0.0642094794856471	4.79406767218929e-14	3.76026597709157e-28	6.11209020466872
cg08471713	0.861960705898905	1.16373859813864	0.210635787227933	6.4295224596957
cg26525480	0.358800261676179	0.153031244712322	0.00277714395775826	8.43260638065959
cg21426239	0.73494593222208	0.790391724819011	0.20250181083336	3.08500489991399
cg05607271	0.816768023578239	0.0835835748205573	6.37427368032636e-11	109600157.290799
cg26457665	0.270276250620362	9.73717468530829e-13	4.30037915946003e-34	2204749100.87028
cg00187635	0.173907200784925	0.00240506829271596	4.03888526860053e-07	14.3216583486462
cg14889011	0.373684553600016	53.0189583948781	0.00841664680926575	333982.168074728
cg05740418	0.645430384120773	1.52277304787454	0.25390254135598	9.13278671000789
cg25575359	0.95573473605634	0.474240863946309	1.71951703869834e-12	130795096515.469
cg03637614	0.863726019692308	1.91079099579354	0.00117462347591351	3108.33412108178
cg04730925	0.895938644045204	3.15099741609323	1.06934157757166e-07	92849515.2949467
cg11554391	0.11492375934911	0.3520756165131	0.0961559887153557	1.28912656818518
cg17199681	0.847196137638541	5.78056059543832	1.02756957675837e-07	325183632.848945
cg04021856	0.0995251503699571	0.3454697304911	0.0975352847562773	1.22365290657453
cg14534336	0.00793223117200026	8.63966717620592e-15	3.58393555306284e-25	0.000208273412873787
cg10639888	0.663176977405559	0.677149715079595	0.11714858601221	3.91410389353386
cg20500237	1.66337174624109e-05	86.7894043113049	11.3790376208631	661.954108219198
cg12760887	0.784977947214108	0.79479629165616	0.152662069065781	4.13790504148209
cg17603321	0.208891332473434	5.11677321225359e-16	7.23513444169265e-40	361864293.14658
cg00686429	0.197310474853769	0.21551890959342	0.0209039144013732	2.22199534022611
cg06635552	0.535828523543073	9.31182062548062e-06	1.10337240401953e-21	78586344053.2368
cg20710842	0.613057338626393	1.51409161259988	0.303352769576914	7.55712042630308
cg21883261	0.185838467429239	157.712127219356	0.0874592255084261	284396.699461487
cg14781190	0.916297810938385	0.570277204531551	1.61200686607275e-05	20174.6094792157
cg00029053	0.991040337372689	1.06605014321143	1.51200935266234e-05	75162.4258037842
cg21338852	0.88728339641042	0.54387152848537	0.000119683828612509	2471.48042409881
cg04011829	0.868114995057932	0.897653077449772	0.250979390842091	3.21054666979417
cg14729930	0.182402966543028	0.0350023065549512	0.000253544020692556	4.83214496962007
cg01985106	0.0894031107915382	49.1347684899711	0.549153278464515	4396.26889110716
cg02344943	0.912561378470069	0.941821590811018	0.323099384674262	2.74537170602188
cg09386139	0.688527540528081	0.76255844840174	0.202605492298165	2.87008698842729
cg00810752	0.17299557078423	207.157492878095	0.0965238533024497	444597.116539369
cg15262516	0.799614629116112	0.688481190077926	0.03856950576476	12.2896661414885
cg04274978	0.570164533768903	1.65579234897682	0.290429902200092	9.43996565836154
cg05412664	0.62580565463242	0.636891643055729	0.103883697865775	3.9046642863862
cg12985773	0.456613100429751	259002.58429885	1.44894592664648e-09	46297337560927617024
cg08697797	0.575897596677884	0.620030343702641	0.116165051749201	3.30940865021961
cg01008256	0.497302671208498	0.56376911495769	0.107737934566487	2.95008082583982
cg01609171	0.330227486283707	368226.935740876	2.29907937447783e-06	58976248367201784
cg13580654	0.0341881253454942	2529432272323896	14.0692051629294	4.54754021011195e+29
cg09807914	0.017432528474983	0.00236324837981276	1.61525928723343e-05	0.345761386350135
cg00619158	0.820170463176591	0.0123749309578694	4.43373518395291e-19	345394819172540
cg13849422	9.53799333698324e-05	116963.179103705	332.979106795075	41084815.7943574
cg23484087	0.969448668572813	1.03473095207404	0.180319905456909	5.93760372969971
cg26773654	0.429030886259957	1.95236598601428e-12	1.86678009754869e-41	204187571334770880
cg03310453	0.999682667517545	1.00521468927621	7.42485446596138e-12	136091094602.462
cg27326306	0.724619525596612	0.759212135205638	0.163971036159168	3.51527367116217
cg04950839	0.214743724917562	0.00177099210318412	7.95976471050288e-08	39.4033384605206
cg26841017	0.263682252305914	1.68126414171275e-20	3.55518116944939e-55	795078782060186
cg06087962	0.676508609222109	947.978071040372	9.84406677269362e-12	91289752896254352
cg22702814	0.902298508604394	1.06678657837027	0.380005863430609	2.99477906345189
cg20060451	0.452791047108145	17748423.7416412	2.11090168732807e-12	1.49228430297756e+26
cg06886867	0.336934737526758	379516368.899723	1.16947358694428e-09	1.23160262763329e+26
cg03077331	0.788825827836911	0.463604389862039	0.00167142411921381	128.590360656306
cg22494142	0.736389454408753	0.0851718530150226	5.03855197394629e-08	143974.788461514
cg27170260	0.879187215637887	0.615341289419591	0.00117453706954387	322.377992387769
cg01942884	0.501282524229708	2.22729980796015e-07	9.10907614464346e-27	5446067587717.5
cg18052878	0.677243403994856	0.463915100265603	0.0124663484708283	17.2638540273489
cg11154838	0.484614978830666	2.81984251430265e-12	1.14952167107126e-44	6.91723523407656e+20
cg08166232	0.292265949454352	2357.64709036403	0.00124799173119204	4453955634.29953
cg16397722	0.672254165035578	0.115147496241652	5.15431326926505e-06	2572.39814463426
cg05788138	0.264191585309509	0.282104030235617	0.0305957976720117	2.60109851451849
cg05439191	0.708366188285862	0.00342705813236368	4.1527465625809e-16	28281830508.0982
cg23985374	0.923390382510379	0.948117897849078	0.320097643057795	2.80829168135877
cg09539239	0.136913415247353	9.50045914768324e+25	5.57449798060193e-09	1.61913636583739e+60
cg03940966	0.00156140605255417	55126282.7280487	879.897197125105	3453706930016.16
cg21758832	0.268722607139074	8.61550398010301e-18	4.95232099485743e-48	14988307282231.8
cg23570923	0.775474962067841	1.26487697328669	0.251651070971268	6.35766719122594
cg00869941	0.0273193031386105	280525.005256472	4.07045524593158	19333041102.1712
cg07032889	0.954982152030722	1.0834548567213	0.0670190642244406	17.5155299486395
cg20448791	0.0332713859951059	0.134154597667176	0.0211056371561771	0.852732184395313
cg02167201	0.701019006407157	0.718019610429864	0.132355158119163	3.8952177481265
cg02167203	0.745256222612636	6.60862686596602	7.46086231066953e-05	585374.01221185
cg17154605	0.779758002244828	0.726972740967287	0.0777849387548483	6.79423773508531
cg11802692	0.0190577147622782	8759085.41616829	13.753984040316	5578134822815.26
cg15439418	0.0150177478353154	5.17176874241886e+24	62569.1090248874	4.27482384548929e+44
cg21576904	0.657169831269336	0.572683766196678	0.0488479869336151	6.71402685459528
cg26179022	0.240975379095309	181593.320011722	0.000293983231530357	112170118347293
cg00613945	0.562470057532451	0.747656271105884	0.279449165101594	2.00032767863426
cg14159901	0.714482122912224	4440.3606629344	1.27873465983804e-16	1.54189946016107e+23
cg26776924	0.606361934837347	6.04889711249732	0.00643260236916546	5688.07990572645
cg12615334	0.21529066616307	2.96864685550172	0.531020605156283	16.5960869825128
cg17255062	0.421471714115975	6.96556865461838e-13	1.59278401547787e-42	304618493221415424
cg17255063	0.96377139477538	1.04074269558597	0.18576582407303	5.83070305757494
cg03189082	0.121693896578611	0.33737599470383	0.0852181708983252	1.33566070008945
cg03612092	0.311244833344922	0.0363591370525685	5.95126273802298e-05	22.2135520712471
cg08420572	0.860669998863843	0.858223790019734	0.155650040844171	4.73207761309378
cg17169489	0.507606007852641	1713403175666306	1.47984886721182e-30	1.98381774479078e+60
cg01402832	0.558610900111885	2.79814666575693e-10	2.72427134121025e-42	2.87402530160905e+22
cg02317400	0.888855183100042	0.898875625674571	0.201539489052523	4.00902768102823
cg08914844	0.282590662768564	0.521481070342566	0.159026762544698	1.71004240024815
cg05570735	0.332370408327211	0.0338366116683074	3.59668050111644e-05	31.8325825392732
cg10031769	0.0239705628762966	0.0717481992927145	0.00728566480314326	0.706566146101883
cg05570739	0.0156406018533474	1.40479713424347e-06	2.52494917551572e-11	0.0781582064112469
cg21390575	0.47129002228425	3.80530760606166	0.10030116533781	144.368870770159
cg00148881	0.461119231397385	1.56885912391798e-07	1.2594279810571e-25	195431496498.497
cg07663404	0.0066215940460862	204664.891101397	30.0201419759056	1395320437.96348
cg00845219	0.0506277458783022	1479742926200.05	0.92626782866595	2.3639373622559e+24
cg21164821	0.85039764641885	0.0819179297386909	4.18492632367713e-13	16035042659.4292
cg26928336	0.794046949806573	0.0498775751986078	8.35825365837346e-12	297642618.826299
cg06667063	0.00225985328680955	5884.95585888272	22.4003496524006	1546078.7888767
cg17301902	0.72787990081992	0.785422528865841	0.201477807327883	3.06181885256521
cg15746891	0.0116154425443872	10.1939045838293	1.67963186065172	61.8681349756573
cg23239444	0.204802976706767	0.373180906564087	0.0813246831200461	1.71244428728264
cg07142461	0.513595902444916	0.468186031925301	0.0480356878627507	4.5632355909269
cg01442104	0.355031548071475	1.44554661174285e-05	8.00427180777384e-16	261061.225418629
cg12228707	0.270391083433484	52299.9853960506	0.000212637050249301	12863649440303
cg16884841	0.209813724759544	178390464746406336	1.94838025476764e-10	1.63331350923767e+44
cg08196842	0.688484836587437	1.23108516530181	0.445544461395412	3.40161491286308
cg06921549	0.0253353214795728	0.00198936363560912	8.53434608291647e-06	0.463722426561296
cg16929739	0.279287429495318	0.584416199292681	0.220864518369612	1.54638824070483
cg26848011	0.0414493893616091	306.078834409836	1.2484286498005	75041.7357761332
cg21667248	0.225569662719964	0.000239783681349971	3.34801386380804e-10	171.732305123575
cg17683390	0.721052447327288	4.68032081192627	0.00097935579081321	22367.1551320088
cg23144899	0.964321189453648	1.06515943085139	0.0670216451691331	16.9283312916077
cg11535522	0.691084858365535	0.00193519666930206	8.02374479088852e-17	46673794424.8982
cg22865402	0.1310526555152	5.16937516318736e-32	1.26718353755094e-72	2108805771.68985
cg10707300	0.096440007399488	3121481301320894	0.00168327655462007	5.78849951171287e+33
cg00223950	0.6243484091711	123.594334381525	5.23574445642632e-07	29175525311.3299
cg22638766	0.00147964169988746	0.0222341523330089	0.00212710112046315	0.232409040271581
cg10227843	0.0411409384548186	2.18362497847922e+37	31.7651882564162	1.50108288612934e+73
cg00677455	0.222948199072413	0.0508838770828073	0.000423148810003269	6.1188141990952
cg09737668	0.0524825029014629	0.131680012676914	0.0169664582324537	1.02199442576794
cg25420398	0.247318109739103	1.21712719792767e-11	3.92689353763391e-30	37724440.4957273
cg08323075	0.359613324945293	1.48123659834474	0.639116844845595	3.43295889941058
cg21660424	0.654023282528639	0.000853514373880395	3.24263149645789e-17	22465913478.4883
cg03011952	0.0211012700798128	0.00557965987348471	6.78416470166568e-05	0.458901068485728
cg25935911	0.3228482893907	0.430256857923906	0.0808323451118427	2.2901842515445
cg23142394	0.650126591022059	0.660031492434008	0.109621719297293	3.97404432075371
cg02827061	0.888469655003453	1.08361134662841	0.352769928501104	3.32855341590762
cg13381753	0.472878436084416	17592.6128294137	4.50243340225019e-08	6874061169032996
cg23392782	0.057608041239556	2.04320597841437e-07	2.53898041388629e-14	1.64423902106367
cg21643314	0.0632039512853626	0.0180434846601611	0.000261039981482931	1.24719338712778
cg26361276	0.160368483511147	574197972359658176	9.21980156518006e-08	3.57603478915551e+42
cg17415555	0.172972238711401	0.0163433021296638	4.40174760014418e-05	6.06812449884054
cg21183606	0.000947417237922799	4123515.12719925	493.217616545578	34474391087.914
cg03205584	0.441278832126577	0.648598950305378	0.215477124876174	1.95232138250864
cg00466334	0.167229044312415	5.81388888284753	0.478229194676922	70.680134793806
cg09026253	0.634541265177567	0.749125984398661	0.227674047859429	2.46488234288238
cg08543721	0.0556435914273683	0.00538642943157447	2.55798146914703e-05	1.13423894470223
cg06893977	0.542854811864583	0.000827299672816752	9.76237197424862e-14	7010844.80747194
cg13412461	0.924165893319384	0.0466052604938031	1.78141774164926e-29	1.21928184216035e+26
cg04546097	0.52667151901874	0.543884082877677	0.0825420364602591	3.58374845464484
cg21213111	0.447325270410023	0.0142589550511294	2.47129003286435e-07	822.719294159388
cg15611556	0.557288108362656	0.612816180257291	0.119421989397311	3.14467773213626
cg14339760	0.072648804629559	7385.79380270147	0.441122379508265	123661715.274641
cg19183358	0.63098662794429	0.745629710465364	0.225096879484645	2.46988615036126
cg25782440	0.335294201621416	3.51315138448142	0.272671031799894	45.2641872838965
cg21895526	0.966732492797887	0.924319818113502	0.0228915548804732	37.3223719672342
cg16848116	0.784685784084356	0.54775450825361	0.00729958107140742	41.1030439113
cg24779587	0.519548059972755	0.547525093331301	0.0875606925418065	3.42372495151653
cg17660245	0.708195323079149	3.69298481694657	0.0039467677334767	3455.52051176422
cg01535726	0.116439060684909	0.17891281109132	0.0208732113059749	1.53353470644143
cg13629999	0.557947165756132	2.13445052638528	0.168942710142166	26.9670058314597
cg07614783	0.0628171750749356	7.57123673481972e+31	0.0197428772435004	2.90350919917486e+65
cg13639602	0.529813481001794	1.91751935927157	0.251610150968496	14.6134028338214
cg01171597	0.547915069595306	1633.82595434657	5.40039214929675e-08	49429507622777.2
cg13377237	0.328444306734783	9.97524870252914e-08	9.07107227052028e-22	10969550.6451523
cg08479603	0.809878225737702	0.675595091596805	0.0276814962794709	16.4885858474417
cg01357846	0.960622774511939	1.05495923825818	0.12613334565135	8.82351125024938
cg21695487	0.196942323558481	19092.0483398894	0.00600211234245431	60729671324.9496
cg21695485	0.80623147063284	0.0889869856145999	3.58136777277423e-10	22110780.325247
cg26776957	0.64210202975643	1.37632977435552	0.357858044613494	5.29339406027171
cg20594345	0.385279561202536	1.66319748831392	0.527433935384139	5.24468696372188
cg04005480	0.326387493885762	3.9571989406855	0.253722063612118	61.7188084994535
cg23501567	0.536720403882565	0.422818464211879	0.0275481714616341	6.48955789778896
cg14716172	0.105103354896426	0.143227721038988	0.0136559253125167	1.50221823893687
[truncated: 206,023 more rows]
