# Supplementary material for: HDNA methylation data-based molecular subtype classification related to the prognosis of patients with hepatocellular carcinoma
Source: BMC Med Genomics. 2020 Aug 24;13:118. doi: 10.1186/s12920-020-00770-5 (PMC7447581; doi:10.1186/s12920-020-00770-5)
Supplement: Supplementary file 6 — Additional file 6: Table S6. Differentially expressed sites were analysed by multivariate Cox model. A total of 10,699 significant methylation sites were obtained by multivariate Cox proportional hazards regression model analysis, with the T, N and M stages as the covariants in the model. [file 12920_2020_770_MOESM6_ESM.txt]

	p.value	HR	Low 95%CI	High 95%CI
cg10129547	0.16876982867631	2.40411459452281e+29	3.4358496997262e-13	1.6821943591008e+71
cg26361540	0.138019791445983	2.23596174570041e-17	2.2223726574667e-39	224963.392680262
cg05491695	0.0269524391640766	4.07969617790534e-05	5.26919431587546e-09	0.315872217008002
cg20633595	0.223741740662921	24810356381784.1	6.55132044640264e-09	9.39587353155857e+34
cg04827379	0.219079417249535	3.71639365882839	0.458033838146276	30.15406434441
cg05357137	0.00510223407151822	5964.34898272811	13.5892752105557	2617759.83167503
cg20073910	0.381457937930233	44058925.7988674	3.35646890525511e-10	5.78342596742323e+24
cg02931247	1.9012209411251e-06	0.0001727781022063	4.89141926402286e-06	0.00610298790405862
cg00557293	0.0162650624114004	3.06976005501586e-49	8.2602607354449e-89	1.14081469062287e-09
cg02027541	0.295511089616709	607077474.988854	2.12403639525694e-08	1.73510708885127e+25
cg06569993	0.207316200197104	89.7716568511448	0.0826682350947763	97485.4533250938
cg16817426	0.0114513870248285	0.00294850063665883	3.22295236621609e-05	0.269741994809073
cg02602489	0.164675498710538	0.268399499576209	0.0419814868964071	1.71595378578468
cg04638486	0.10246435503196	1.00990083559619e-06	6.42945349889469e-14	15.8629298417544
cg06997305	0.167190356379963	0.23439522272022	0.0299188130939195	1.83634024055679
cg10569616	0.0220253635532328	184.831076575729	2.12143472862129	16103.5012801666
cg00020390	0.120808847997066	0.105408532790501	0.00614347601464045	1.80857852436759
cg26565099	0.00862638097178303	0.0768614143978372	0.0113292098109093	0.521455346121966
cg13464337	0.063673705915577	0.18757436193007	0.0319886102009059	1.09989590146297
cg21859597	0.0787308660409045	285930308.179495	0.106916718469112	764671253534967296
cg07387734	0.0286383565768407	43.2116663034759	1.48167051322045	1260.23166963378
cg01664065	0.0564892678563965	21.990207292304	0.918114038740002	526.698423457436
cg14705319	0.00389608386016616	0.00270346781506469	4.87687280656376e-05	0.149865262371695
cg04225760	0.149727817761988	0.289329026875855	0.0535243400380214	1.56398538932875
cg01286624	0.164578043765085	0.235542611233763	0.0306588188046505	1.80960401835195
cg23543352	0.00998117232487794	1.58599130439098e-44	7.6080802282821e-78	3.30618019543647e-11
cg24877885	0.0906395038429193	0.0525835050406604	0.00173439594137678	1.59422940079429
cg04168050	0.0486990796257174	7.67903573136843e-12	6.82436858848322e-23	0.864073928585079
cg14239491	0.49405208649379	330.293299955068	1.99455903435842e-05	5469563052.08084
cg16617366	0.00320486015978094	0.0896457457035259	0.0180291763120896	0.445741923182168
cg13819869	0.0126257323794582	7.61718488050393e+47	17996560353.8518	3.22403305759255e+85
cg13516655	0.0983268143687743	1.5225588471319e-07	1.25672919603517e-15	18.4461811684904
cg06807397	0.0278656484920071	0.203326159162588	0.0491627080361464	0.84091232259651
cg07739472	0.0144773738114224	25995.8038813791	7.51805586660187	89887842.2068147
cg25831075	0.0257526272341327	0.259923934459868	0.079530222073493	0.849494065824008
cg02775489	0.0804325639154124	0.12279805157312	0.0116961704944613	1.28925629780238
cg19561274	4.59584675316371e-07	8.21353354883497e-10	2.41590789859057e-13	2.79241329510925e-06
cg11654333	0.126301625586464	12524.5429442795	0.0699019782135611	2244059180.75532
cg24110916	0.114518452334711	116529719.141016	0.0111886036664757	1213661315376750848
cg23855257	0.393920534933174	9856425751807655936	2.12404643481521e-25	4.57377611941654e+62
cg15861189	0.00942888104664019	0.0524782907326271	0.00567034134026214	0.48567993229325
cg09367046	0.645116948894111	30.3596184421133	1.49337976262754e-05	61719493.9302644
cg20638582	0.0478582213062992	0.00626292835402702	4.1146638476433e-05	0.95328009820636
cg10896456	0.00239072979560018	0.0100268998519541	0.000514194655564849	0.19552657646874
cg14140379	0.119118976170044	0.267768733695703	0.0510627886716086	1.40415548406713
cg19623877	0.00672890020451666	2.25979119585695e-20	1.3973781106143e-34	3.65445559085488e-06
cg23429638	0.0179623617069413	8.51960309669202e-06	5.38941373394506e-10	0.134678168179961
cg26859690	0.37339239911587	43909.3502229775	2.63183563325906e-06	732580337707702
cg16400486	0.0604311733843823	1704703.95777271	0.533038184859056	5451796261865.05
cg03976336	0.365338973919369	0.0395973525876531	3.64270391982332e-05	43.0435842841426
cg25654072	0.139477766268046	0.0043605845095575	3.22708235368633e-06	5.89222560226023
cg19074496	0.0114074289832622	0.118277389302229	0.0226296755840573	0.618194492810436
cg19074493	0.123626412014567	47544.5965712678	0.0529040424830701	42728089518.8302
cg11732257	0.107615468889451	1.08724271347425e-14	1.06380362226862e-31	1111.19824491853
cg16670446	0.0340500219307834	0.0606388409262422	0.00454060363499358	0.809819425888582
cg12812838	0.17194042891498	26.2621108582336	0.241457261049504	2856.39977746931
cg11543397	0.0112734984832021	0.209417432862354	0.0624972304267741	0.701721674499526
cg13648682	0.222195180721797	1.29901225794115e+22	4.05687125329671e-14	4.1594439185373e+57
cg22542731	0.002312040927679	0.0535436684546406	0.00814581018343469	0.35195080256236
cg00353340	0.0319351919024145	1.45988136988184e-21	1.34264754340736e-40	0.0158735151648167
cg09169673	0.125693814488071	0.321233599222836	0.0750907479625076	1.37421757100063
cg12960305	0.533547668036474	1460.95563125636	1.59314718465977e-07	13397326857502.5
cg26389465	0.29491567374273	224.186552408367	0.00895341940598009	5613454.25717245
cg05494152	0.101706650746843	9606.0067797723	0.163388534559849	564760351.768939
cg06917623	0.177240696436304	0.011963076991843	1.93089485550781e-05	7.41185936171163
cg08703595	0.01647781664095	2.07403640764492e-58	1.49121309165224e-105	2.8846494470287e-11
cg20607764	0.129893502773702	4.46368054506676e-08	1.37264620555362e-17	145.153528475106
cg02329886	0.0506178829629396	0.00581773236458077	3.33805800322111e-05	1.01394313200161
cg20805999	0.111118188655897	0.016077588531053	9.98816490624271e-05	2.58795139447775
cg02021817	0.142781152777161	8.92512317094129e-06	1.57618928760454e-12	50.5382343624067
cg19851038	0.0225752120868247	1108394589778.54	49.3357031380537	2.49016125950934e+22
cg22186853	0.030126372259991	667094227124.88	13.6998223746171	3.24832465483537e+22
cg13711144	0.0930274062417838	6.75446611698399	0.727017889757565	62.7533560978786
cg21533262	0.0809674258808262	27.867539047504	0.663855621669158	1169.8322755956
cg27200190	0.0165169662790789	2.87454854829669e+104	11370409402538549248	7.26713442232788e+189
cg02152982	0.0127245424234707	4.37820234646906e-11	3.10560090580284e-19	0.00617228561171862
cg11797365	0.173556191915096	0.298629849521882	0.0523844679712493	1.70240894828611
cg01106788	0.177787951212338	1268992.71499381	0.00168462899723376	955903355190737
cg04232541	0.506647783906903	60.6747798614381	0.000331539301675915	11104049.7842172
cg19102404	0.136803029156624	0.023081851270059	0.000161107915888065	3.30692539293528
cg01432432	0.349420755522088	0.3021094142052	0.0246210153936754	3.70699975984152
cg21082921	0.00564614749737047	4.34630636652868e-08	2.65871359517646e-13	0.00710508234734249
cg02558537	0.0490767821809067	4.88491047248231e-12	2.65134025441523e-23	0.900010863729383
cg25438767	0.0179651473382437	0.184004807645128	0.0452803209732798	0.747736953024253
cg02914962	0.157784421061509	11751080234223312	5.92191981189919e-07	2.33180946479024e+38
cg03477332	0.00289120648732832	0.000193300986944959	6.96480288962265e-07	0.0536487136047575
cg14316440	0.0475946371822761	3.13859433972397e-14	1.36980184233818e-27	0.719138646545585
cg10219037	0.222777313161445	0.000407630716609181	1.44839394985138e-09	114.722103844997
cg06112727	0.0568128153905649	9.88176274021819e+57	0.020836067919572	4.68654811603103e+117
cg22823800	0.0734264152621485	5.66640324181195e-18	7.42698357292265e-37	43.2317176732112
cg19006628	0.0490596250975988	203.188075682676	1.02213752316722	40391.2322597265
cg12789522	0.49678243318453	59.4621900869573	0.000453986813796269	7788226.31514612
cg19306063	0.556927898969185	382219.860504026	9.04227290105832e-14	1.61565596794383e+24
cg08324945	0.0450893568592371	0.0384304871805001	0.00158608983315037	0.93115932910123
cg13656173	0.0098640525209992	0.192181141516258	0.0549137258351312	0.672574854333842
cg08547343	0.228693692645315	0.258455082247924	0.0285500054520478	2.33972037770627
cg19047335	0.250162080669066	0.0883777304316208	0.00141419247540416	5.52302700805421
cg26281728	0.0353707143022136	4.99513290627373e+30	126.698551866717	1.96934790364352e+59
cg26003967	0.023787702251857	0.0413610537015517	0.00261294688859606	0.654715474994528
cg22266967	0.0293355539559065	0.0968901116617049	0.0118696408971843	0.790899557883389
cg13049629	0.0155603886165159	1.03491640672685e-05	9.4603447700432e-10	0.113214898076862
cg16729690	0.524725356343632	32.6505086484341	0.000706485607086722	1508956.02728197
cg24361212	0.500687286107675	3.32644614142147e+20	6.2017985097176e-40	1.78419919873885e+80
cg22265605	0.0175939637715423	0.171199052040394	0.0398747438896595	0.735029559077118
cg15377586	0.0222187226382405	27882666.3756682	11.5763674277325	67157775448139.9
cg24023970	0.0473916317088355	2131505113.52033	1.28044720276928	3548224432164992512
cg03801902	0.114025658728287	0.381182213778667	0.11525271670576	1.26070676904003
cg07019075	0.0306846474891298	0.00222838573238555	8.76696031476592e-06	0.566411024347394
cg03885332	0.00995881686764877	0.0597126576438325	0.00700299007016044	0.509154153749623
cg25721732	0.139556018843133	417.454951183572	0.139359949988978	1250492.95928609
cg13712023	0.568224325893869	0.629444673832027	0.128373782283737	3.08630462051673
cg26756396	0.000446441444199586	0.0857487246607477	0.0217628627278465	0.337861974910886
cg26444623	0.0110132755094269	53.4327674195145	2.48746825692704	1147.77771581898
cg10954261	0.0981475272003531	3.3048979439895e+50	4.47904253862089e-10	2.43854581107615e+110
cg05819371	0.0184941204204061	0.00991147483723325	0.000213214967217762	0.460743139803949
cg10848792	0.0422911033496799	10.6383520036197	1.08578088421157	104.23330802614
cg10198671	0.401832013074842	302.989486642263	0.000478814633685446	191728954.291006
cg06005199	0.0420531896244293	0.0558854088965742	0.00346414890820037	0.90157178871384
cg15128226	0.0173993191193886	0.175317826267781	0.0417468780107815	0.73625482124249
cg05628107	0.501045766737071	47.3145141139848	0.000624914674688469	3582350.25759073
cg08475446	0.1653487017608	1227961.2115362	0.00306532279758751	491918416626202
cg15050328	0.016298677981015	176.814234982672	2.59255063019848	12058.8864604407
cg08112188	0.0428177285112686	1.02336154057864e-13	2.75583512493281e-26	0.380018685900527
cg00605057	0.187764170099169	8.33878254592152e-15	9.38366010510912e-36	7410252.88312671
cg07891658	0.0495086615941384	0.0733124017222288	0.00540497287495316	0.994400595641847
cg01466298	0.0047979793308478	0.000277948045564483	9.39062655354913e-07	0.0822683295865045
cg12145547	0.0222007868894938	1.88770357999749e-05	1.68751729957702e-09	0.211163749659249
cg24768002	0.688270452194977	2.27279068164798	0.0411803715270138	125.437855246093
cg02298862	0.414628171592877	43.6427979071596	0.00501070042749911	380125.261273269
cg09328497	0.689796767108878	208998478.018606	2.90681801656346e-33	1.50268656535071e+49
cg00366352	0.0222511956411695	3.87700377734936e+60	439034412.602153	3.42368567431685e+112
cg19868301	0.00032589581795428	567.748787985329	17.8693983220859	18038.5864397243
cg09067021	0.0735298825073898	9.06379733811858	0.810634051691444	101.343413856189
cg13151517	0.0591966790713206	0.0509973966737298	0.00231701558303167	1.12245014083801
cg05255803	0.00949100129826208	0.000535945127454444	1.80955621637098e-06	0.158733493352425
cg19008789	0.0318379777540999	78377358692315561984	53.4978141403463	1.1482731499026e+38
cg01212978	0.0569643721157855	2.00948347690514e-26	6.99977164960973e-53	5.76879367797651
cg23682007	0.449369851901847	5.90807959301942e-13	1.22433686779898e-44	28509640929299529728
cg06191810	0.21415248915579	9.10647066149284	0.279065036580649	297.163015921788
cg19766033	0.0433567469974595	0.00539016028065699	3.39548527666657e-05	0.855660545808494
cg20776722	0.0810151805024439	6.75439829978452e-08	5.95740341297452e-16	7.6580169630233
cg07612045	0.457901940864051	1520.32564999637	6.03171118143786e-06	383206359274.965
cg13875899	0.391611270569759	4.71723728169871e-07	1.58595508978108e-21	140308686.640804
cg13549152	0.0246856735257748	1.89219711903247e-05	1.43203323693144e-09	0.250022823838006
cg15594471	0.073412627032521	0.174666002962209	0.0258572316756515	1.17987157223496
cg13594432	0.148393080798252	4.75747345558712e-08	5.58120402976927e-18	405.531737594472
cg04286043	0.367246429379055	181.999298161984	0.00222433615248706	14891519.2042437
cg09687322	0.0289691996872555	6.82242282147463e-06	1.57621005282805e-10	0.295299811541397
cg26184522	0.16176898313278	356267306.619181	0.000373429334233578	3.39894009735973e+20
cg10793301	0.105322592497775	0.284152722517557	0.061980855857531	1.30270498199855
cg22055427	0.152042666721994	0.0936242644592914	0.00366341059960674	2.39271647477471
cg07720856	0.269877613906101	15.9574983849665	0.116422453183892	2187.22203271216
cg26303175	0.11828850162341	170.335622150834	0.27008936349065	107424.534600439
cg01529466	0.38181248396908	0.164497189029929	0.00288075038185145	9.39315164868854
cg19646538	0.447535802617519	11.6370817832944	0.020674571000799	6550.15634548594
cg02381468	0.00752588836541457	0.0187187066482917	0.00101217585568819	0.346175001720988
cg18595258	0.252298390486795	0.41315567452826	0.0909639518999407	1.87654128728561
cg23239078	0.0513745867631969	29.2915944426289	0.980048154289794	875.464640421888
cg13562353	0.0662518690254241	0.029201499026289	0.000672721219850206	1.26757937793642
cg06339706	0.0596081826911969	0.163545557027152	0.0248560590138624	1.07608165914011
cg01954649	0.170804204068054	2007.19528233103	0.0377144442784499	106824665.681579
cg23727674	0.0144545961722984	4.39097136051814e-10	1.39244644164226e-17	0.0138465860605388
cg16384885	0.222251919975941	357.257367163803	0.028407571288179	4492915.81804189
cg17102411	0.042745376949458	0.0167106204500746	0.000319202398275291	0.874820607035736
cg01411786	0.0443134520594555	0.187681944625625	0.0367556752815198	0.958342135429804
cg04798497	0.0610039302731467	8.50685922691547e+64	0.00100513759556205	7.19967636531325e+132
cg23513930	0.0197735562529536	0.112306126032738	0.0178577769590109	0.706284212947175
cg23431175	0.0296567226512516	0.0160198731127403	0.000385970682149744	0.664911472340098
cg19317265	0.398243225448533	16466557.8277529	2.97241994193898e-10	9.12211369830383e+23
cg02318535	0.0867318960450726	0.208073197456933	0.0345216291571061	1.2541255020996
cg10363202	0.00105136656362526	0.000486685997771753	5.07626227531585e-06	0.0466609579215149
cg09246347	0.112604043751451	3.42461253224978e-11	4.04059161122242e-24	290.253807473855
cg06528936	0.00201619502918549	6390868369799229440	7395626.80713911	5.52261486216066e+30
cg21770145	0.0459371963176634	0.00505041094155717	2.80597541138993e-05	0.909011909907142
cg01829856	0.068500516445536	6127720.32721269	0.305390411989146	122953946602194
cg07459019	0.73212671046611	0.681940794810526	0.0761722078564285	6.10515646997312
cg05523254	0.0112013608694617	2.04123304203802e-26	2.87008058991592e-46	1.4517475037277e-06
cg13156863	0.0322572004027118	24.6149166097692	1.31147325227427	461.995026322643
cg26158279	0.0831417693632843	0.196070880917096	0.0310482159214211	1.23819643746688
cg15825793	0.0143418265436787	1.91584044802134e-06	5.0779579690266e-11	0.0722819023840443
cg04293888	0.316506017603172	3.55731449374167	0.296986458232806	42.6096411354378
cg03552156	0.254361065786458	12962906888.1751	5.29094553991676e-08	3.17593431502494e+27
cg08489410	0.0018794947834172	0.00264093361738468	6.25466847995913e-05	0.111509193393382
cg02329527	0.129094474634645	0.168703087337998	0.0169439632031474	1.679697443635
cg24744721	0.00460165614583341	0.00137785720962761	1.44703627129515e-05	0.131198541998091
cg01642827	0.00460420248888649	1.36369832850399e-06	1.19572008795075e-10	0.0155527464153564
cg04054902	0.0314503560778835	0.000465996394948908	4.29652244317582e-07	0.505414886055775
cg17305368	0.617320493225574	434810.902123433	3.32011352926395e-17	5.69439927095832e+27
cg26819140	0.0303523799722798	1.72146332878815e+69	3718146.97353715	7.97019594290864e+131
cg25954512	0.0290685672056348	0.070211084909098	0.00646342235422303	0.762691369053377
cg23807890	0.0686884614821172	3.00531205019412	0.91913589985217	9.82651261961872
cg04934776	0.0341041618748963	0.00120103427153723	2.38830942283778e-06	0.603976732501026
cg02673436	0.101292928175305	1511621148.30273	0.0158429351143182	1.44228230407318e+20
cg10440342	0.0126637413887885	22.2754924629173	1.94187185059913	255.525391293145
cg07392460	0.0666497014787321	1.86911971071455e+49	0.000413736232749013	8.44404772037694e+101
cg03170013	0.193037048061895	0.409490066071944	0.106752041498851	1.57076259954625
cg19298856	3.03458511352606e-06	0.00320191079382246	0.000287146769779672	0.0357038065915328
cg07122896	0.053067679821271	1.27156034261149e+62	0.150757685046174	1.07249305692581e+125
cg23889093	0.0291477450644625	0.00540348628757153	4.96116442470491e-05	0.588524418069659
cg08219531	0.0702193297984715	2.56257423704243e+41	0.000381400975151134	1.72175404579171e+86
cg04781075	0.0304743960571309	1.25859686677368e-20	1.18848959394906e-38	0.0133283966567099
cg05305993	0.0360833590498282	0.00167961413248963	4.27065093763315e-06	0.660579306353326
cg22540129	0.0916458879181342	312.385498341244	0.394428297697284	247407.957653185
cg27028800	0.00459339089681621	0.000410130419336375	1.86491382876691e-06	0.0901955673610132
cg20039387	0.35867597665498	3617521983.08669	1.4074216742467e-11	9.29818371961605e+29
cg26241806	0.0898118491968599	60.2092981279003	0.529040323994789	6852.33131886952
cg18982625	0.00939450720770107	0.0559912218320615	0.00635990908622801	0.492934235339276
cg01877391	0.0660209418561185	1.00794627885946e-08	3.00298559867925e-17	3.38315209208281
cg05997793	0.0497952424674462	0.0073274689127493	5.39284243587505e-05	0.995612263954366
cg20241567	0.149471213878038	1811396473133949	3.24145271599314e-06	1.01224897302776e+36
cg08001389	0.00386505181753238	8.87903870578294e-05	1.58349376396997e-07	0.0497869522019076
cg10648547	0.0654407785504169	499748.986320002	0.432333010091072	577677492808.748
cg05841627	0.188768056252141	0.107777416143344	0.00388776537489314	2.98782727619073
cg04845236	0.0648030944285005	0.16782413413247	0.0252422695885386	1.11578477119593
cg24040450	0.0172267757109826	0.154746937039377	0.0333255582365458	0.718566043308112
cg10638599	0.038314683853271	0.0101092327677778	0.000130870965165614	0.780895800866022
cg00994601	0.0965209063673779	9.08777025201605	0.6731933643087	122.680306331059
cg23064465	0.00705711920192609	2.93120458403501e-20	1.80705396457552e-34	4.75467832278386e-06
cg14534336	0.117688184179675	3.18740162946705e-11	2.25970500575605e-24	449.595372920373
cg20500237	0.00560340073012344	63.2602679551267	3.36331485220821	1189.85634042765
cg13580654	0.160592692012373	7948598929512.65	7.58356077163061e-06	8.33120836567971e+30
cg09807914	0.0443960145335247	0.000485370863778113	2.85218142581426e-07	0.82598138138234
cg13849422	0.172292979978553	119337755220049744	3.58463329304668e-08	3.97293074540863e+41
cg03940966	0.40163680994653	11746.6215084523	3.62177938539189e-06	38098156232093
cg00869941	0.267287104224823	4202.11131448679	0.00166546641251971	10602278957.1741
cg20448791	0.235005535198352	0.208369376673271	0.0156542338302918	2.77354980166398
cg11802692	0.71205869118008	29.6373944935066	4.52941155910445e-07	1939269904.9353
cg15439418	0.00269585954320772	6.55321825489085e+46	17171040398436720	2.50099402830266e+77
cg10031769	0.0660084502752633	0.0576580514968878	0.00275269251946193	1.20770877201628
cg05570739	0.120356329821773	2.11920982739669e-05	2.68307573116522e-11	16.7384402921206
cg07663404	0.180412950319865	2962.89773354103	0.0246503419303244	356131489.13862
cg06667063	0.496921342398354	505.835520440281	7.99266549828454e-06	32013046685.6153
cg15746891	0.0957473481631856	6.75589238656993	0.713679996829516	63.9531472672291
cg06921549	0.0160991926766951	0.000272966929918034	3.41748316300281e-07	0.218028710822987
cg26848011	0.0766825082299381	894.624769441421	0.482738604766048	1657943.80270456
cg22638766	0.0022136841099093	0.0133521120136456	0.000841254156911235	0.211920373599711
cg10227843	0.016401264874821	8.98553207124646e+74	54838006476567.6	1.47233263553986e+136
cg03011952	0.0290752762426446	0.00344435147164544	2.11497261082079e-05	0.560931947748583
cg21183606	0.0225464675694553	464945.756455394	6.27655985728817	34441566934.9289
cg06291594	0.126976120081427	0.0885966657256751	0.00394113469849789	1.99165209468702
cg26419265	0.0895501073064764	0.262095164351324	0.0558612135044833	1.229724004668
cg17989428	0.277811817586261	2.05873801661566e-32	1.22401889354694e-89	3.46269346282448e+25
cg09759521	0.376544449577774	4.48964751467245	0.160922646033223	125.258534475272
cg18024793	0.285649543098391	992343.838144341	9.7455465094198e-06	101045774308419616
cg11837402	0.519672169029077	4524.95950923967	3.36866367816362e-08	607815457891608
cg06501790	0.400614541017184	0.317744094017046	0.0219282613220084	4.60416390520589
cg21495139	0.0830863798440106	47.9199022495278	0.602513745372647	3811.2276263242
cg27251709	0.450688687924562	684474354871725312	3.09155238166281e-29	1.51543653361967e+64
cg21923077	0.376410655521263	2.39694395638082e-16	5.85697295161881e-51	9809402190328717312
cg13357178	0.303957180780816	5984879984815.3	2.60741296937651e-12	1.37372901237075e+37
cg19926161	0.0307446001957866	1.57813200227432e+44	12586.1057042155	1.97876982374954e+84
cg22145666	0.254203261948851	10.748469670128	0.181341314317672	637.083726255989
cg27399957	0.0600978022694032	36.2423269176743	0.858510169263707	1529.98334490796
cg04998674	0.136629336343275	129523012579.321	0.000301938781494588	5.55616297601158e+25
cg23920472	0.43740991158819	322755.736051978	4.02953499749947e-09	25851932101122748416
cg05063944	0.171917878192213	0.00462317339921977	2.06402357388468e-06	10.3553721719496
cg21544402	0.0772263830989891	0.0796548900106619	0.00481326936184826	1.31821035259374
cg10335860	0.250074293434744	4478.53071574429	0.00268756512324295	7462977249.70584
cg20894270	0.00632456633065226	0.0311697381903886	0.00258531561652989	0.375796507260272
cg06148375	0.132709744202645	0.000427059437248742	1.7297943670097e-08	10.5434360535289
cg01440078	0.033969826860101	2.99627171411375e-14	9.47460125622961e-27	0.0947548497504871
cg07171024	0.0960131602549928	4.74325858009061e-10	4.97796423336414e-21	45.1961904563514
cg22703124	0.000127832828503815	0.00228675321803817	0.000101867788392415	0.0513335997839066
cg05573322	0.0104223332090964	655606.864547206	23.2248737259977	18506897643.9808
cg04703221	0.000285424117835054	0.00152578389673064	4.5919838147768e-05	0.050697402112592
cg05372495	0.00556535781269274	0.0127412136079982	0.000582979701593911	0.278463424645478
cg24480194	0.160919637651088	184461517.892423	0.000513141407747355	66309307862228180992
cg05989381	0.00183606442668682	5.69833161816339e-27	1.76073057356677e-43	1.84417671380485e-10
cg05321808	0.153914576780211	0.000897500844400709	5.81656924105062e-08	13.8485029975245
cg07936856	0.376323670187053	0.351002983936528	0.0345129094079211	3.56976843870688
cg01725864	0.0175546701492413	0.000162790165373667	1.21653204473299e-07	0.217837565867016
cg03352975	0.0877436365111159	0.030265969591156	0.000546046606563322	1.67756543907128
cg01468562	0.00456068130629295	0.0328059500776017	0.00309397296567023	0.347847370495999
cg07275207	0.00400151584327701	0.000874277562948798	7.22593772648114e-06	0.105780216493495
cg15644742	0.037809426047606	1.62590235183345e+72	11646.5393761863	2.26982313999879e+140
cg04080724	0.126264480270595	25.9338660816918	0.399472748808579	1683.63276831534
cg26819388	0.119845390521204	1.48216190290857e+78	4.66632613102661e-21	4.70778047815152e+176
cg20595215	0.694090326621259	0.0541801654912963	2.65612446968735e-08	110517.800131926
cg00292971	0.0861010160337727	0.231049954096573	0.0433601690120123	1.23117788755019
cg03526905	0.0723027922184476	0.00535964028177003	1.78903623446282e-05	1.6056546757756
cg25543676	0.0287494754310106	3.30759495938271e-32	2.02225906886915e-60	0.000540988273151943
cg07923809	0.390369026230897	8.207780772649e-06	2.03898073702175e-17	3303987.32997681
cg19685229	0.00990222714015954	127.336264700212	3.2017696816245	5064.23819329054
cg15916166	0.0789775176942316	5295519.57795188	0.166638991039087	168283109646853
cg05863637	0.040757054719086	0.102112797570737	0.0114769405793021	0.908519422547747
cg22814247	0.304795382397845	8188393227352601	3.31375829381673e-15	2.02337580779095e+46
cg11863268	0.0530552169506507	422.227174691573	0.923421846650773	193059.962458794
cg21681549	0.460150040263422	380752458.164317	6.46947098455095e-15	2.24086999917554e+31
cg08377570	0.024494324083473	15.6635838833048	1.42461259581023	172.22075727176
cg16321461	0.122534374546805	25199.5735284888	0.0653192328934694	9721769192.44255
cg20511541	0.179903022501376	2.18702559269036e-11	5.75358895943974e-27	83132.1280821631
cg08526162	0.0869331345951531	4.39712755863566e-07	2.31622851929571e-14	8.34750569982283
cg07380506	0.000399565233240473	1969.39330975551	29.5512813570472	131246.762590375
cg14456672	0.00143883120532795	0.0370042186264218	0.00487162631275368	0.281079070569766
cg18444689	0.0225048269224795	145.249834346996	2.01792261340358	10455.0661346944
cg01754041	0.0277440914385059	1.43110565810843e-08	1.47921124834893e-15	0.138456451501162
cg11067412	0.161390471619956	0.110400891973758	0.00505302461390288	2.41209134724306
cg05020822	0.13852514588612	47681.6781487114	0.0307802026374973	73863790237.2877
cg19289870	0.0652234075398126	17.1172093790088	0.836058071509784	350.452757899602
cg06237697	0.151997809523056	0.0541781815540109	0.00100332145744608	2.92555823930151
cg05391423	0.0340115888984189	483243615.749982	4.52175845428442	51644596792172736
cg11409350	0.159931088105612	0.315588568292393	0.063175718019559	1.57649406384282
cg09165033	0.0391013185451906	0.0670624474261442	0.00514795004396206	0.873623834026759
cg24567579	0.0124988163778775	8.56330260438565e-08	2.4373529714794e-13	0.0300859794836235
cg08861826	0.100804034901118	4.75943727734323e+26	6.51656258006708e-06	3.47610307100457e+58
cg26887302	0.150255823704701	26896.6370011899	0.0248170133540835	29150529584.3643
cg24341498	0.0900695640770559	2518956.79222452	0.0998826403791856	63525987068482.8
cg17390129	0.45597550165401	14253817459.1709	2.87266655854737e-17	7.07256857064894e+36
cg14468508	0.016347651795839	327.265113776478	2.8974066774383	36964.9367930029
cg06303288	0.400797071752037	3553291.8624777	1.86087959102194e-09	6.7849006033843e+21
cg10314172	0.103484130810653	7.271738448369e+57	1.62073129332889e-12	3.26261239473443e+127
cg25555485	0.0604610846341742	1.06774340489572e-49	8.01144180966928e-101	142.305967612756
cg23564255	0.023596850958342	1.85571095458347e+67	1057023824.41716	3.25788602623031e+125
cg22783643	0.0177217679532132	10243.0631302336	4.96340119501549	21138799.4174875
cg16729714	0.420106499420613	114.623718309813	0.00113023921771029	11624615.9160751
cg05704893	0.59877590093383	861.119955005591	1.0043507156133e-08	73831537667200.6
cg11742898	0.0789816452503473	1087.32673238217	0.445169938480495	2655793.48638943
cg12503243	0.0129690698202308	9.85262054326882e-05	6.80938436037139e-08	0.142559336398435
cg14418275	0.000823662009928228	0.00438368930074702	0.000181964515360341	0.10560702919154
cg08312191	0.176698807061893	7.99381705496123e-16	1.00056632868374e-37	6386494.25593322
cg07753203	0.269456406706512	0.433187904566314	0.0981388907877247	1.91210394937565
cg26543917	0.0509465491560404	1.68392010680367e+85	0.445864768457725	6.35974655702479e+170
cg07278975	0.379828760966381	174.665055355127	0.00173031527383634	17631400.4872474
cg06469955	1.32164223333175e-05	1.46116583017365e-09	1.54789286494899e-13	1.3792980325789e-05
cg27026909	0.0867253634510764	1.46045492246328e-07	2.20383579721486e-15	9.67825544554066
cg06006403	0.0427981029567567	3.50926065522474e-19	4.88750351421633e-37	0.251967293946446
cg08986711	0.0302663189732606	2.89594335164025e+76	19589487.3273806	4.28111657837372e+145
cg13423556	0.0142650612326645	0.00186507324160883	1.22392484644407e-05	0.284208479521557
cg08971981	0.0192310578804806	46519.9966123119	5.7513606266611	376277932.351786
cg11183000	0.248988372188262	3.01934971331884e+53	3.59242346044443e-38	2.5376943424678e+144
cg12159575	0.020667518411409	4.8135676885214e+43	4823517.69247275	4.80363820954482e+80
cg19561609	0.0336879907531766	7.60376606888547e-31	1.21715540179513e-58	0.00475019527868517
cg17839278	0.485869106049448	6694.92684906802	1.16442887080956e-07	384927294727841
cg09307279	0.0864266075463613	6.73095219318658e+66	2.72126501726992e-10	1.66487707516326e+143
cg01911237	0.287946027998341	3.81604790283348e+20	4.17087624820946e-18	3.49140581741575e+58
cg07261473	0.0535871587383864	5.40469218915062e-49	5.25059825910517e-98	5.56330844943438
cg10709727	0.0248328748949777	0.00248336035354066	1.31764027262768e-05	0.468039629149995
cg09639547	0.0386459909234675	1.16857401917695e-08	3.54390079767015e-16	0.385328291128557
cg01994308	0.154972841383093	0.24785510650323	0.0362509771513815	1.69463442497539
cg07688416	0.0503463197944107	8.58392720997279e-05	7.26496832091317e-09	1.0142343791645
cg13435101	0.0413077318936562	0.0185757170227658	0.000403789430169597	0.854547536732062
cg13858227	0.0198705845419398	0.0586138468263678	0.00538415051015469	0.638091939165758
cg00937932	0.0502058059111031	0.0705969728977485	0.00497208851691914	1.00238211072993
cg10319942	0.0101401405235527	0.0118779103070611	0.000404626304959013	0.348679143035152
cg15387272	0.147247634238145	0.000249841100273884	3.3582371265659e-09	18.5873043009013
cg05984044	0.318939802341308	0.0143591819569337	3.41184498853995e-06	60.4324367504645
cg05984045	0.497389320380474	67.7175762036128	0.000349308848538241	13127838.4331855
cg23542134	0.0795963154645202	0.00555550359855838	1.67197750306047e-05	1.84593513830784
cg01451057	0.0323942142925653	321443.414594141	2.8983909258577	35649390102.6704
cg21055528	0.169731526876784	0.290077695911611	0.0495779356943573	1.69722818199076
cg18315983	0.197182404695669	51.2638531739445	0.129193915890185	20341.3808160558
cg24809037	0.107175817373033	2.83005783220921e+67	2.45447398192531e-15	3.26311356022848e+149
cg05697697	0.0320343786747639	2.45055560430266e+32	602.507751732522	9.96704648614242e+61
cg08621926	0.32713969841833	4.60102491713394	0.21728159153929	97.428549460249
cg02343648	0.136113015433275	9.75834562311004e-05	5.19099927796692e-10	18.3443117983569
cg10773203	0.129898578576462	50654.4341459176	0.0413262487157672	62088183137.3227
cg08004120	0.00991073493810712	0.00904520588796168	0.000253112475529728	0.323238707947476
cg05465342	0.336507235453347	355.019727835431	0.00223606425505033	56366451.3967675
cg06177627	0.557286846145749	33.8066438313712	0.000264644541113145	4318582.05853777
cg04871330	0.0349035282367999	1.10760878097515e+96	6416110.69609491	1.9120574282485e+185
cg13633679	0.00858985844997295	1.85504098793693e-05	5.48826607491597e-09	0.0627006238391736
cg27445386	0.107329927517667	1815.05059183623	0.196058470350645	16803194.7052994
cg00690400	0.0988556303588376	4703.78709413892	0.204754664601374	108059140.289004
cg04162566	0.20973399799713	4.09687364519924e-07	4.27833910454511e-17	3923.10503085115
cg19749660	0.0874566843342079	5.39507172546485	0.780714313211772	37.2822662917094
cg23457862	0.0120651043355073	1.38287579111882e-06	3.68103366998154e-11	0.0519513165352845
cg08698854	0.0066854265980768	0.0884729688202219	0.0153357086940854	0.510407857113432
cg05490132	0.0664733685284961	0.00833900927219195	5.02250338280116e-05	1.38455010064961
cg12270738	0.343636869216046	16134289.485045	1.95095858918892e-08	1.33429432397873e+22
cg16376438	0.324975416650723	0.00974794463308767	9.64545723588451e-07	98.5152100578766
cg27312652	0.537152198019501	0.573874962640939	0.0983627997346678	3.3481404924881
cg18045133	0.276117862590118	0.11452189327289	0.00231856283114822	5.65663516321965
cg01256440	0.0364966470580707	342561756.016009	3.43704187567272	34142312177038368
cg09839738	0.0399330272019778	40188404705412992	5.80187432920004	2.78376914273624e+32
cg00872676	0.00209049603248379	0.00348124926285686	9.46066070291404e-05	0.128099895035962
cg15894431	0.140267248214996	3.71103736991056e+36	9.32488796145918e-13	1.47688620150645e+85
cg16831889	0.0706166968505653	0.0766681165045805	0.00473627240009044	1.24106039345365
cg02623050	0.0237506648083494	0.0017144205056935	6.86498189544381e-06	0.428149369526098
cg25695610	0.0226191215535503	5.30879115752293	1.26389949479602	22.2986587701281
cg22951641	0.183298902984834	2.85049518749949e+23	8.08559252217351e-12	1.00491371432276e+58
cg15208573	0.0883054717103766	5.85296357982231e+39	1.08959468641243e-06	3.14402989422797e+85
cg12532001	0.0093744288379366	1.32172015409954e-15	7.88356059525979e-27	0.000221593294634318
cg10583097	0.189702033987276	3.25265975703994e-13	7.06998221074835e-32	1496438.77165389
cg03976468	0.00358146352547928	8.84204953274625e-05	1.65621886320882e-07	0.0472050172089369
cg16118089	0.0377516435009099	0.0325182877752714	0.00128369114464653	0.823748799892621
cg15280964	0.108093643427462	1.01213792068268e-07	2.97295882603873e-16	34.4580342489581
cg15447059	0.0106471562255411	0.00537715041943986	9.75000047234627e-05	0.296551233154191
cg09406615	0.0950570897312903	0.193604481164778	0.0281623141280176	1.33095224194637
cg02945007	0.216511438475646	0.000910077684825576	1.36911142329789e-08	60.4948127905051
cg16697438	0.138531436990308	0.311407624047246	0.0665159632383138	1.45791631953535
cg08109855	0.741911409042318	176.177578409128	7.57174920168369e-12	4099256104151274
cg05090759	0.0908738454015701	0.365988412889392	0.114141461382244	1.17352202037019
cg07732755	0.136371852878605	0.236146377629282	0.0353464440747076	1.57767246825642
cg01248421	0.0273160031403926	1.44894651445703e-09	2.04821346949651e-17	0.102501327768011
cg03086236	0.773060014132469	61.0901999091525	4.44073137493471e-11	84040492654097.7
cg13434062	0.103635203706578	0.000102024592777638	1.59225623907337e-09	6.53727539324981
cg16795821	0.0185604349702325	1.02082922282056e-20	2.32236569914825e-37	0.000448720157444038
cg22934035	0.111359024044351	0.110182142320865	0.00729301707359301	1.66462032981837
cg13849552	0.0352360019581017	0.0036653644299907	1.98040140191725e-05	0.678392592109588
cg15107869	0.101580407794366	0.0958196179439095	0.0057828023757842	1.58770758298164
cg25577680	0.0831444494859246	0.0232536510818514	0.000330183768830156	1.6376707145609
cg22493078	0.0125610226685876	8.01986737565365e-12	1.55302438989309e-20	0.00414148503665815
cg04383462	0.456703841424147	0.453479890347793	0.0565138764712396	3.63882330836923
cg21786289	0.186027381838427	0.341678056383161	0.0695649692089503	1.67819946650324
cg19341919	0.0652319135877579	3.40696184438062e-55	4.25512437754518e-113	2727.861274824
cg07094735	0.0928308320150817	4.2144747967359e-39	7.44321243420291e-84	2386308.05842692
cg02020650	0.0735623529615959	4.22836189502606e-22	1.63696836679252e-45	109.220463131737
cg01168115	0.0382772139690767	0.0228982999465367	0.000642983389233723	0.815467629834791
cg20457193	0.0324268764501678	9.63607196250337e+56	59189.9912543049	1.56874297324362e+109
cg18375642	0.138328542774294	0.0954842741255041	0.0042748301347484	2.13277400923231
cg17402397	0.0200187383017723	0.118486731391143	0.0196386768502031	0.714870234020465
cg03051310	0.0440496761676441	1.13023144477107e-08	2.08008916071589e-16	0.614119405492049
cg06988349	0.219617650373827	0.112144666939443	0.00340882672197034	3.68937096212664
cg13479780	0.0546006621277697	2.07957655619309e+49	0.106393377573073	4.06476300660511e+99
cg25785679	0.0405992848438947	4.37585799504124e+38	45.0608871130096	4.24939108383384e+75
cg13412514	0.238133403263966	1026471389.52275	1.09489873292128e-06	9.62320515886944e+23
cg27344022	0.0266934976890705	0.0152297775046002	0.00037612920601695	0.616666079446047
cg19704348	0.397556958710072	174500.463363513	1.25255346587928e-07	243106682018598464
cg14514618	0.0107397546840835	2.9918865971564e-11	2.45674313903118e-19	0.00364359841614295
cg27440834	0.170557054572862	0.282571509663404	0.0463590161565904	1.72235445643952
cg23095776	0.124603271436754	107.672427041985	0.274571523757487	42223.430115613
cg25953713	0.203750174208851	1.76619562907289e+31	1.1476131501435e-17	2.71820430060958e+79
cg26919387	0.0352581346537315	0.0289705294952332	0.00107187588186929	0.783011907843748
cg13355041	0.057979624882147	1.1151972460913e-11	5.30050909646193e-23	2.3463121655989
cg14969981	0.0564476708260875	0.133515796109977	0.0168672297081428	1.05686992584651
cg08508814	0.100560058986028	2.07125628034739e-05	5.32077539219357e-11	8.06292741688137
cg17211349	0.0157607960058619	0.0392719343188209	0.0028365399251086	0.543720471370672
cg23360656	0.339112150800964	289971.634342593	1.8308981566161e-06	45924754700020624
cg25910544	0.0286740557309427	0.000468890232799124	4.88656919707442e-07	0.449923129188564
cg23521069	0.188567337534528	0.000198544451528592	6.01478530664292e-10	65.5383313337104
cg03033106	0.247422398044742	0.149617477726939	0.00598348881131554	3.7411935322813
cg14183693	0.300765859829108	21.4515820072766	0.0645043483970794	7133.94340149244
cg11726631	0.032038533108224	6.65196544880206e+70	1194402.78625192	3.70466687129141e+135
cg00013569	0.209363316059985	1935591401170660096	5.43361536306313e-11	6.89506676853498e+46
cg13627097	0.0463604573973945	8.3022279653905e-13	1.07957651285401e-24	0.638463215609366
cg08457421	0.145890858496167	0.195991049054647	0.0217929263669564	1.76261281586231
cg10203943	0.0499513728496732	1.54854555929418e-14	2.41423627364713e-28	0.993272023697636
cg11495854	0.00468590799944624	1.49408744157687e-08	5.6301931392157e-14	0.00396486803894738
cg06549871	0.011791080637171	3.46183507828607e-19	1.48513302867765e-33	8.06951423060235e-05
cg15863539	0.0258261639423737	0.0223774901981148	0.000791912905391267	0.632332247849039
cg00610000	0.121608673436096	6.03475236904077	0.619843253975394	58.753944520769
cg09581281	0.370129131094607	442490.530175009	1.99024330956865e-07	983788606916586496
cg17524250	0.0549162115114139	0.000296663990097188	7.41712614442089e-08	1.18657174364743
cg15064019	0.159915605502605	39.4149185449032	0.234579234293578	6622.64845641488
cg02063828	0.297996785390971	4.131027416598e-22	2.21259084622394e-62	7712852805935083520
cg00754584	0.0133574135183863	2.52664397968688e+79	31644839340172624	2.0173683713362e+142
cg13524037	0.0600098290669147	0.199857535507859	0.0373230828037552	1.07019655126817
cg22902083	0.307435898798222	308813.296836411	8.86012791848711e-06	10763462241215226
cg01290885	0.0855243186221766	0.0031123328844117	4.32099013322571e-06	2.24175841294023
cg10891879	0.0364621865865652	2.07919846686199e-12	2.35353444505615e-23	0.18368400231755
cg19000871	0.14021169754897	0.0256841796734481	0.00019790248887928	3.33334405865085
cg03855994	0.0896779872091618	0.0936391135781383	0.00607578856747298	1.44315153404793
cg14007458	0.00263891236833191	3.89266572688121e+94	8.61121800656122e+32	1.75966355162419e+156
cg17927926	0.0286885786969349	1145235359.47127	8.77329999295686	149494948267608736
cg05432305	0.0175022109616421	8.31307519999118e+23	15424.2243924611	4.48043399280975e+43
cg25572812	0.005903050004604	2.54014699046725e-11	7.27956478730447e-19	0.000886364353049333
cg19701378	0.0352579061277432	8.60746880323774	1.16030537551077	63.8526036010968
cg07434407	0.0592316589872471	683653789.457315	0.452697275311426	1032439401182212480
cg07434402	0.0387818878873107	0.0801198739216046	0.00731128545049	0.87798434908373
cg12867705	0.0527847071302915	1.30979875024248e+20	0.57295183232365	2.99427049422139e+40
cg08607221	0.0602135416499425	1637153.3738688	0.540784143336176	4956268046313.32
cg11599612	0.0380260035350614	1.66904713950503e-11	1.09734816085807e-21	0.253859117211408
cg24245406	0.151178323705295	1.09233214413951e-18	3.25351176503057e-43	3667389.57561204
cg06522557	0.045932766440557	73.5651521222297	1.08071423291339	5007.64350273947
cg07086847	0.042748710933622	14735543038397150	3.37448379761683	6.43465020604939e+31
cg12589600	0.428425159791078	5.63626932809777e+34	5.50343042875159e-52	5.77231462269288e+120
cg27004975	0.0513526440580564	2.55884619748394e-22	4.88975744333542e-44	1.33906312087164
cg07675682	0.0176193746045787	0.0492041617337094	0.00409172577771761	0.591693985237571
cg06168875	0.0278358428640464	0.0772713507906923	0.00789184610535323	0.756586174300592
cg04068497	0.0210477695645093	2.65909232891321e-08	9.75769745148738e-15	0.0724635299345878
cg16307409	0.261160392213741	1.7151421481377e+21	1.56946926895796e-16	1.87433589589908e+58
cg05195393	0.0420978653366304	2.47156022661401e-09	1.23971143611455e-17	0.492744502940591
cg01820754	0.200722446777689	3.36177062558891e-06	1.38748446715039e-14	814.531766419225
cg21183846	0.0215309568697728	7.16862225144016e-18	1.72300614341841e-32	0.00298252825041516
cg03307092	0.45965238298103	859492.280356025	1.60127783138649e-10	4.61335919046579e+21
cg03934069	0.0808332704956229	0.198954238188607	0.0324723731233018	1.21896815926905
cg06283270	0.403889384880327	406.497636555063	0.000303862960218029	543798850.660469
cg24440131	0.0526013223589857	0.0507775349756244	0.00249341999671664	1.03406488341153
cg26171523	0.438792407455171	989127580.071962	1.67448411759824e-14	5.84283457440211e+31
cg22497907	0.0201458864767421	0.169971199632659	0.0381241344217506	0.757793170723968
cg12259256	0.113772646974048	643652029908.758	0.00149192640608653	2.77686576171263e+26
cg14667104	0.0124363703710311	0.00273262425653641	2.66996109232902e-05	0.279675810590089
cg23762037	0.0113817320945893	2.42662273995277e+96	5.48082383052177e+21	1.07438190026544e+171
cg08264805	0.00472586501994565	0.059415327937949	0.00838075663390524	0.421224639752967
cg02913364	0.102346802615701	1955205.82563885	0.0553408765937909	69077868944363.8
cg03457984	0.0309127336208045	0.074603637011679	0.00706410345600306	0.787885212898551
cg10132987	0.0585151303729325	6.37386301272246e-20	8.26724533914204e-40	4.91410718303027
cg20043466	0.0158504746380702	10007.61017258	5.6255599767623	17803074.1437348
cg08252533	0.0651015267416136	1119860256468.88	0.176259321520869	7.11501090096991e+24
cg12019109	0.310159674101661	0.442416895148595	0.0915918774325629	2.13700946633654
cg11687746	0.0500742373490008	2612205745204.71	0.990780868603636	6.88711204617568e+24
cg18030038	0.0195476312472834	2.0126688844158e-16	1.34319620581505e-29	0.00301581855335684
cg02978827	0.498249081093457	3.45774499334534e-05	4.24611123190699e-18	281575299.986551
cg00932063	0.00828262719398232	0.0815823988281245	0.0126956216906042	0.52425064016179
cg21592001	0.168813791134767	18859900.0900245	0.000817536075197142	435082734813790976
cg14604777	0.272381903143907	0.438238749688319	0.10044231875422	1.91207455294149
cg14924594	0.0983658105401134	125406.081326968	0.112877786673328	139324890195.62
cg25917853	0.0682605003422444	0.00375209620807262	9.26201857686486e-06	1.51999543488266
cg19649259	0.00251249929794062	2.98198901240889e+108	1.31161802624791e+38	6.77960983470551e+178
cg20550520	0.0545267011629856	0.00135249788155143	1.60902591713054e-06	1.13686827547396
cg11295902	0.0774591592315942	1.59448325763507e-08	3.52359636436355e-17	7.2152897096594
cg02772682	0.141450832083981	0.00754021088221897	1.11703983310097e-05	5.08977195472978
cg21037712	0.0293430251719885	483355265782.456	14.9204153564206	1.5658566291795e+22
cg07769732	0.089890229765477	0.0242832519627317	0.000330581819156427	1.7837530430144
cg09927508	0.0117996877335036	1.87304494241788e+27	1108596.32793474	3.16463014346526e+48
cg18698690	0.802255181259803	4716.29812975203	8.36559085504306e-26	2.65892373104686e+32
cg09928888	0.0296575649030255	0.0996969204111833	0.0124798403545908	0.796442555117902
cg05879505	0.0044282330849712	0.0754425628733067	0.0127245118218033	0.447292624864429
cg07403350	0.00209103581794168	0.06893364870958	0.0125470387208366	0.378722663581525
cg13081014	0.00224578330025182	0.0191018860089921	0.00150840055175983	0.24189997058462
cg14820573	0.00142906421725897	0.00491466246765994	0.000187307789774191	0.128953030731632
cg23815246	0.116443626600945	2.98616899817477e-23	2.25525917556174e-51	395396.031741633
cg23287906	0.157533132978096	1.70504493887285e+64	1.45399368569207e-25	1.99944351353372e+153
cg12788078	0.130900801859408	189321556.297904	0.00344714266205802	1.0397785990575e+19
cg09852079	0.0149868833627806	0.00256550275090263	2.09800089788186e-05	0.31371790028946
cg18459040	0.089195540494867	0.113756270314682	0.00927620928271139	1.39501909039773
cg03068637	0.00213491832430601	2.12157473985397e+30	93403355040.9165	4.81896969848107e+49
cg05713735	0.0423608737930914	9.81773099478047e+42	30.3650479440895	3.17430231176808e+84
cg08041014	0.201989523867346	0.338291864287889	0.0640056847745137	1.78798783024574
cg05322019	0.0247877850581749	0.0620912106379567	0.00548478120855717	0.702911983521269
cg23530981	0.210386765991235	0.293582241550806	0.0431333322517982	1.99823496248433
cg05445638	0.180334869184935	20764.6090059298	0.0100288384194195	42992913948.4628
cg26354228	0.498122983529085	11284.6762324759	2.12796721640893e-08	5984298850557773
cg09864712	0.012225534552048	0.0012436679304716	6.63827146477769e-06	0.232998895795429
cg17946375	0.0303308862349309	5.50397747053615e+71	6553149.75416005	4.62277975212431e+136
cg14232552	0.0421127522256244	11700.4509422164	1.39637295508717	98040105.7987168
cg18550498	0.0630856314582058	1.63738520678104e-08	1.00837776515636e-16	2.65875588298962
cg20626964	0.0179756725608278	3.02035156368234e-05	5.44481733195599e-09	0.167545080249023
cg12114392	0.256694587620507	203765.095152065	0.00013644349991418	304303349213745
cg12515371	0.00991433118418972	0.0155626073447553	0.000657677941649007	0.368257367367032
cg21630044	0.0418042670928801	5.96371750406775e-23	2.37347565100946e-44	0.149847446099552
cg03255741	0.026010448607065	7.8463384933342e+76	1554569294.67597	3.9602626890178e+144
cg22986872	0.0314338077207794	185.213632131623	1.59189399979412	21549.2297425737
cg16757658	0.148124314336419	537222.817999778	0.00921076398808445	31333812977184.3
cg01438892	0.0118065239474014	1.25966209270495e-34	5.15248440059692e-61	3.07957960554717e-08
cg05564412	0.16697341084577	0.221329624494885	0.0260714628800008	1.87894338359602
cg22965079	0.427796086690678	0.235378565229463	0.00659138021786648	8.40538205022768
cg01215356	0.212903994027244	7.03909770126826e+37	1.97251983891762e-22	2.51195934613209e+97
cg15448144	0.121871823105162	2.11377006333232e-06	1.36474794863841e-13	32.7388210042567
cg07233469	0.12615353028119	4.98699511672959e+91	1.54326657682008e-26	1.61152458478885e+209
cg16396527	0.0349136401357177	6.18750222448222e-14	3.30002501585441e-26	0.116014828960501
cg22885367	0.0235261514057623	1.67887102220734e-07	2.30079943394478e-13	0.122505589475695
cg14633504	0.412399660545965	3648.35966007698	1.10822484005466e-05	1201067484520.61
cg23194596	0.0839486141522311	1.12630096513463e+25	0.000437259010492287	2.90114973876694e+53
cg16875711	0.0155408303187982	0.0598098099507422	0.00610776791874288	0.585682595333481
cg11250692	0.0218308315276897	0.121804587946203	0.0201477927133135	0.736376329449756
cg16151250	0.00364918323532382	6.4416444896424e+39	9307780658856.57	4.45807494308077e+66
cg03736057	0.193566689187744	0.0439407943204919	0.000395298620133367	4.88439196894833
cg09330596	0.100290905694422	0.0916412862549721	0.00530012924583663	1.58451331221077
cg11869184	0.00811400308777921	0.00210021439252839	2.18653920138494e-05	0.201729769664753
cg22969287	0.0177138423675303	4550551974.24865	47.441433947929	436486032295451840
cg10960675	0.079831194616828	3.17184812883754e-06	2.23230699482815e-12	4.50682660392089
cg27226920	0.137713481115866	0.275114593029142	0.0500543315127507	1.51211767313904
cg26651830	0.0575933240616742	2.45434970902237e-06	3.97285710027548e-12	1.51624695833145
cg09847027	0.0271971174355963	120.201791935577	1.71479812473646	8425.75611443726
cg02331352	0.158875458555078	3715793.82985731	0.0026916355710157	5129640852827440
cg05004337	0.066236650365693	3.70245260711643e-06	5.92701721193555e-12	2.3128252909977
cg19642727	0.184107228555648	0.253820446426914	0.0335601117350901	1.91968428272531
cg13797673	0.0519332648129787	175282.600455193	0.903828747275099	33993154250.695
cg23805780	0.22274278765129	29.5623850942527	0.127801367128393	6838.22585076822
cg14339556	0.118866150630581	4722399470808.94	0.000557079699701823	4.0032075794241e+28
cg07402800	0.492130439664778	7.35427285505568	0.0247792804544294	2182.68360641363
cg00836755	0.074252412053801	744572657.497473	0.135108853234545	4103272502287073792
cg22918914	0.0390735218150304	7.71297495254515e-07	1.20476947541666e-12	0.493787266630529
cg20830699	0.254439187916028	793638.839108251	5.66672972997442e-05	11115098777508404
cg27331871	0.153434312957055	0.280430342065603	0.0489428222634334	1.60679693393542
cg16224671	0.0954270252532265	0.000153262152968725	5.03116095127586e-09	4.66876090033499
cg06752695	0.392612638533303	0.00197783213056279	1.25109136667947e-09	3126.72602566903
cg27627324	0.286819520103862	9.82709903487589e-14	1.13984056550181e-37	84724020502.5898
cg17011080	0.0246346541739199	6.46565329317094e-47	3.33466157986699e-87	1.25364063207756e-06
cg09944899	0.0195732157150339	0.0032655217873936	2.67111245467125e-05	0.399220651503971
cg11878476	0.214910571188387	5.84330523698908e+43	3.96414676676011e-26	8.61325730392419e+112
cg22471230	0.196374028570261	0.0421264475737423	0.000345084780357285	5.14261331185306
cg27435103	0.0382518894123858	0.0763028903336227	0.00669235130464936	0.869967939253286
cg17230002	0.206707775920561	0.221729482080353	0.0213986303612613	2.29752850503109
cg18241840	0.0458824181187365	353311785895204992	2.09364170224378	5.96230089984733e+34
cg08508074	0.03430752487112	1.29387936059153e+62	39094.583235304	4.28223979186189e+119
cg15047774	0.0569012142044346	0.138841995072393	0.0181915567872641	1.05967289227155
cg19830372	0.0278203470070895	987.419730281011	2.12076261728881	459739.206924848
cg24449302	0.239884606047506	0.00680736576690512	1.65621539607046e-06	27.9795905740151
cg20042013	0.203784010625131	127.581078845006	0.0721324052856211	225653.527215737
cg13244522	0.00095344011915377	0.0487144119590015	0.00811229918218904	0.292530376310769
cg25567232	0.0236468287726185	0.0234699322833082	0.000910152331501907	0.605214866036873
cg22222092	0.0445918126715795	33.3498721847626	1.08841544731848	1021.8652973735
cg07160589	0.0918944484241179	0.000120416025585657	3.3351969792076e-09	4.34757506325472
cg04671334	0.152995746607679	1468257.92906342	0.0051146652462442	421490213429047
cg08336152	0.0695175495558497	11791756742688808960	0.0300070510014826	4.63376181391087e+39
cg07084941	0.0519442956666698	0.0707395568472066	0.00489369137590536	1.02255833450743
cg00396783	0.219018799324175	2236.91723942777	0.0101945004256517	490833147.984225
cg20157644	0.0527263023722955	0.00337303109332197	1.06398485752165e-05	1.06931397341671
cg01520956	0.0133177781464763	0.104446629376469	0.0174582825742676	0.624866640902289
cg22448308	0.0790158937756674	3.92615031618952e+68	1.1249943124748e-08	1.3701985987294e+145
cg22242345	0.00748432447385727	0.0163156196946125	0.000799343874120076	0.333022438324511
cg01062786	0.111544502579477	2127.65332148735	0.169426646988693	26718988.641369
cg07666210	0.0142385590286479	10039.6358686856	6.33802418977381	15903108.8171651
cg24512097	0.532934008415724	1.85769746291464	0.265155767403427	13.0151416185069
cg22806229	0.0275250910931284	0.0291841033493377	0.00125959662635599	0.676178286352533
cg07545052	0.0312157709837106	0.0506834523368042	0.00336178951444062	0.764120516689915
cg26668608	0.699155730559869	2.67508295498429	0.0181996519307798	393.198114077385
cg02963114	0.0592466508479811	73.2792136545449	0.845724180407648	6349.40241538337
cg01417615	0.0151456531239792	1009028433542.69	207.704363229882	4.90186322456188e+21
cg01409985	0.00397631395778431	0.0349032061116903	0.00355823308621313	0.342370431435577
cg10294200	0.437793215229387	3525.84406091111	3.86349852666467e-06	3217699257826.37
cg09997082	0.0568023202925724	0.124648303661634	0.0146284213097176	1.06212415384847
cg16958106	0.156933418823591	0.126781305495261	0.00726225353133908	2.21329362211332
cg14281160	0.385597331634158	2.05515868005074e-05	5.30419684904613e-16	796289.677851504
cg14281165	0.159041174094519	7.7875119991968e-07	2.45435739341684e-15	247.092551803167
cg05546296	0.140933247951226	53.2655748544485	0.268036804165991	10585.1936020615
cg27638597	0.453153893195307	61878449.3465809	2.7199907775926e-13	1.40770421910263e+28
cg11725689	0.33319428004698	372082.051601544	1.94068650861862e-06	71338184971749536
cg10980686	0.0474497737709666	2.41363768065334e+76	7.2320722046942	8.05529409632899e+151
cg24718838	0.16397178168898	31277.7846610363	0.014625537012152	66889838813.3932
cg05211356	0.442856240430127	0.400002705403081	0.0385204297889612	4.15369623875889
cg02754706	0.0570335211139925	3.61679893396479e-08	7.83624593252379e-16	1.66932414339322
cg25525687	0.0160488660608344	377.318301949541	3.01476808105532	47223.8982098578
cg26679348	0.0186040096436881	0.0382774757952569	0.00252797545231155	0.579580451193363
cg18189591	0.0297606797434568	0.0288280182715546	0.00117704397577109	0.706052326482241
cg24685998	0.0381299456185983	1.43522004277307e-16	1.51709317101223e-31	0.135776537033856
cg03853793	0.373103777319895	53151279982467952	8.32475499611864e-21	3.39356361249291e+53
cg22826226	0.156537492447209	11.3099050959104	0.394589227114127	324.169907561879
cg25577598	0.0436223355301298	6.29012654227256e-27	2.22374880472578e-52	0.1779233870018
cg12022184	0.401211934061578	193433322121227776	8.43385511261153e-24	4.43645872584468e+57
cg21881034	0.351455436529255	46.1767663751546	0.0145657811244406	146390.621597886
cg01003595	0.0132409885824804	0.000773827820529091	2.67273812086591e-06	0.224043459832421
cg14081270	0.0197418875852245	0.0773334931827515	0.00899013384828723	0.665225820746378
cg00666915	0.0366537146241734	1.19077630717388e-11	6.75123355697205e-22	0.210028019585005
cg08290617	0.0675774445703472	20770325.0702148	0.295769570069833	1458589548007039
cg08460793	0.159753596713337	7.80699707336528e+35	7.15862713944428e-15	8.51409105632876e+85
cg01988891	0.0098420440353002	0.108386710090743	0.0200561818473777	0.585738552516701
cg05287206	0.273804585962308	0.0305138194844477	5.89163529109456e-05	15.8036459068817
cg20464535	0.014593127823665	2.51902965442426e-12	1.23942393435024e-21	0.00511972556282399
cg26280695	0.0292682320788107	0.109087022557444	0.0148802382880386	0.799716930609509
cg07161872	0.0642176541685801	1.63745569159262e-09	8.11816490608704e-19	3.30279216170964
cg10660909	0.195491256486783	5.62272453177215	0.41160294637036	76.8095355948816
cg01702246	0.107866880988744	8142451.43940768	0.0306615716327451	2162299970700378
cg03481445	0.00369979347037397	0.000558027151548312	3.54745464293108e-06	0.0877796429295102
cg07489553	0.0260341520880948	1.25987080957339e+75	926004082.190066	1.71411172730587e+141
cg14462067	0.0453872359038752	0.000924823394934603	9.87206400645126e-07	0.866382461924313
cg01931797	0.0685342258101604	2.99294519442416e+38	0.00118763610355351	7.54247947668852e+79
cg01074347	0.715182515433494	258129915594104	1.00799957274817e-63	6.61022634592587e+91
cg01499623	0.631013900080404	0.229446658200439	0.000564692627976967	93.2290707388097
cg14965628	0.0464105698069858	6.74635004812848e-05	5.30242209935409e-09	0.858348092986169
cg21778268	0.160309968207891	12557.948539878	0.0238236435588165	6619561409.27332
cg23900070	0.703675063882806	2.50785809954748	0.0219659671598942	286.322573537717
cg15939466	0.0798204762494623	1.47013120699162e-06	4.37886320624169e-13	4.93572341490348
cg09693464	0.0911660061091838	4852241263.06997	0.0280512798465956	8.3932873664929e+20
cg25990494	0.00761591237466386	1.96004923291272e+136	1.56080766346006e+36	2.46141346264621e+236
cg08806611	0.829865479760895	2.54155511727646	0.000512865156674221	12594.9332492036
cg27641628	0.464533556158981	160.192116536084	0.000198055511785723	129567281.258366
cg05555409	0.0103210166512064	0.00494556840634016	8.55548765929025e-05	0.285882556738081
cg07645296	0.0331667497337345	0.0950668598481147	0.0109060462899308	0.828687830687578
cg14651936	0.00327556477823243	0.016042608974029	0.00102109409550645	0.252048566166612
cg01507833	0.0399703879574647	167.16110361714	1.26425868065635	22102.1496550006
cg00951770	0.111461895857507	0.0818334122378269	0.00375244874411289	1.78462327273421
cg13958923	0.0923435936600724	0.021480337006262	0.000245347276363455	1.88061952323885
cg01954957	0.0897281649558708	128.231369177303	0.47109667615976	34904.2667316749
cg01263691	0.0730243655403708	6.22301550656617e+33	0.000702228515069765	5.51471795347355e+70
cg07356114	0.173709733027536	1.65921993695029e-05	2.15274416882753e-12	127.883788470449
cg01295600	0.0549927198770831	537501.257534443	0.754178613277465	383075834775.518
cg00695077	0.393943669310125	84394435.3041107	5.04463002679883e-11	1.41188167862914e+26
cg10180764	0.407225321163432	1.75096414217848e-21	1.43392243838534e-70	2.13810408786627e+28
cg00031779	0.0216184081437175	0.0503893891726332	0.00393627515582072	0.645049047812736
cg01798097	0.227579621908909	5.28424980286525	0.353678036083638	78.9511734691892
cg00106073	0.176333210286195	5.62890360707377e-07	4.91400718715104e-16	644.780412624868
cg00019137	0.279181491148897	36.5094214914822	0.054030703422284	24670.0074812084
cg23547286	0.00773529679374829	0.000104238104688514	1.2239165458479e-07	0.0887771515624549
cg10049535	0.127122691900701	0.00381437988865914	2.97941417049041e-06	4.8833405167743
cg09736654	0.00353053579729068	3925490608.04555	1407.21043724529	10950371107265858
cg15970375	0.194506135440433	2.48654233668946e-23	1.76392269986995e-57	350519486630.846
cg17918239	0.00527940832226681	2.17417608840588e-05	1.15117805134094e-08	0.0410626458512619
cg24826392	0.19184467435096	30093.7376465112	0.00566285236744463	159925243812.371
cg10178960	0.0289874188821414	0.00645578334261939	6.98628724795526e-05	0.596556326524365
cg22535228	0.0546591016224751	1382.44278698088	0.865483113952843	2208186.42035297
cg26824174	0.038575509175955	0.160926919166019	0.0285071682606008	0.90845478146136
cg09199848	0.0286546511806449	0.000720711688811892	1.10477825756443e-06	0.470162527940406
cg05737526	0.0271137539501145	2.41595613949732e-12	1.20204448586753e-22	0.0485576377297074
cg15662616	0.199883497595205	61081317997527.2	5.10083534045076e-08	7.31434590473436e+34
cg08222662	0.180878042751577	190.965519796217	0.0870658924902672	418853.223782391
cg24483576	0.0373840324298632	0.000402714341951536	2.56031437345461e-07	0.633433311529756
cg20584546	0.0987487523908427	0.261002403304918	0.0529785938633969	1.28584489627251
cg25486979	0.0883221366839871	5734.61374992282	0.273037402803493	120444285.373136
cg11877254	0.00328415065350041	0.0284494252545745	0.00265098739073918	0.305308806878159
cg03030460	0.00377434701026857	0.000552299363250442	3.44874116107771e-06	0.0884480952323839
cg14682528	0.439799038070834	650.031319609816	4.74616166843061e-05	8902788105.26482
cg27584146	0.313676594893944	385.228812201	0.00359514366944554	41278249.60405
cg06838028	0.0473573196627696	17.0580234637286	1.03363352163356	281.50805715865
cg07965300	0.0428074799107689	1.20403260634258e-09	2.81982808184373e-18	0.514107411891665
cg25240445	0.01750627959438	1.18580635186105e-45	1.03027680614463e-82	1.3648144806597e-08
cg07300610	4.35318797713524e-05	0.00447654063346403	0.00033471243994839	0.0598705445371093
cg09029571	0.0842499227615939	2.23308091184848e-18	2.04856126832905e-38	243.422075578412
cg15859632	0.550429834082762	2532.71480028616	1.70495173978241e-08	376236119176441
cg20902958	0.397400688533473	1161.73928894112	9.25399273784436e-05	14584387665.9861
cg24564491	0.00223330732216498	0.00262287304426403	5.80794569573518e-05	0.118449162005398
cg15876825	0.0768794710745694	3.9288526467092e-06	4.02970604409506e-12	3.83052335595865
cg23574835	0.174709590399689	31.0522888046634	0.217453808782503	4434.2504065894
cg02875240	0.0102796406022984	0.0115170204036325	0.000380813167980573	0.348311902345912
cg19598519	0.0778747341400194	0.127160999696344	0.0128449291658656	1.25885628756474
cg11704876	0.405815127577542	2.41931527544045	0.301325545556011	19.4244613120314
cg10314752	0.489772088295397	159.288860994517	8.97217385653985e-05	282795915.935537
cg04903089	0.0647920639755735	0.101362898116567	0.00892852653568584	1.1507427427722
cg12397252	0.0475582550412554	6.91955202306916e-20	7.69893853152759e-39	0.621906513526361
cg16473166	0.256356251100261	893543210988904	1.36131498558404e-11	5.86506046256307e+40
cg08507009	0.375221214977001	1454444.67536325	3.47699170917377e-08	60840217366959865856
cg05150641	0.119966886283488	44.8328736870605	0.3713322307671	5412.90627772247
cg26355472	0.592815178630663	17.0174130375777	0.000524226229780373	552418.650651733
cg15979150	0.143581009200645	0.00784265775633663	1.18276830910936e-05	5.20028142530659
cg04249586	0.459698552882624	1166.93869172976	8.63872173594332e-06	157632801689.874
cg13107975	0.0294432555319487	8.17550665648336	1.23356468336654	54.1835462634945
cg11808514	0.000722044492548868	0.0123754028690034	0.000970151326726205	0.157862584888635
cg13698996	0.108125592288965	1.00507069915807e+40	1.59955229173237e-09	6.31531157516614e+88
cg03039008	0.0159390970205445	4.91485716762911e+20	7345.36649846715	3.28857940352413e+37
cg14178420	0.0507206609751917	27612055.6624242	0.947677054634569	804520500075641
cg18886444	0.102940265324999	0.319186359531025	0.0809041029249317	1.25926780506052
cg13181251	0.0657972200646491	0.193917493541582	0.0337836642693066	1.11308216899413
cg06976589	0.0695804943342353	0.199605594572355	0.0350184521803598	1.13775426678992
cg03125090	0.00941210988633379	9.34031391635573e-35	1.92853835127063e-60	4.52370905658101e-09
cg23792093	0.108409696198571	0.338937706248922	0.090460105684094	1.2699384756244
cg12325507	0.0611175624688729	67.1387025488363	0.821882271478868	5484.49034170098
cg25098095	0.0120734982914187	1.12903640460748e+45	7457566206.62672	1.70930189234697e+80
cg12032443	0.0846383514833658	4.09052194276993e+41	2.0661286089474e-06	8.0984163772877e+88
cg07036561	0.0309855037332294	0.0566914806096286	0.00417863277187747	0.769132907620372
cg03381669	0.0273138215455792	13524337.039803	6.28371673571405	29108201413124.9
cg00530320	0.0283939226552316	0.0376377745269255	0.00200405861955411	0.706866584399047
cg25771041	0.109747611203487	7.89122434700841e-68	4.60414009447597e-150	1352509272459615
cg14629348	0.324974385137939	8.26784673611861e-12	7.06518498389022e-34	96752299915.4484
cg02086046	0.00163645481285613	0.0250046009649811	0.00251790000672436	0.248314098156471
cg18058949	0.198037909504508	126.418579653728	0.0796854325561888	200559.333983621
cg15768968	0.480760713378341	192704.669571924	3.92708646032072e-10	94561426263560601600
cg14029856	0.0898739502213373	3.65545315639781	0.817350768052298	16.3483516513484
cg17384114	0.0032107048878488	6.52517002861282e+104	1.26170879566977e+35	3.37461734818967e+174
cg14975238	0.00175199352973165	0.00629990943083108	0.000263643112528002	0.150540093598914
cg07674403	0.236527666734105	0.000114553328171051	3.41658573316653e-11	384.08124425733
cg24860534	0.0537277106927297	0.167706863683036	0.0273315752870583	1.02905126510282
cg23818888	0.0117215298536004	0.0687056561734686	0.00856244902077639	0.551298720584833
cg05721199	0.100121353632993	9.90351461580884	0.643885742441595	152.324543440929
cg14621763	0.305309915307142	0.420280716478645	0.0801246190216347	2.20451445261923
cg26735824	0.060330318846166	4254798286993.2	0.282768092054186	6.40217512926857e+25
cg03122201	0.0323183517661718	20969077703228936192	42.5825656722053	1.03258742817147e+37
cg20220208	0.158804209674938	7.7414185779585e-07	2.44684519884646e-15	244.925840128399
cg04615147	0.254608420605105	0.00519919307561057	6.11444158952717e-07	44.2094478157689
cg26807448	0.043915500650761	0.00124167507055501	1.85030137652215e-06	0.833246410774277
cg22839308	0.0453831896682483	0.216662154956479	0.0484412646836491	0.969059947070914
cg01986577	0.0824041221421288	0.103593327389632	0.00802063246327712	1.33799641472047
cg26357885	0.0337505686151822	0.16149972775853	0.030003064367259	0.869316605357866
cg14564766	0.145329568599345	20.4284362578229	0.352180880356571	1184.96213513184
cg12582030	0.242332070719057	9.57926697735101e-13	6.81874420771925e-33	134573688.391899
cg17895377	0.212722060806187	1.12982453311073e+29	2.27360223498461e-17	5.61445382123981e+74
cg17566592	0.00204857865049224	0.0810688163802625	0.0164133978666157	0.400413920548667
cg22928002	0.00133221671162043	3.00308639191605e-19	1.46022677699932e-30	6.17611457300071e-08
cg00214668	0.33138973357191	0.0796124286050473	0.000482322443709517	13.14087468053
cg05380145	0.0750894263308141	5.43555494890747e-05	1.09418192494457e-09	2.70021437286028
cg05530568	0.0836140292677218	0.330878097993867	0.0945182080005137	1.15829868178885
cg09371063	0.43521632667702	63.0895387323688	0.00190015828876955	2094714.90927238
cg12726960	0.668083129063173	0.439836532207222	0.0102983601865415	18.7851436112027
cg00113050	0.025667905457769	0.121311589097953	0.0190182241338317	0.77381050648632
cg07608052	0.0127052748505878	0.0607171865834675	0.0067043185945369	0.549880900590802
cg00530650	0.0493337979569195	0.00885842930992962	7.95606744005802e-05	0.986313532787851
cg02280038	0.0129738511155922	0.118673465047498	0.0220865963592563	0.637644256149838
cg09518441	0.00633634680908901	0.000702062622941431	3.82077318379884e-06	0.12900318936005
cg24935121	0.0824985420961357	5.59141553835756	0.801199418054651	39.0214059297455
cg27576679	0.552844240279151	23210.4327206771	8.88408260974758e-11	6063925908230423552
cg08633959	0.0389553600028588	0.137222039430992	0.020825096371546	0.904192123275289
cg23827657	0.0447051533002062	1.78510031834689e+66	36.8257065708295	8.65314869229506e+130
cg13918804	0.00697619565949148	0.0979382524254809	0.0181101949504112	0.529640973740011
cg04608190	0.0861552002697491	0.18953154774034	0.0283588659777206	1.26670113032976
cg03148658	0.262900392642428	0.0112150009919136	4.32191401173307e-06	29.101978176143
cg07797030	0.0254444887757524	33.7261665601509	1.54092582413312	738.162923243202
cg19901403	0.00763899933048806	0.0899900725198384	0.0153397127571194	0.527924693268279
cg22319885	0.0291320830551475	1.37929196488772e-14	4.87495507469847e-27	0.0390248996196441
cg19109909	0.486847548151967	303.718917154497	3.05499719007169e-05	3019484958.52252
cg13633854	0.0361836874974046	0.0643220692073537	0.00493688224480121	0.838044818968981
cg01394013	0.0453890203323924	0.0402150568422036	0.00172750609288009	0.936176609441296
cg26243551	0.0486510749419824	6.06948297488542e-10	4.17706140773525e-19	0.881926789828966
cg01190317	0.0238993619787504	0.0316831807864685	0.00158475841584525	0.63342395579748
cg27236173	0.128025945451389	5.30313333379059e+22	2.88134310565747e-07	9.76045619167714e+51
cg07562079	0.0242052568948596	771806234308180992	215.001850047015	2.77060343055983e+33
cg00103685	0.138815633448043	300510748405.056	0.000190522977565272	4.73993798863596e+26
cg27497900	0.181381888575552	10536737708322	8.41806622722057e-07	1.3188639592187e+32
cg12883204	0.078197007423868	26874372.1237847	0.145129489653415	4976465353612289
cg03389111	0.0304685060407108	3.2150756768918e-12	1.25238761062654e-22	0.0825360417209018
cg18086635	0.0360289205759421	0.111964825824733	0.0144588987017058	0.867017777812077
cg23076591	0.533413514750146	1094550.84219859	1.08082108090508e-13	1.10845501380709e+25
cg07890514	0.250459069661399	162496.942836406	0.000210864976535392	125223528653401
cg11621808	0.0201413544286556	9.59193219492447e-18	4.24358956004679e-32	0.00216809759591862
cg16662938	0.106496439866963	0.213947193405246	0.0328953952184725	1.3914835575612
cg24809768	0.0112798704408056	641162674020.565	472.431446418791	8.70157094057598e+20
cg05336268	0.403851428476232	99.3480163648036	0.00203221283101535	4856788.72064297
cg02640020	0.00508338799148145	407.105188884035	6.08212004489151	27249.4843233997
cg17778955	0.0908152425024037	2349.03106184007	0.291138856877208	18952973.1231196
cg18904891	0.0339740520218388	1086703.52112026	2.86191635398646	412634192180.433
cg09688763	0.0169195724290844	9.34369355509106e-26	2.69968549611714e-46	3.23388073821998e-05
cg07074757	0.0897418183433192	197658122760468160	0.00207513105874252	1.8827116161457e+37
cg15910414	0.473239837400687	1.72769011642463e-06	3.09029902636403e-22	9658978347.81163
cg17215449	0.229578428913481	72186956067711.2	1.78084205616189e-09	2.92611947718287e+36
cg00311046	0.243699253783982	42972364646929.4	5.15981622910321e-10	3.57885638045217e+36
cg10213488	0.239858733656819	55042.3927464503	0.00068429491172823	4427425876370.87
cg14634152	0.119893547896181	0.000697150768639412	7.33051937728342e-08	6.6300785687935
cg25380514	0.0142545410274714	29682107.4713769	31.3704994679798	28084586438977.4
cg22405558	0.601161324284234	36.0122101060017	5.25521997025651e-05	24677925.6445761
cg12239716	0.142569729833292	143060.761538462	0.0183746770017438	1113836259000.5
cg06866712	0.161579735874518	12786.0280071334	0.0227248251163629	7194005294.30192
cg03182029	0.00765719575980472	3.08670049352309e-05	1.49461164833395e-08	0.0637471275386905
cg15091879	0.0144255486706967	6.18319886124494e-11	4.09836865272629e-19	0.00932857714795088
cg00447833	0.0883848691796915	0.00106704280525988	4.07301072386445e-07	2.79542683643264
ch.16.1296828R	0.0242150980549125	0.00277006934788173	1.65315471615088e-05	0.464160076313971
cg26528298	0.0483766020887405	0.169905611537909	0.029235230064174	0.987435938376508
cg18327883	0.0265994394956444	4.1710293526887e-44	1.88740949963914e-82	9.21765301293482e-06
cg17261830	0.32080147869555	6720568076.33718	2.67051629723679e-10	1.691284764501e+29
cg20800758	0.239168860410837	135161998.824551	3.90805387941919e-06	4.6746453580018e+21
cg13353245	0.119676423117242	7.75675925361496e+42	7.40859506977966e-12	8.12128528443526e+96
cg01293418	0.00073211883894686	0.00212367450311193	5.96878808391612e-05	0.0755596166551902
cg27497839	0.0902844670843295	0.188230617031947	0.0272555110730043	1.29994866334833
cg15498283	0.125826640211862	233026207.847807	0.00450768944237467	1.2046351958826e+19
cg07824564	0.0776410511983553	2.25599394058756e+20	0.00557004204133949	9.13728948936949e+42
cg10275695	0.212363789180468	0.292867273589354	0.0425085289128712	2.0177419010539
cg20111643	0.223068939149156	9.75791796277123	0.249948554559765	380.946243661538
cg00713925	0.311639520869947	35.9023246288792	0.0348858093078467	36948.4595407537
cg13003239	0.340102864137398	0.21241431459742	0.00880741171481006	5.12293991775365
cg05082527	0.000126942255033513	0.00463405595600251	0.000296662346048306	0.0723869236841592
ch.3.1040445R	0.0133917298502709	5.75372813389646e-05	2.51050074590154e-08	0.131867666212954
cg12563184	0.00430909008616531	0.037897817134774	0.00400583716113231	0.358537924985147
cg19101630	0.646167524236064	35.7390205166842	8.3646772805923e-06	152698967.891506
cg13553498	0.057311140436613	15.5897524757488	0.918239994211248	264.680675844318
cg21053135	0.20149959126815	0.312985174513796	0.0526526586574865	1.86048951682903
cg00516870	0.380108747293297	0.467870318401369	0.0858004984716394	2.55129793812742
cg04199911	0.00148659266929874	732408718629044	495653.963583092	1.08225207611785e+24
cg14796565	0.33716529781907	167.730365214983	0.00480556737693478	5854350.42492245
cg06661994	0.0214086698604627	0.142109599845684	0.0269614812684548	0.749036678186108
cg17491456	0.13525760931912	0.175559111407989	0.0179053027553012	1.72133373110587
cg08867249	0.00227575331229213	3.65297315099869e-19	5.26096103552462e-31	2.53645916626459e-07
cg18676586	0.0537994874456159	0.225294001941901	0.0495360409431597	1.02465571217609
cg05902531	0.409213301660216	4.16494686913489e+25	5.96089294771314e-36	2.91009796265033e+86
cg19548524	0.105676973287231	57764.9850885094	0.0984884504425624	33880048749.6927
cg01073178	0.353929189299131	0.151179397678855	0.00278405165603035	8.20933413108056
cg08513100	0.0406092891911912	1.95634598386672e-23	3.57859320300477e-45	0.106949557870334
cg25764595	0.0147415319019802	5.57186787469374e-06	3.33692522460331e-10	0.0930368813305811
cg06239450	0.0166463014325803	6.10562526268315e+65	864350285259.709	4.31291115234777e+119
cg21553700	0.036879194383501	0.0086080136885149	9.89921119010116e-05	0.748523273609467
cg03896792	0.0665314673278934	1.00751537367065e-12	1.54279009921833e-25	6.57955498092065
cg10393416	0.00018251277923198	45455208.3352766	4434.1348662143	465970482888.677
cg16028793	0.0791050319856403	1.09238675237907e-53	8.35304370023815e-113	1428591.61234759
cg26230819	0.0509223493353219	3.3098266770134e-17	9.40816558833948e-34	1.16440899440028
cg02958947	0.0902265888834173	0.0292385320089829	0.000491217800340895	1.74035174101395
cg14226867	0.11012017934574	0.0802248275935718	0.0036319525707706	1.77205589473124
cg07286436	0.164272000151624	4.47314959496489e-10	2.9893090862537e-23	6693.54246134866
cg20555507	0.211055481436014	0.316142758116472	0.0520156051506099	1.92146651413741
cg11973974	0.0716330843585602	0.1934024500197	0.0323694239813341	1.15555061144097
cg21864959	0.556843528379759	0.529293489259294	0.0633833550952966	4.41995532346105
cg11070531	0.00244255466320464	0.00153983421568868	2.33563458804128e-05	0.101517995321092
cg02265379	0.0291180037909446	102.501434350151	1.60144826142505	6560.65156578274
cg06765434	0.117211083414237	1102719.33294558	0.0303888101494939	40014397446626.7
cg18788205	0.184186977150646	4.20718960417183e-06	4.89224216407674e-14	361.806381855423
cg17434690	0.00055571674261945	0.00179960032607252	4.97611068281113e-05	0.0650821804423924
cg04840732	0.149882839178743	12.9010162954379	0.397110937346997	419.117696850844
cg23933602	0.272186850366523	0.0196796691363828	1.77377602538646e-05	21.8341758922532
cg14125846	0.00232816653714407	0.0175305827922686	0.00129814074880131	0.236739608798478
cg21393986	0.0652159832500905	2.05112829872516e-20	2.4171573288479e-41	17.4052687742773
cg10516993	0.0793338073213142	0.295202904501096	0.0755458382400957	1.15353481880662
cg00630431	0.0438494789866694	5951.25312752882	1.27073835816776	27871523.3236438
cg04228468	0.0196099459622963	0.143971681631649	0.0282723896159369	0.733147972046932
cg26018357	0.276584287880001	0.102763393239778	0.00170516830766995	6.19312178314153
cg01608030	0.00552607210602685	264467761.269047	297.140622005978	235387528902913
cg22842510	0.090651059419228	6.41142775802659e-13	4.81570926336035e-27	85.3589858697371
cg23721140	0.162185901972284	23.1962469082863	0.282358734051128	1905.61086214797
cg05540413	0.160267469025462	1.31041299022303e-09	5.23552875946e-22	3279.86395231332
cg11337261	0.0450605049735188	1.36065538171559e+59	20.0439339086418	9.23662528638374e+116
cg23914380	0.00332987817098562	0.0690671851462575	0.0115954215750247	0.411393068648929
cg01755551	0.0103002165424729	0.118176660911233	0.0231205122732707	0.604040387127329
cg01866064	0.122976317885631	1.12132879828685e-22	1.43555465306086e-50	875883.249158419
cg02119043	0.14820519108539	3.98655380252458e-20	2.01412915483986e-46	7890562.12320544
cg25896967	0.0163931112497158	3.58901092947352e+54	10078053988.3402	1.2781236801056e+99
cg06544937	0.00810852214162106	7.67211502042813e-06	1.25373084408659e-09	0.0469489517341841
cg22438376	0.0723360369841238	1054644796.09452	0.15195323760313	7319854867681576960
cg27248571	0.378295906861523	0.439728430613855	0.0706988505275213	2.7349962728864
cg07128379	0.00158462333690579	0.000619707742610666	6.33523244444978e-06	0.0606193521104437
cg01475134	0.139581880544598	11084169.5869009	0.00499651809270128	24588886330792280
cg19149222	0.1399678629176	6.41750863994533e-15	9.11981687424019e-34	45159.2589102333
cg15106452	7.64548521980934e-06	8.16257110371476e-06	4.82219070306418e-08	0.00138168668818638
cg22929280	0.186842978422986	0.37523717239218	0.0875416535776389	1.60841073695282
cg26118553	0.0809852409467409	0.108101681059447	0.0088847007745056	1.31529172951002
cg06574809	0.0343927749287516	0.0508426539446999	0.00321766763762475	0.803369319414454
cg00170536	0.146023888847252	15933747.1878099	0.00310358516697488	81803554852179568
cg11449564	0.0150669209917668	1.6897766874156e-08	9.14134144775486e-15	0.0312355169058315
cg04739200	0.259115434920662	8.76779796683632	0.201961171073966	380.638915780027
cg00057791	0.00152395146740325	9.71595206698774e-09	1.0804305630391e-13	0.000873723197004629
cg02040921	0.283914554505308	8.36013509197602	0.171959721489531	406.443195829113
cg15992935	0.0664346476090707	15.6118391927578	0.829962739116504	293.663211001472
cg15896339	0.322153453270153	6.90665359153289	0.150587429142485	316.771885309888
cg05732130	0.113750762836024	62.8239849344731	0.371343802480012	10628.568611319
cg05807467	0.0805624710278808	0.153309689791479	0.0187104282089466	1.25619043677049
cg08505228	0.0529085382906009	38.7655234670817	0.955127077714082	1573.36740287319
cg14901205	0.145949799692077	0.343502178789936	0.0813515771968711	1.45041744609189
cg10581281	0.0553865350936568	2.45058529110314e-09	3.80352284926104e-18	1.57889633031594
cg02201132	0.00396012664245449	0.00669310341101	0.000222101585201794	0.201698845281865
cg12691382	0.42831185555612	146478804927234	1.29840252947341e-21	1.65249526289913e+49
cg20927567	0.07067257141518	0.0958896510592448	0.00754573177739228	1.21854651762368
cg15860013	0.834149603684435	0.0647367201968739	4.81624021919278e-13	8701482382.76778
cg09995736	0.141880657256764	0.23624860457487	0.0344514694241751	1.62005871146989
cg11756509	0.027868874269951	0.0131404634173046	0.000276585532278128	0.624297942843542
cg25155846	0.361255264804676	0.11054380436852	0.000977703448764927	12.4986085501717
cg19494000	0.166142878461761	2289270.10201697	0.00228000913931641	2298568680983484
cg19494004	0.248471865495625	2.29462659808872e-25	3.27813639717206e-67	160619040415721408
cg04607679	0.0172050583737975	7.64025274832487e+26	58320.6005666103	1.00090639484439e+49
cg05983883	0.0329201999782918	0.000218304461300321	9.44494847657696e-08	0.504574884043147
cg24865292	0.110445877034817	8.78543680105654e+94	2.30327051552934e-22	3.35105665031361e+211
cg25319276	0.317592767555144	233670727.839915	9.05465439845204e-09	6.03026980892505e+24
cg00540449	0.00372578128214518	0.0100625041237428	0.00044984649141111	0.225085648490265
cg22904133	0.0233946657043664	0.00322752320544811	2.26496412988096e-05	0.459914835042158
cg04098339	0.02394710294838	9.40001259817971	1.34411268417164	65.7387121529866
cg12560527	0.179314240208195	0.00271433138646708	4.87535179505708e-07	15.1119246061997
cg05300440	0.212711634037113	0.0494384598445355	0.000436575871944198	5.59848005551748
cg10057318	0.0994762137469262	3.13389861626372e-12	6.44908581296723e-26	152.29012021009
cg22669090	0.0078320941721074	1.74683216779666e-10	1.12295981131173e-17	0.0027173034971615
cg02783232	0.0474776975317304	3.38518445668658e+67	5.63979328359024	2.03189606951293e+134
cg04413986	0.0682937057641007	2.97661178977078e-22	2.14271017864183e-45	41.3505187743989
cg07352798	0.149837390432801	894.259571866881	0.086012865998685	9297448.38275433
cg08215925	0.159428327639503	37901.0249747794	0.0158684156524877	90524960121.8795
cg25131452	0.193231217234675	18.2651061149674	0.229666338649454	1452.60338695182
cg22998610	0.0760186153095906	634.760279279886	0.508955029384735	791662.502360103
cg13913907	0.0896421572822749	7.27768153787551e-10	2.04065916981896e-20	25.9546764839878
cg17462329	0.100113233752347	0.0793403716808715	0.00387010840846569	1.62654218282078
cg07170222	0.0556813033328062	1300991.51802442	0.71056346173749	2382023592703.08
cg16423650	0.543134970820342	406.601970455496	1.58226995551989e-06	104486065605.645
cg26224354	0.00692449397311923	0.060051133425679	0.00779800313784124	0.462443854146359
cg13253642	0.0471098331526707	14.0296097692848	1.03429611643451	190.303286603199
cg27644494	0.124333550705094	3532385086.13857	0.00235063036504204	5.30825457815057e+21
cg07202461	0.00692877626788158	32.8679810671475	2.60513121787168	414.683211355836
cg06938772	0.0174474237970323	2.35775802133717e-16	3.07291311585655e-29	0.00180904004688406
cg18744360	0.186338197105045	2.54938367979445	0.636255885063176	10.2150051565448
cg08273935	0.154795900234558	575787537305.676	3.63045386776296e-05	9.13195154634541e+27
cg01665846	0.0910005137051101	1993.35400339038	0.297332624852848	13363687.1661794
cg00022138	0.171007629820481	10981759.1150881	0.00091309606992906	132077047786648576
cg04714248	0.0281642555798242	8.05696081259937e-09	4.77510125768098e-16	0.135943960206799
cg00485849	0.278476920739542	15.9433098225962	0.106587738555122	2384.78770208488
cg17006042	0.221153243766794	3.89024054068124e-20	3.13043678154554e-51	483446001962.957
cg20899266	0.0460557782248806	280.355280355257	1.10368186073817	71215.3438586963
cg00719668	0.0892828586047022	0.0258078673021066	0.000379978944130045	1.75284979594868
cg24871132	0.366427163768598	14509.1479352627	1.3509750710037e-05	15582476562719.8
cg22174408	0.016977950135487	9.45773258893043e-36	1.65828191421943e-64	5.39405905333169e-07
cg17891715	0.108747065056006	510602.549208101	0.0540251118980724	4825810703542.74
cg04732357	0.345486545830944	165.828062724033	0.00405603930066582	6779753.43638598
cg02577487	0.393024963608129	7077.93057044551	1.03684130521594e-05	4831703840117.92
cg27102332	0.488689552769605	921.520364865147	3.73998434747946e-06	227059715753.492
cg21911849	0.0718612797926944	5.1822133987403e-13	2.17371758903331e-26	12.3545652137942
cg19981751	0.0745391569813324	6.76019371433274e-05	1.76515770329617e-09	2.58901620914469
cg04683551	0.164763213185438	3064.64236835656	0.0369568121564236	254135362.275657
cg23214018	0.0752990097701109	24.5319334530155	0.721642809234782	833.952408645681
cg01297721	0.0132880603495289	0.175981724569484	0.0444815717321799	0.696233657590047
cg00747619	0.186522429635143	3.80557503154721e+50	3.39471911765928e-25	4.26615599664729e+125
cg05488153	0.00159433671778131	0.023503080563866	0.00229007315517319	0.241212729271874
cg00597055	0.169046032684744	3.72743234664434e-06	6.83744359688441e-14	203.200972731116
cg05796845	0.0322277929562083	918.196257054606	1.78345836605604	472724.445109137
cg10166090	0.0596618893241826	7.26735808865031	0.92241871962292	57.2565283695255
cg09711970	0.0575998315699134	1.09579024199551e-37	7.7181040828375e-76	15.5576582223432
cg04415014	0.0481372115154627	115.002311308858	1.03964216192265	12721.2343734897
cg25841477	0.00966739297050478	6.21962242932091e-05	4.05186688162586e-08	0.095471308148676
cg12739647	0.0820229498813472	4.22339115435282e-21	4.60646868433064e-44	387.217065066354
cg08599300	0.473118041527747	4335.09025626449	5.02099421190991e-07	37428857188048.3
cg20756934	0.330835626744057	670022.455144627	1.21183649554523e-06	370454341033896000
cg20690303	0.104747378430496	9.52206585693858e+52	9.36561407834127e-12	9.68113114905703e+116
cg06569300	0.977122545323901	0.966353805306848	0.0931609532862952	10.0239386147244
cg21351102	0.212269134137199	3384906008018.88	6.94773203994255e-08	1.64911205804319e+32
cg20393860	0.000603732787660571	5.20828924136588e-06	4.98493203117326e-09	0.00544165429981661
cg10904070	0.00552827881270579	0.0708815185762188	0.0109277931317184	0.45976251701617
cg16931465	0.0424478125644613	7.78847132206247e-16	1.9847576408043e-30	0.30563069408317
cg10435664	0.0298106449066209	1.33743538613533e-08	1.05475469835826e-15	0.169587622114522
cg15848620	0.0173339844009405	7736317628661.53	187.334056013812	3.19486011914067e+23
cg14772594	0.0467084634311229	5.69999263689258e+92	22.4416743833068	1.44774919668192e+184
cg05725263	0.0358872640630972	8.27112671229137	1.14935199305078	59.5218327408924
cg23757506	0.0197343294751857	2.08271931237648e+50	103753013.405701	4.18081325231909e+92
cg03108344	0.398493034635327	292068.768208246	5.99935768089305e-08	1421888307049294336
cg10822116	0.152926275062558	0.0100409358613432	1.82642220097429e-05	5.52010334290869
cg04906764	0.152560799310015	115.163631375767	0.172640740748854	76822.3186145098
cg24099074	0.416949783666599	2425.08102155813	1.62957268670076e-05	360893258037.368
cg14323984	0.122416067424808	0.276575880271029	0.0541471974082411	1.41270871271451
cg09965499	0.122974788843662	8.51783625625296	0.559942094105137	129.573281330613
cg07827280	0.923702068355387	0.135396051901353	2.29043022250848e-19	80037761859414080
cg16467628	0.0118794554500796	52489549915001.8	1073.70026992651	2.56603535218264e+24
cg08233235	0.0172314212610654	0.170243949285076	0.0396559890039031	0.730860659289742
cg06807926	0.0162147577235374	0.0338019388282378	0.00213609670565479	0.534887332358715
cg14858469	0.405381581904364	0.000224499804132033	5.7040268218792e-13	88358.9149020111
cg02151754	0.239323381366146	19.1943421322349	0.13990259675861	2633.42338473509
cg22795185	0.333912523742349	73.093078816196	0.0121114938444461	441118.018920563
cg19657723	0.0181557669187071	4.15893200714247e+100	138487792759590720	1.24897040348249e+184
cg17940673	0.0311887394494496	3.75327046260038e+58	196208.492935778	7.17962762704658e+111
cg12891810	0.058960210248221	775.577689832453	0.7773842815838	773775.29648572
cg18127966	0.180515685512016	2559575845389.14	1.7700185840875e-06	3.70133317649712e+30
cg07397372	0.0890326209224038	7.81919489875446e-08	5.035768469613e-16	12.1411080024111
cg26929337	0.0168572442766981	17.8769036900492	1.67974596759428	190.257152991413
cg15874270	0.0495650839202832	64.9680348544466	1.00796908583583	4187.47520351636
cg26870438	0.224988471848906	0.383422963293835	0.0815062140765712	1.80370503582602
cg16264079	0.0180504305584275	0.00095289986066397	2.98557607134873e-06	0.304134988609826
cg12541478	0.035216539358998	0.0907000228036134	0.00971477241041263	0.846802558931648
cg27071525	0.123854870325708	0.153344229019582	0.0140750581134403	1.67064692622163
cg06440615	0.0215390116502981	3.90161304133288e-06	9.52621738922634e-11	0.159796734656872
cg20758542	0.0105817304185567	0.0459299806995137	0.0043277919194018	0.487445599590956
cg18224077	0.0336430987736808	0.163876007366966	0.0308890058889478	0.869414376334687
cg24038780	0.0607090057604107	0.00631758403073094	3.17820799021709e-05	1.25579786182025
cg10830905	0.0545448550763802	0.000991814030137399	8.59615960668175e-07	1.14434249174802
cg13938361	0.28500078310952	0.121217191945442	0.002532562803662	5.80187294936639
cg02496295	0.0174886290717519	2319970977131657216	1650.09649345841	3.26178823848817e+33
cg19111265	0.0289607237300846	0.0727584393474825	0.00692668008543016	0.764260862489729
cg10000843	0.0337210512338053	4594237436.66847	5.54186286543865	3808650292687351808
cg10311104	0.0991292845057909	3.23862643302598e-17	8.16985851421213e-37	1283.82898607714
cg18824775	0.157906911147575	1.36217732757382e-28	2.87358489060649e-67	64571855100.6357
cg01232145	0.184964990005294	39.2131152638988	0.172784393990693	8899.34775465103
cg26994334	0.158948928143284	34832.1524162885	0.0166807496738873	72735270636.599
cg09183671	0.204311573160269	0.224246270066436	0.0222951585606262	2.25548472785997
cg07312099	0.0569961278817493	0.00812339086472048	5.71860873548836e-05	1.15394289403834
cg26860182	0.729502576332915	0.765232161159623	0.167926473430151	3.48712295632529
cg00267751	0.18426411836274	16.226591934704	0.265296230340494	992.484082708101
cg25086418	0.0575755835970383	770.085908315882	0.80760744306749	734307.628387147
cg04254320	0.0183983742885162	0.000171737099476306	1.2724202513869e-07	0.231791590116452
cg09854615	0.94608929684488	0.926017588199628	0.0997832680569838	8.593711053494
cg06348038	0.357282215396091	0.0387716991400757	3.83097757894913e-05	39.2391921703936
cg21788396	0.608487263752677	12.6873245727964	0.000761269692530291	211447.01594577
cg22879191	0.0165580691567281	0.00327837386196727	3.04613503125519e-05	0.352831869518322
cg09038450	0.0699503393034711	15418955.0370616	0.259438767671358	916378753140273
cg26215406	0.155156688156945	0.364287247346584	0.0905283486420367	1.46589660111982
cg24036830	0.0802397106364661	613104.347777015	0.200913770666077	1870936671074.82
cg21134678	0.029334813329285	0.0162744951210943	0.000400650294429291	0.66107324799
cg07211381	0.0986373704990402	0.00034268312457906	2.64587309979319e-08	4.43829765987062
cg16793730	0.142744918268753	4.17557822394216e-18	2.39837970571826e-41	726968.021897874
cg16750914	0.372659165496601	85.2818115152943	0.00485156802817059	1499100.35953317
cg09853936	0.22835635319166	0.32379065897611	0.0516933079379511	2.02812307863963
cg24598678	0.0594852772716621	0.000430499022008379	1.35931316083148e-07	1.36340479361508
cg05355362	0.144799717136455	1727.29733693731	0.0768905638805377	38802629.8626992
cg03211173	0.00443106132319271	1.63441117813049e-08	7.08583903125878e-14	0.00376991332630281
cg07934941	0.135876481478306	0.000200997214492387	2.78405904248954e-09	14.5111434840738
cg09678939	0.0304637992469744	0.25143250429783	0.0720073477436564	0.877942407246175
cg13680706	0.0488386811017119	0.073136283819237	0.00542064308953525	0.986767791669271
cg04471485	0.192578811756209	0.240931646269731	0.0283226702677063	2.04952632027883
cg16221841	0.546740911826126	50820.6786870388	2.51697971966901e-11	1.02612721192321e+20
cg11560403	0.00532668284323878	3.07027365020055e-07	8.06001532762507e-12	0.011695486799891
cg23248865	0.0507613186110697	2.89548465240999e+52	0.670183691706857	1.25097513951576e+105
cg18179849	0.0174493573869183	7.43893413876292e-13	7.43603581828832e-23	0.00744183358890685
cg08965276	0.305707163102792	0.437641030542339	0.0900305827768083	2.12738455874461
cg25547939	0.0447590914143716	0.0322438996335393	0.00112664438214707	0.922801444761509
cg03772856	0.105599910193294	660785.383265692	0.0590471436208495	7394723875913.47
cg16176471	0.141988352151348	1051494458.66206	0.000955133630872234	1.15757686763405e+21
cg07243548	0.188575610544376	0.270588351559553	0.0385530541469815	1.89915060219551
cg15506972	0.190418007633606	4.57016443266787e-07	1.47722543453661e-16	1413.89407827075
cg21845633	0.0892271470345897	0.175656523219998	0.0236352729852946	1.30547314469079
cg26108329	0.0187623180605925	0.0927555170920179	0.0127689035645437	0.673792068952403
cg24764979	0.131084894409736	3.16612611307856e-05	4.56702054050646e-11	21.9494405050482
cg07849302	0.0763087736949656	2.57824419655344e-05	2.17463853827611e-10	3.05675771860964
cg11831004	0.535971833210287	3368.94560939028	2.27369254655516e-08	499178947313082
cg07237882	0.448464321425353	412.580915956998	7.11830654227513e-05	2391341412.469
cg03618937	0.0739265754213133	7.15021516559805e+51	9.61971177868355e-06	5.31466826559595e+108
cg26154047	0.0084805069731263	0.076953273123665	0.0114008279482239	0.519418964248812
cg02761480	0.0399279420412633	6.41380551991043	1.08927196700444	37.7655007136208
cg18208842	0.219425740406892	0.438943865373643	0.117949981377674	1.63350358091388
cg09080522	0.0135323967961775	0.0855176867515653	0.0121462616029295	0.602100875678076
cg15270851	0.0983185842341391	757607109790.022	0.00622999688407257	9.21298266250795e+25
cg11646757	0.0277558645083955	5635234.41044036	5.47697611905438	5798065605970.52
cg20291513	0.0188537208092375	4.81611213003595e-11	1.18021496758093e-19	0.0196531451356035
cg03721454	0.0518075561345103	0.111033855481453	0.0121180612452289	1.01736711950769
cg09540612	0.00432800983923254	0.0207682471098626	0.0014506614756653	0.297326492260028
cg03383239	0.025746572072852	199406.313684096	4.38314073342583	9071777603.18034
cg18735615	0.0621729071901811	2.61711416008944e+44	0.00549294193482974	1.24692498267833e+91
cg13876222	0.0270940243057587	0.000155313743243548	6.51007172197497e-08	0.370539064245586
cg19647155	0.0110334032579948	0.00407481307015891	5.85008251523283e-05	0.283826792417082
cg08894761	0.0513215042046802	0.201378124724009	0.0401819429029196	1.00923813503333
cg27165922	0.0568870944613876	853902586355866752	0.298307177529001	2.44429126052237e+36
cg27123975	0.255119093308367	1.54636750782114e-12	7.04635789357326e-33	339360064.498846
cg11943008	0.144044150842484	23639456.3417091	0.00302712636573154	184605407444404608
cg13531509	0.0208939714844186	0.000345416495134953	3.99116791039922e-07	0.29894145721216
cg11332236	0.72974246842187	0.743995000935809	0.138976345516163	3.98289766047345
cg00463551	0.183824513013045	121486433598801	2.06184787601227e-07	7.15811952970103e+34
cg01363284	0.826142226423434	2.40696489605026	0.000949726244022464	6100.15785841673
cg20722788	0.0742881697201854	8.31390349475377	0.812358886664322	85.0867670124236
cg04263367	0.429735224857826	200783459.178526	4.95071683297176e-13	8.14306267957072e+28
cg00737514	0.49406900817533	56.9032020038426	0.000530636531382557	6102057.07069146
cg05715287	0.00175507750651538	1.972769150969e-12	9.18023739515771e-20	4.23934366345227e-05
cg15764953	0.0018031247679543	4.32377625398823e-44	2.5261426834699e-71	7.40062753259575e-17
cg11734009	0.0899075656467337	8332817.43293472	0.0836207223645025	830366497767743
cg10325600	0.337117949413297	207.899507946611	0.00384628785000584	11237381.8835159
cg12683944	0.188209284011331	0.290766235119886	0.0461867971657665	1.83050154316519
cg21537729	0.202196166544445	1.53260045435646e-08	1.49855214478163e-20	15674.2236889988
cg00321149	0.0698137758304697	3.86684535520098e-05	6.56639864852897e-10	2.27712233164356
cg08950886	0.143947158202814	1081384.21621428	0.00872248539590847	134066354943501
cg06454592	8.26136336566918e-05	0.00310701321807641	0.000175328671253842	0.0550596264048855
cg01175812	0.242513795415004	0.153372180605027	0.00661054159789048	3.55841127919799
cg15978778	0.670204639666096	0.514539550342815	0.0241704297776434	10.95350605275
cg12074545	0.224604668063238	0.411698754737197	0.0982930093378843	1.72439388918812
cg15597109	0.0055198638777082	0.0627357066494236	0.00887591328549856	0.443421286599631
cg07625430	0.0400725628266296	0.0340901435394246	0.0013544244206463	0.858030812811266
cg23514375	0.00396306736835339	0.000143583010295682	3.49005753901999e-07	0.0590708909955649
cg00392257	0.0427420216694624	0.142558835358375	0.0216597267840985	0.938286144664407
cg24932660	0.331104869299623	0.478696922109415	0.108356456148001	2.11478624701454
cg19445996	0.223868709030753	1.228765448708e+41	7.54334792798035e-26	2.00158410079174e+107
cg05846056	0.00756177077566422	1.1175185591299e+22	740609.734048103	1.68624266274992e+38
cg00894869	0.0374009698416371	0.00042686096289018	2.86491999832167e-07	0.636004781097814
cg04552292	0.0133290046060557	0.0144401562540508	0.000503550824800379	0.414095464393418
cg21208545	0.00663419337767746	298649963.12437	227.080986753659	392775290213724
cg20152891	0.0459975880372082	0.152222291494354	0.0239596778148621	0.96710924941648
cg24188415	0.366058205126312	5.20288503111094	0.145596316214419	185.92512057168
cg15010390	0.156798033658442	5.02930020946883e-15	8.11142513779589e-35	311830.044255778
cg15010396	0.285915194107777	2295.22766680336	0.00154197314470184	3416447336.03857
cg26272237	0.0851775667304504	5.9337521477565e-25	1.54601713845781e-52	2277.42718208977
cg06437206	0.0855741020442918	0.00136655723597601	7.41578647249291e-07	2.51824764119808
cg22201381	0.289250870519846	0.0131729294982592	4.38698618806952e-06	39.554733962467
cg03141158	0.0109561392001938	143.729082880103	3.12879993639707	6602.54720196142
cg23543539	0.0235091428326689	714.330336952515	2.42330510826436	210566.894177086
cg11836132	0.11443091287569	0.0135905375865976	6.53843833966397e-05	2.82487502821988
cg13473179	0.677201738316945	23.9117651297019	7.7230759045766e-06	74034299.1163923
cg22379573	0.0515348062881814	15.9322468396989	0.981735143991249	258.559032866158
cg10113872	0.0484627990419165	1.34282163162154e-06	1.9755333343132e-12	0.912750953391331
cg13829550	0.452050379337876	0.546619127264978	0.113241237317185	2.6385482653728
cg01925393	0.317350100075991	464.43949354221	0.00275053020080383	78422713.9548241
cg08040376	0.164002335038586	0.303023590755072	0.0563957516082323	1.62819527953048
cg04782470	0.281322942131886	1386.19851042826	0.0026673860472969	720385529.593959
cg25815753	0.174803514208523	3.57278090790991e+20	7.3455327346469e-10	1.73775870002154e+50
cg22746584	0.535214919368174	0.502782915400487	0.0572102823257239	4.41862283740119
cg22081558	0.0229250986223571	167711301772.486	35.7264537695309	7.87290026703129e+20
cg01294686	0.00501029831534583	0.0703513364835964	0.0110207107880023	0.449091772775336
cg24125287	0.0546483917199347	0.000783599598438001	5.32452974935344e-07	1.1532066859928
cg05347473	0.264229876235611	9.06971079256275e-09	6.90049132019965e-23	1192084.01320544
cg00601836	0.00048174554033531	0.0648540517483437	0.0139592732894365	0.301308523801144
cg15080098	0.503649591714807	41214986889.8847	3.19873716976618e-21	5.31045551472287e+41
cg24612305	0.123537339084042	0.0109663818317664	3.5139641079577e-05	3.42238926708879
cg21346818	0.0391652923466514	0.0144437323800511	0.000257515621942231	0.81013106503239
cg00063111	0.0728086432702513	0.139710484090439	0.0162703685699621	1.1996666996727
cg00488692	0.29327337877215	6.64597046252522	0.194338198304793	227.278650178102
cg01677302	0.000142906473074245	0.00465083561156581	0.000292055489877912	0.0740621992582672
cg12587087	0.000315589974296926	0.019590963095313	0.00230541148752202	0.166480403641283
cg17528189	0.0159301171053284	7.26414575068449e-05	3.13295902883086e-08	0.16842803560977
cg02375313	0.0138938439918681	24.1991212781203	1.91107922415965	306.42239381294
cg10201402	0.00222909743433142	0.0104316978889203	0.000560026895977515	0.194312668958089
cg24343524	0.00863840367659752	0.00607506376152045	0.000134675782635852	0.274038873093685
cg20896631	0.029335826456855	4.34015426933108e-08	1.03497085376248e-14	0.18200453677622
cg02126424	0.417949067617483	31.7391085188683	0.00738080313729748	136485.283624751
cg16826947	0.0520506768173519	99017.2659051148	0.902905871908845	10858738715.0297
cg18279148	0.290828763194444	0.0708213272829232	0.000520780690256073	9.6310414190831
cg23997421	0.0170564876194277	0.0876335461452207	0.0118562529095824	0.647728963657625
cg22706420	0.271568211405036	782947.472765182	2.4388870586403e-05	25134691782371448
cg13527203	0.273643357293643	0.43579848417164	0.0985065051192304	1.9279977355447
cg19735074	0.0205966232251393	0.00170628581735556	7.74295862699972e-06	0.376007600035033
cg10651637	0.0477260668207324	76.6399585882947	1.04443214709914	5623.80549921734
cg22716773	0.00383033604850691	5.72170153105646e-11	6.5394168457194e-18	0.000500623666954701
cg02337355	0.264933642751664	0.409114631160845	0.0850004867994146	1.96910379848586
cg11709662	0.245492319817832	2.96722928625491e+33	9.6221506685715e-24	9.15018891355172e+89
cg10030580	0.0512941662193025	0.0506740153782077	0.00252517526528376	1.01690202254626
cg21755440	0.413144709204679	6.2029936868995e-38	4.81481920875789e-127	7.99139677139407e+51
cg12855988	0.0256977599737083	450.89359951426	2.09976832792862	96822.6043696365
cg27550442	0.183588007889975	1.1466502522895e-11	8.59444007669647e-28	152983.415945924
cg06686306	0.180321136041088	6.06919231848448e+52	3.68079287078011e-25	1.00073806627822e+130
cg05721376	0.180200400323773	5.44543242897649	0.456644841008296	64.936098419669
cg12026095	0.286489343138757	0.14567882730641	0.00421691194773886	5.03266868940677
cg08266852	0.0137621414873274	375558.076022765	13.7815834064386	10234228122.1494
cg26353296	0.0813468909305399	0.349291886924824	0.107026647716217	1.13994808652704
cg21877939	0.0227682641302565	12740948095874.8	67.016418981013	2.42226846569895e+24
cg02495971	0.0717696830407462	3.46891856075174e-46	1.13833485229504e-95	10571.0511778385
cg05087722	0.00712913559351402	0.000512928117992806	2.05890428843536e-06	0.12778411104655
cg21092413	0.107134204074865	1.11246695361459e-34	5.53483283479865e-76	22359893.4208744
cg24445034	0.18347486396787	21.6231737743627	0.233292486219155	2004.18646847056
cg03351248	0.00189494185221095	0.0381029493742922	0.00484810401033084	0.299464439691508
cg23054925	0.0646403041193705	1.73773472268149e-06	1.34933545465404e-12	2.23793272162048
cg21857867	0.20858546864561	0.34554977884074	0.0659483609266019	1.81057797311713
cg27394962	0.0156691147475626	4309153046619553	899.272896950542	2.06486818875091e+28
cg25207147	0.177663211285873	0.443303958810616	0.135833650258355	1.44675785067534
cg02593305	0.116088056724291	112.669844565704	0.310925543477626	40828.0829309653
cg01371477	0.0859164163518629	5.77628733681759e-05	8.40461513802238e-10	3.96990163731997
cg01305441	0.0879016614431313	2.22609119749157e+39	1.43770170288722e-06	3.4468082006148e+84
cg02946248	0.000935123697586526	2.96066008770706e-07	4.02547627663047e-11	0.0021775083375423
cg22974158	0.119410409597677	8.5058868276998e-44	5.26404254491411e-98	137442108623.414
cg10684905	0.164017270527641	0.000219407243990296	1.54347386212932e-09	31.1890857996169
cg24219751	0.120162674541509	7.09689846531096e+45	1.06009947820875e-12	4.75106052424776e+103
cg26327732	0.386224146447943	256.809205512898	0.000910211613700619	72456741.9745734
cg21685770	0.0848819976967653	0.364956270262976	0.115954371065938	1.14866803191509
cg07248455	0.0153055682587393	0.00256439165415228	2.06489913601354e-05	0.318470982005524
cg16311334	0.170016217808518	3.21360285051573e+58	8.63676058578473e-26	1.19573110522945e+142
cg04846347	0.0902026792807723	1.9597658864729e-06	4.89270172656149e-13	7.84981906608494
cg09032010	0.488344939262216	19.9487676817989	0.00419908001965298	94771.5523781024
cg19343707	0.016408225656517	0.155808866714029	0.034130335341508	0.711285216034367
cg16858125	0.0478938667637498	0.165422736074264	0.0278250785430263	0.983453885601117
cg06256295	0.165901356189411	0.00566271665371249	3.75303784345552e-06	8.54410779687432
cg25135654	0.00621618430140747	7.38580091970793e-05	8.10672422476641e-08	0.0672898864117095
cg06854264	0.00994482712146183	0.0615373280616886	0.0073870414168328	0.512633208789495
cg10081604	0.0048187529150101	561825544172987	31211.7201639179	1.01131222639301e+25
cg02271139	0.457337603263769	0.49077756795306	0.0751153666320865	3.20656920155447
cg13244000	0.355697941532512	1966624.19718085	8.66511783020519e-08	44634254360112513024
cg07820214	0.235410797722714	7198.07117710784	0.00306000863240201	16932053106.6736
cg04079248	0.634001154577583	18.442332302638	0.00011346291554386	2997628.07196196
cg24606240	0.0558386055280853	1097.14280685618	0.83986678573188	1433230.07777632
cg18500286	0.11069298557931	4.61357690081214e+49	4.35803390852478e-12	4.88410422371224e+110
cg14496969	0.0488809311402225	21178.5482266028	1.05009063459678	427135420.704678
cg01727899	0.123000161687107	0.237984990329327	0.0383942525939914	1.47513890219375
cg26602477	0.0219354234675475	1.05808275745812e-20	8.68939967324742e-38	0.00128839639529642
cg26648579	0.00759364538252594	0.0447763194786433	0.00457809839701187	0.43793702366951
cg06320126	0.451408746305839	36.7828674663201	0.00309626714472942	436971.125488302
cg05570946	0.0361594304931052	0.00495911730163247	3.46328639259112e-05	0.710101378389068
cg16909364	0.0467044042928323	3.18917830934608e-10	1.39910813596281e-19	0.726952980071433
cg27269110	0.110095099098354	0.00101902553907109	2.17848453388746e-07	4.76667625189012
cg15394763	0.14628201095488	57.9571161316792	0.242378285328402	13858.6148744709
cg08219218	0.112194569434214	0.373410837672064	0.110738927706744	1.25913855749266
cg14572758	0.02262391649657	3.78867479643751e+81	277004395703.348	5.18188770135367e+151
cg26722863	0.00946545409514887	0.00416962099392616	6.6440313226265e-05	0.261674552523285
cg09157727	0.0990192055230021	1.8662242626417e-10	5.14812270675114e-22	67.6517091153497
cg05381353	0.139838673236307	0.0395612113663073	0.000543368045590193	2.88034870189998
cg25199208	0.142635132403664	2135330157.88486	0.000719246219608826	6.33946311967049e+21
cg17040113	0.485755409718896	156.389735218056	0.000105868050856657	231021059.551659
cg11227559	0.120184363102197	9321212774.81923	0.00248654274214247	3.49420929392876e+22
cg11700415	0.019115913897556	2.91912836539634e+98	12777224181267034	6.6691405682269e+180
cg24952959	0.0086533101860029	2.62734234168756e-09	1.03272616287572e-15	0.00668418021017537
cg02576381	0.0368774196828103	1.72770613500008e-06	6.69905046851683e-12	0.445580833126309
cg08291539	0.0424794760416268	4.96692195589456e+71	270.604686227828	9.11673558202079e+140
cg02564313	0.00750273843343652	0.0396577572829302	0.00372232942865998	0.42251438053885
cg08222185	0.106339140535217	1511674890399019008	0.000130338723913581	1.75324792636303e+40
cg12104698	0.273113803031106	0.279059505338136	0.0284688896867795	2.73541428472811
cg21988067	0.205379961855427	3.5682077117349e+33	4.20066855593842e-19	3.03097140479822e+85
cg10939746	0.0339269549245578	634.661329508358	1.63195074138168	246818.113414558
cg06849977	0.163151656576828	1.72889001015588e-09	8.37384628155717e-22	3569.51939015169
cg13225750	0.0103923194599942	6.5773676256462	1.55722797213741	27.7812662352314
cg24650353	0.600994501567865	65425438.681665	3.34414754953005e-22	1.2799937692013e+37
cg24573501	0.347961133020202	0.438375624333199	0.0783283766068975	2.45342998711656
cg00532901	0.015349300740536	4763.99271885877	5.05972119608392	4485548.85650717
cg01729862	0.0889846033395751	43651188664.0985	0.0239081697026695	7.96977056581612e+22
cg11604912	0.213705905376188	0.00175376388826998	7.93957854669116e-08	38.7386781012655
cg08218877	0.128442299760863	0.00128631558459872	2.41360290859579e-07	6.85534384006932
cg04474049	0.0113123542626351	0.108058063624151	0.0193151700735444	0.604527170599142
cg20185718	0.0652497103778586	0.0699159759511445	0.00413225715554731	1.18294760204815
cg04024417	0.0101874195504044	0.000108241868248889	1.02186792637021e-07	0.114655737201063
cg20646556	0.193888817583084	0.113135696374051	0.00422496830582177	3.02953415683714
cg13431373	0.0665439370075606	96107.4183895409	0.457008561811066	20211078394.0211
cg09620331	0.108457895566223	467783376853.193	0.00263321223979042	8.31005128844427e+25
cg22078179	0.0127761961230751	0.0286803955783036	0.0017517501501087	0.469567586722876
cg03722533	0.0384850795267047	8.30606550586973e-46	1.69026953830163e-88	0.00408164039074621
cg00232453	0.00744180540320649	0.0241814364822611	0.00158373883325913	0.369216096786806
cg11173131	0.186608763800197	0.340028997671401	0.0685895582345327	1.68567522861237
cg04078416	0.0142431448572481	9.56447978537253e+30	1612231.99851317	5.67407628983692e+55
cg05596135	0.0951194874907788	21.9409913617913	0.583664076579291	824.801664614354
cg07883600	0.131426887022895	7.57021649132712e-13	1.35102643529381e-28	4241.82504712412
cg21660727	0.231840398174417	0.00863666438763667	3.57649833893044e-06	20.8561460612836
cg21618549	0.0317958873429075	0.0145925087806342	0.000307727487191969	0.69198014924175
cg02943194	0.000230587223487344	1.56614303036445e-05	4.34135728819356e-08	0.00564985516909566
cg02310882	0.144918306531633	0.0427817357499385	0.00061791238056077	2.96203308326101
cg16317181	0.1688574449721	0.287217020993488	0.0485762484844225	1.6982294788538
cg19822127	0.0115700301603041	1931.26983151522	5.43611607619859	686115.437904526
cg15163974	0.264141474456725	20.7264623261481	0.101332545955105	4239.37084090991
cg21139713	0.107883718989226	0.130107392655806	0.0108290622279469	1.56319478708005
cg01813026	0.166241774932765	2.29718150489571e+49	3.00015166439533e-21	1.75892536669425e+119
cg20234060	0.199594681989406	0.191667960792855	0.0153564997123553	2.3922513517149
cg13999415	0.00775801135802534	0.0753437356410235	0.0112299210101343	0.505495853018165
cg00658394	0.0614606670842612	599970616813.108	0.271935303364164	1.32371463574574e+24
cg11737742	0.343480428200108	0.522133214420954	0.136106055223054	2.00301958024407
cg07621684	0.457853548768338	177.742011273606	0.000204242814560317	154679725.891933
cg08587721	0.0735426526607743	24677.8850444945	0.381468733286859	1596455900.91214
cg07709606	0.0269004325862995	0.109423365218567	0.0154196116832676	0.776509363640389
cg24105744	0.101600851870421	33.2390933450693	0.501131102233183	2204.68719957463
cg22276896	0.000339721939834448	2.23635135034523e-08	1.46068935285616e-12	0.000342390895943186
cg06425430	0.204488595120207	4.132971282662e-07	5.6960916110434e-17	2998.80212428321
cg00699919	0.136764092528563	0.131229773994694	0.00904238747055075	1.90450294668135
cg10340038	0.00699924606195201	1.61185497447215e-07	1.86523739720309e-12	0.0139289318487095
cg23559680	0.0465261854907916	3.1121472297554e-05	1.13620624248633e-09	0.852438581791259
cg17995652	0.00444885876725898	0.0894288078818299	0.016943135696012	0.4720207535756
cg27196691	0.245468762004259	0.0974899745166192	0.00191769489536551	4.95610389025912
cg03947651	0.00194893664180829	0.0558799619927152	0.00900902274764493	0.346604758337809
cg00630892	0.00179557558599164	3.16514409759822e-05	4.73896193207149e-08	0.0211399401433507
cg26955196	0.0393468566295514	7.52458532922322e-18	3.87953985436796e-34	0.145943556458156
cg19397321	0.103127802549094	0.208250509697764	0.031562374754941	1.37404980221234
cg19260201	0.0568137979481981	5.22764036138321e-40	1.98487435771201e-80	13.7682385999809
cg15884905	0.0208097051008794	49.8043412753904	1.81164221583825	1369.18448255957
cg16463378	0.0467230247514174	0.000878945877820597	8.55535274185559e-07	0.902997082000221
cg17764008	0.221617629414427	2.7062278625685e+39	1.58186832492138e-24	4.62975908219551e+102
cg03074424	0.022087419688346	7.9716758606315e-31	1.3430329728744e-56	4.73164972941567e-05
cg16578355	0.0314705047582122	4.83099934894777e-11	1.92564980112044e-20	0.12119833365316
cg09788352	0.121850613019001	0.0200517579126505	0.000141626903785756	2.83895915705234
cg10552385	0.819503951960892	5.64855059982948e-07	1.21503298942037e-60	2.62594712708622e+47
cg02152992	0.140013847874911	9083150207.13402	0.000540095354921399	1.5275750278831e+23
cg16715662	0.0371513809268111	574.837472997681	1.46003601865754	226321.896268139
cg11437328	0.130207508811112	4.76417954346856	0.630778001283662	35.9831932569208
cg18556220	0.080338866675368	6.32359137559719e+48	1.27345761892913e-06	3.1400972667747e+103
cg06646646	0.00533339548839795	0.000803522674798277	5.34302500962049e-06	0.120839540850444
cg07449543	0.115297513547529	0.00166579233206289	5.80437325344995e-07	4.78064378769958
cg10459717	0.135762086374915	15998.1685001243	0.0479192251507467	5341100457.1384
cg18168989	0.129256527501674	32220861.5229591	0.00642512035027414	161582018808007456
cg12900170	0.0250328848965242	4.96157714399451e-09	2.7059654070262e-16	0.0909739928377818
cg15907897	0.00645747595701363	7757029329457.88	4111.29104429182	1.46356712209934e+22
cg07861658	0.114739418651564	67254663.2176169	0.0126064810928488	358798755275246272
cg17701336	0.0802794897130138	0.000530506898215887	1.13358743261897e-07	2.48271603015592
cg02221750	0.258221079510174	8.50908734945529	0.207913328411552	348.24399221458
cg14276435	0.085112090257479	82959144.5769583	0.080252479486731	85757097013788320
cg07899263	0.149458793650196	0.0570468584196497	0.00116159293246697	2.80162177695077
cg22676023	0.440549638775447	0.497325734568543	0.0842820886658312	2.93458420619816
cg23858360	0.256242399007962	0.136619567948674	0.00439641601651764	4.24548229202081
cg08267038	0.11787114971865	7.70331724573812	0.59614819356436	99.5408477776087
cg04444936	0.260648882119717	4619693141.50587	6.6819754247887e-08	3.19390051069384e+26
cg25645310	0.510771557249287	113.264290987155	8.55561405820124e-05	149945983.135198
cg18134393	0.196624025308526	1.14388193958709e+23	1.14274879251495e-12	1.14501621028528e+58
cg12961656	0.0972722137403231	0.000243597344302768	1.30570135761027e-08	4.54465837884755
cg01732804	0.0094068904859681	1.41803902333448e+128	2.70109865459015e+31	7.44450658357923e+224
cg03760387	0.145302022226008	41870.7680370434	0.025212884244838	69534338038.7284
cg24356687	0.0299242528798839	1.02500293760086e+83	118132388.008052	8.89367462899993e+157
cg16818414	0.200086597089022	3.53808667815049	0.512080152347464	24.4455038624736
cg11585425	0.365629043790269	1.97513302096904e-12	8.68248749081017e-38	44931253337841.5
cg00177875	0.00597028242869613	0.0193013668274594	0.00115728348937119	0.321911411360904
cg08172999	0.00298559709215307	0.000384733813543418	2.14310409691913e-06	0.0690680902978307
cg13587802	0.0398099608713623	3306.63579145192	1.45856714333501	7496288.605755
cg00300039	0.112174586804962	1.48908341945442e-34	2.72503144064829e-76	81370416.3929412
cg00475036	0.3653448835195	1.37535248033794e+21	2.34599557357964e-25	8.06307763950911e+66
cg05062896	0.0355608172919606	4.71474316151057e-09	8.11405411488848e-17	0.273954336072558
cg21930136	0.0234522363356262	0.00301634811170149	1.99232273072803e-05	0.4566707888556
cg05364829	0.0952681357392082	2.7781604418692e+30	4.7458767538985e-06	1.62629074478741e+66
cg13638028	0.244026683660056	0.195376195976556	0.0125266269304122	3.04725750725407
cg22031887	0.114293784256014	137223626222.394	0.0020629829866039	9.12771637764305e+24
cg24718163	0.151054786555386	6657909.66646485	0.00322940654133639	13726287031196226
cg25625233	0.117816679610485	95.4961787878775	0.315300908485452	28923.2283119382
cg26543243	0.253701529628131	45978.465955534	0.000453153880410286	4665124636492.5
cg16688112	0.0603000408544491	0.0198237345238051	0.000331599681634324	1.18510502945436
cg15793456	0.0287266956416794	145.226238173153	1.67740343721008	12573.3975417411
cg03296204	0.00504519441728557	5.08903578260589e-05	5.07885797155409e-08	0.0509923398954951
cg04833646	0.140412201675059	4.86803578987261e-06	4.21126907227707e-13	56.2722828790112
cg09699369	0.432300826213204	8.83123173922562e+33	1.65483516769261e-51	4.71289561368539e+118
cg01579912	0.35841723228826	3903184532.01629	1.32426094542282e-11	1.1504416515211e+30
cg24998816	0.010999036045241	1.33010153340175e-44	2.01228644026586e-78	8.79184023584611e-11
cg22007893	0.36485292793283	0.309298794942949	0.0244397126297121	3.91435635936475
cg08472222	0.0733964262618659	0.000375323001612213	6.67256563009129e-08	2.11114230040587
cg22509399	0.0160021871309821	4.64213419774803e+40	37879497.9826954	5.68893756716257e+73
cg03013422	0.0332017155890856	0.00634975885501481	6.03354264519565e-05	0.66825478641382
cg26525861	0.0394656060987536	913081.833462478	1.93873663564894	430031815187.799
cg07080556	0.175480366138383	1459156414630.41	3.68603334111697e-06	5.7762294730408e+29
cg25350122	0.0792222887208195	1.14976740814953e-05	3.50780842683122e-11	3.7686353756698
cg07703079	0.115168751924871	0.18932470550613	0.0238762116809446	1.50123665319945
cg22601123	0.110020924440334	0.154941562073046	0.0157384471897905	1.52536570909033
cg07057636	0.391940625203109	363.708838948662	0.00049906940427908	265061569.383265
cg08593051	0.185337416511697	1.20660382386389e-08	2.3122788336798e-20	6296.35477589012
cg04220541	0.0259611616738795	0.000802458170503469	1.51278217998578e-06	0.425665455296299
cg12581717	0.0886067272858947	2.24641271275699e+62	3.82949368854868e-10	1.31776430161677e+134
cg10881749	0.000304536498984209	0.0432234452338324	0.00785786884115854	0.237757368524194
cg15607664	0.0424397007605678	0.185762563064759	0.0365471367173667	0.944197902649673
cg14722226	0.131475114085042	0.00126159362316324	2.15639517818815e-07	7.38092204112357
cg14585793	0.0166030937617248	2.26219954803714e-08	1.25547115835546e-14	0.0407619622408761
cg21672889	0.0542483586856196	3.58509017367048e-09	9.01415981767856e-18	1.42585352526606
cg19007537	0.121569635449424	2.71370401165493e+38	6.00734254646717e-11	1.22586474899833e+87
cg12664940	0.0656340013159983	0.077374528696006	0.00507368540506954	1.17997416334626
cg25314520	0.205193439696317	32784576879.4927	1.76711364423358e-06	6.0823959153659e+26
cg08122100	0.018034133342114	0.0338008545265628	0.00204057234849542	0.55989084021856
cg08727428	0.0340458991554574	0.000807168892840025	1.11373217230636e-06	0.584989495472145
cg26803289	0.00729504852938345	0.0881771103663364	0.0149604495176769	0.519717190540971
cg26865258	0.447811027952879	818970945.524644	7.91882104536971e-15	8.4698644630403e+31
cg23969515	0.26389539271044	1028.19936530734	0.00534535818383536	197777940.871283
cg23851011	0.281996537057755	0.299211238404114	0.0332138803977683	2.69548044718495
cg00306299	0.0810834204795251	90072.6096111212	0.244256297234676	33215417960.5965
cg11739480	0.0491986322661443	5.57826671198533e-13	3.43557475296095e-25	0.905730823735542
cg14376548	8.37376501601206e-05	0.001552648544187	6.18636345023684e-05	0.0389682488130199
cg07809452	0.0553258397631962	188.651575790602	0.887479042058913	40101.6985885224
cg21563683	0.0207071569475561	0.140736364253804	0.0267226982337917	0.741194771953573
cg02110333	0.0310380855507348	1.64004686925887e-25	4.89129490766924e-48	0.00549906269022645
cg12431087	0.0132510049274668	0.159717778318377	0.0374095041267602	0.681906090615892
cg25721806	0.393852615124654	0.222301633983805	0.00701099402294306	7.04864621338314
cg02428100	0.377136442428162	4.37519069262464e+28	1.20472027422404e-35	1.58894093561751e+92
ch.12.1171804F	0.0439665770449146	1.40320886288408e-24	8.68837899414837e-48	0.226623989837755
cg08360253	0.0286675240124293	607828868935.382	16.9144406350061	2.18426338702943e+22
cg07116015	0.225045262935152	107087532.223907	1.14198828847295e-05	1.00419064482183e+21
cg04364453	0.0597823303087934	5.69217009295842e+73	0.000913574750058954	3.54659543349676e+150
cg02838932	0.0716863019944055	8.66269993300888e-15	4.31516367710046e-30	17.3903878843772
cg05118960	0.0105495593997177	0.0949616436307625	0.0156283817891779	0.577008796093042
cg08527328	0.0519380503611242	1170648848.1266	0.839207973836355	1632990591540034560
cg03347416	0.0233953946997832	0.000122176500134898	5.05610782589132e-08	0.295229012102435
cg02629833	0.0132078245210246	0.000198782692168038	2.34818928255014e-07	0.168276718572959
cg24557142	0.0788106389764932	8.32365438016944	0.783529252402038	88.4245508742841
cg04639555	0.0873667742418068	30.5483215043776	0.605877497619031	1540.24526476407
cg00125455	0.00822827751341426	0.0913322843539653	0.0154784427389515	0.538916369430496
cg15537082	0.0143904917568286	0.0109575793132792	0.000295003302581262	0.407007458412198
cg03055499	0.215325535159991	1.2200199238141e-11	6.65167415425262e-29	2237705.24530541
cg20061689	0.116043380890868	1.55300475690176e-12	2.91219527862187e-27	828.180648689478
cg26431312	0.497466604656697	1.23957922043591e+25	4.02746421064425e-48	3.81519627083346e+97
cg05116756	0.000465981734894538	0.00739306356946397	0.000473420197237532	0.115452169681539
cg25359645	0.00211851513941541	152.063626254689	6.17119173417012	3746.98233757526
cg06406157	0.166231521543012	0.0324690650611908	0.000253574623586439	4.15751454556916
cg11319389	0.265452902342077	0.412148117451657	0.0866033213707914	1.96142674472801
cg08455184	0.00178016490535837	0.00915380749823865	0.00048194653445154	0.173862006934372
cg13685314	0.0748173153208126	0.0274205989398881	0.000524524772263284	1.43346756146111
cg07386228	0.0742658599050193	7.72521192511734e-14	3.09286154689659e-28	19.2956905387043
cg04898211	0.00641390489132465	0.000513514376640575	2.21479229507123e-06	0.119061735767903
cg15956273	0.193976996929816	4521.46948316921	0.0137940685433961	1482063556.73199
cg17344770	0.0197741664979868	0.00491409631354864	5.62370316367132e-05	0.429402866332433
cg13576883	0.158101075577732	0.184698159271966	0.017696461098999	1.92769672126041
cg02420010	0.0803854462398228	0.0071014359969938	2.77185364324434e-05	1.81937431445235
cg04832839	0.0312618513366097	1.9327295070821e-23	4.12848562255316e-44	0.00904797470321757
cg10386045	0.103170836091544	5.71759418454314e-14	6.76798664840748e-30	483.022277634275
cg15153018	0.0842658088120343	4.13367373187859e-12	4.93155039718138e-25	34.6488571451876
cg01051098	0.00468564026492702	0.0740216561555071	0.0121822934569078	0.449767984935317
cg24654177	0.0144947812293407	0.0442514169477624	0.00363385748450231	0.538873059891864
cg13204435	0.0853989304921997	11436.545035268	0.271836001035068	481152466.360922
cg19748692	0.0111289626666913	0.0013579312497376	8.30411796431458e-06	0.222055766420717
cg04629867	0.0118458615369879	0.00467470892196883	7.16144256780687e-05	0.305146669797664
cg00380435	0.00318568956203169	0.0112016551617075	0.000566104468481987	0.221650040492132
cg02325951	0.106230507824991	0.0354931647956945	0.000618021849683905	2.0383822155457
cg15616946	0.13591899163651	3.32047487692563e-37	3.74917862564018e-85	294079170645.32
cg04235146	0.19962606050902	244.346791283285	0.0548152313150661	1089211.02726474
cg24774154	0.0594770300035861	22257.2464115577	0.670299096711475	739050701.776541
cg04959297	0.190758429144646	0.158249778918068	0.00999803668424617	2.50479102232915
cg16090764	0.0582377940835542	0.074690397224293	0.0050959887481646	1.09471502258162
cg05360911	0.0688619843538703	6836.79559434203	0.505304520488847	92502188.4894185
cg02926747	0.00424598857513714	0.000167133032051827	4.30596564360067e-07	0.0648715124895402
cg14529080	0.0464742269301388	1.25719080215181e-12	2.42475151240698e-24	0.651831210302523
cg12238593	0.691439949241093	0.435649079635295	0.00719675465358716	26.371625784475
cg00902873	0.338033286132055	9.86414675850575e+42	1.09206419644269e-45	8.90986002382374e+130
ch.1.2369485F	0.10563505075903	6.27311776877615e-10	4.47607625765564e-21	87.916300517958
cg07972322	0.219545975480993	5674251.7281227	9.37426529758796e-05	343462998453735296
cg20856453	0.0232796346106674	1.43722107553384e-38	2.9274126730288e-71	7.05607528104847e-06
cg19496976	0.0947893144211643	0.000229511723586893	1.23427956885218e-08	4.2677228557556
cg19169234	0.079029964644914	3465244584.77104	0.0783448924601419	1.53269979129706e+20
cg17836913	0.138764814467371	10229.1731030824	0.0502419671120794	2082641034.72308
cg23291900	0.0336965308909722	0.130708748040629	0.0199864546388297	0.854817781496685
cg13335112	0.0201563670336599	0.069376930184773	0.00730638282084099	0.658760779428862
cg09181861	0.00365203482929355	0.0159632886829297	0.000980672215773322	0.259848888829386
cg22812275	0.0324776240836806	0.13484777548253	0.0214944977323725	0.845980342457614
cg08167808	0.00171078910344213	0.00584344861873499	0.000234967739502963	0.145321616627142
cg14073746	0.0504715852688452	2.35284687357226e-21	5.02117510457742e-42	1.10250853538889
cg14615768	0.00876047016026527	0.0945016832677717	0.0161941364438736	0.551469241437741
cg07294652	0.125057750546176	0.0247061849905618	0.000218358334161408	2.79538483901725
cg08474603	0.0704456542295457	0.280596055101677	0.0708134925592117	1.11185232210922
cg24479509	0.00664205887748581	1.4679601237898e+108	1.14854229375119e+30	1.8762103378874e+186
cg25965290	0.00626639793634265	4.65161522453898e-19	3.33431224195074e-32	6.48935151451315e-06
cg06818532	0.0620545257313868	0.181327904916183	0.0301681998057821	1.08988303289448
cg18673409	0.0716513092475105	0.189963318731412	0.031175571466589	1.15751085756762
cg20964589	0.0448317478492553	3.01352462826438e-08	1.35390969257712e-15	0.670748627840161
cg20203588	0.202500557471924	7.54819274233936e-08	8.41068953947274e-19	6774.14300077426
cg00502241	0.0130164903006713	0.00551535726692684	9.1013482630293e-05	0.334227027718616
cg04589975	0.155842263373729	5.30974090376031e+65	9.03957938965166e-26	3.11887835150159e+156
cg22968445	0.0109440860753935	3.28277946204574e+35	144130014.819147	7.47702760590978e+62
cg26159077	0.241554936654752	4.33349289231206e+34	4.66389741313878e-24	4.02649522153203e+92
cg10982231	0.426411343742318	31410597.2322266	1.05229024133522e-11	9.37598373271297e+25
cg20500248	0.00373228630926459	3.58434275136301e-09	7.02022625535087e-15	0.00183007106778874
cg16852955	0.0643776204458407	2139.54085272212	0.632700400030375	7235075.3377857
cg20914495	0.686782775112104	57057824734.154	2.97072816329527e-42	1.09589137222916e+63
cg11807153	0.425315628681654	0.524359690221123	0.10723826938319	2.56394556076166
cg25642974	0.0332849265125439	4161.16717646545	1.93541698717191	8946553.83581965
cg03407996	0.0284728368874264	1398.43791796063	2.14450748980363	911924.355446824
cg20611230	0.0920547953919475	45.2703272728613	0.536298320767591	3821.38532236817
cg02650512	0.0213924791007737	0.214265981923964	0.0576850873958222	0.795871395579539
cg03106852	0.0477389165171915	117.871088470309	1.04866046711807	13248.8960276702
cg03771981	0.0198285321559611	77.7555017034485	1.99519395452896	3030.24076001791
cg27140474	0.0830591551149257	0.000148480953038505	6.95783321406778e-09	3.16860044455328
cg25503888	0.305133150354283	2.32658433987168	0.463262596500059	11.6845062205134
cg25788012	0.123088221646168	4534589691026318336	8.75307320969218e-06	2.34917533229282e+42
cg07590060	0.0537296644213416	0.0107234480543816	0.000106920793636491	1.07549087753661
cg20385188	0.0401734257859034	0.0410652978639658	0.00194586715932179	0.866636080771307
cg02948259	0.0407794935063355	0.0156510291823826	0.000291613848133755	0.839996852122874
cg00035249	0.242369292183669	1.47891761326822e+43	6.24894316401398e-30	3.50010753727212e+115
cg14557554	0.0117662034802275	0.038462631834952	0.00304882100433161	0.485228239233868
cg14925137	0.0725277568618377	3.25287751799163e+52	1.58225999347984e-05	6.68740421337718e+109
cg21526004	0.0677650511826476	4.51831499551089e+49	0.000236369544614285	8.63697158277009e+102
cg20830848	0.358890196769904	0.357421690307382	0.0396886968538069	3.21880723805958
cg05576328	0.141338279233016	0.165511768559648	0.0150616024778804	1.81880683492835
cg09593402	0.136256533702862	539531.400538207	0.0155392893647796	18732782776186.4
cg00502730	0.160083403378947	37150.0279522585	0.0156298211193608	88300727584.4006
cg21686188	0.146727053303523	3.54780545112896e-06	1.54590746585291e-13	81.4209375210944
cg06703062	0.481257362391429	159348.950452321	5.30389979335536e-10	47874373573322547200
cg11677998	0.00401353031749396	3.00286093029969e+30	5191916666.62025	1.7367716675218e+51
cg10423113	0.246621284237984	5989083.04668445	2.05249829352842e-05	1747583218616035328
cg27155168	0.0285759384262899	0.00914432410420707	0.0001367315304526	0.611553626628719
cg00046560	0.520204941295672	182.242313332305	2.34506714075116e-05	1416260549.28523
cg12950012	0.494487420648692	1489.36884654121	1.17529708511016e-06	1887369235532.13
cg19736671	0.692125909263921	9.67474809203322	0.000127926950216946	731673.431482316
cg19019198	0.0767021295289994	326445.548323228	0.256302080285258	415785528940.878
cg14671526	0.0117422422785002	4.39134688881156e-49	1.06893403602133e-86	1.80403344341544e-11
cg05538632	0.0201539903291815	0.00887085205784787	0.000164804747999329	0.477486341792436
cg07551386	0.00711229696214233	32609196017854968	30790.7714138137	3.45350121515249e+28
cg11499772	0.0574351627939601	1.00584849606092e+59	0.013720875181739	7.3736637322852e+119
cg26491425	0.0121775971095976	0.00402135840158506	5.38823541779276e-05	0.300122807192103
cg00286717	0.00746063779707595	14702833024880.9	3324.12516806654	6.50316363036542e+22
cg05185584	0.251060356587049	0.0723656615329255	0.000816679371535553	6.41229490007995
cg26377880	0.0572577585310408	0.182086822921835	0.0314592527710404	1.05392239679288
cg26652484	0.0188944450339762	0.000324497621904284	3.96735382877346e-07	0.265412945671371
cg25477928	0.0598541778699695	4.81418118313509e-27	1.87441415877027e-54	12.3645782100029
cg09977031	0.675553038458812	88.2420285164053	6.82857563989277e-08	114030450965.501
cg16114706	0.0232033855683496	0.00251082962849637	1.4283518596637e-05	0.441366416872908
cg25961579	0.000453531907992355	2.57850298798675e+32	197935497494315	3.35901227582868e+50
cg18194887	0.0200850167959875	15.7035283722743	1.54053427944634	160.074856255358
cg13680054	0.0154711287772428	3.31541092357192e-36	6.30060884938641e-65	1.74458530197606e-07
cg07081569	0.139093143825409	13937856840.063	0.000504380670129488	3.85153247931207e+23
cg21946824	0.276876523953261	0.270604145915605	0.0256519946057866	2.85461637241245
cg04528069	0.0320176822650575	2.96786913064029e+101	522843449.492485	1.68468155910867e+194
cg04818637	0.238420201707415	0.449296012919902	0.118816636640719	1.69897846743576
cg26774410	0.00385894261433284	1.68196323448632e-12	1.73473715140517e-20	0.000163079479785865
cg01517033	0.0981066332534886	0.0324797710943772	0.000559767021753891	1.88459750100633
cg06122479	0.329430651163218	4910.73974369762	0.000187551139637062	128580209520.443
cg08390021	0.0912569696602739	0.0894361178807319	0.00542846965272906	1.47349431668185
cg15897310	0.0396772352450592	3.66853070757056e-12	4.66587464974165e-23	0.288437186222594
cg04863713	0.099172691940241	79.8888687209163	0.437589144201221	14584.9855511338
cg23052386	0.0743362712763734	11.2704271657119	0.788117264776598	161.172117620875
cg03247567	0.081636658116197	3.64050855830767e+40	8.04786589216036e-06	1.64680956923273e+86
cg10515953	0.272403862341558	1.83539896341502e+26	2.30494520638733e-21	1.46150517833129e+73
cg23601271	0.0146931461364687	0.00124864324861726	5.80729287420524e-06	0.268474484771159
cg15646041	0.0328425599524649	2.81467634661131e-18	2.13892129837047e-34	0.0370392446987589
cg22469355	0.0961856942428501	44680717814994.9	0.00370345454707759	5.39055230484342e+29
cg27512631	0.00800538326748101	1.16002909869185e-10	5.26218741663479e-18	0.00255723980023577
cg22433914	0.0864357908671033	828.121788201717	0.382146841160882	1794560.68251444
cg08111106	0.144499182040012	1.66599695368187e+30	4.26299667634104e-11	6.51078586357132e+70
cg22261030	0.02412812180505	8.2308788763085e-31	5.8614927408753e-57	0.000115580399177197
cg20006855	0.109305407522177	128502.219690208	0.0717431574110421	230165789480.141
cg17925084	0.00101232556138453	0.00158149518931035	3.38045505349472e-05	0.0739878801590959
cg05528131	0.491975915905342	63.5578506651556	0.000457214357236807	8835243.94462962
cg06834261	0.0033582060142946	2.76544116385741e-12	5.22085422676729e-20	0.000146483017885224
cg04717579	0.0610860868043892	4.74502536422719e-11	7.45422008805308e-22	3.02047235541713
cg03532957	0.0181357125968097	2632.82977669083	3.82995683711215	1809887.92507035
cg18579327	0.0287606265075157	23071914451.8253	11.8783367517948	44813785599394783232
cg12085704	0.238221702121925	0.00103097729964912	1.12190172591625e-08	94.7421835476464
cg08284967	0.0267293546974749	0.000328337520660316	2.71879313803344e-07	0.396519786537866
cg24750212	0.428084372699698	4425045111.15394	6.15775269421514e-15	3.17989779845214e+33
cg14123427	0.0398290449190155	20.4402717146998	1.15058779232548	363.122840827578
cg04919180	0.0307846044670446	4.49370346119396e-06	6.31074905359508e-11	0.319983739262185
cg08423507	0.173494754115288	0.383812728708931	0.096658433469259	1.52404922603931
cg07990511	0.00912293024724209	63189372974.8738	480.747257210159	8305605070175577088
cg23153655	0.00164870055377642	0.0767876122820371	0.0155267056884226	0.379754567279072
cg21252596	0.0551989449269672	4.50616943231835e-07	1.46697394267296e-13	1.38418020675689
cg17931972	0.00779942236602904	0.0401847013083919	0.00376475764777134	0.428928066644771
cg17420983	0.127731833343442	1.10850053564912e-14	1.22133013146717e-32	10060.9442596677
cg16106770	0.0363465841363183	8.87753706184147e+39	346.51523784155	2.27437802664269e+77
cg20745134	0.0183665215571677	0.000609821195333756	1.29788051146452e-06	0.286530144334058
cg08675664	0.380654335834626	108.424546431982	0.00305717212829659	3845345.23266484
cg14661813	0.448293677884821	4499310428443794944	2.74371342834176e-30	7.37824662094455e+66
cg05482837	0.0579521814991941	131006447765874	0.334343424408187	5.13325165183431e+28
cg04106389	0.00806891806973897	0.0271023369650906	0.00187794229758706	0.391139104706845
cg10484734	0.104252929711462	1.5485138209138e-05	2.43671752901859e-11	9.84067716099542
cg04480285	0.00809040654563598	1.99347012887262e-07	2.19133865383351e-12	0.0181346828695578
cg00014285	0.0294988263636005	748364.412098656	3.8461420139253	145613264218.549
cg07520269	0.376788346060296	0.525808545218762	0.126397956956996	2.18733461268789
cg14600484	0.00464180875519749	0.0483032332583833	0.0059269286938594	0.393661281201359
cg02460997	0.0895106161384601	2.92097338548506e-18	1.68148198633669e-38	507.414625196212
cg06162746	0.0205002658525308	0.00564082456038197	7.06711643729563e-05	0.450238820929694
cg08425760	0.0111355182685234	0.0235690514768551	0.00130495040999924	0.425686817876068
cg19787366	0.380503777217647	5.83024012542801e+31	5.90974017664482e-40	5.75180953884993e+102
cg15125265	0.00646776032200336	157779.582939879	28.6215676910916	869777541.934944
cg23430652	0.911707661643914	1.2879718588587	0.0146972999428141	112.869133491625
cg16312552	0.026201021873266	0.144021874615854	0.0260920894878764	0.794965093826718
cg25124241	0.268573267061141	1.27182987137256e-06	4.57212347408448e-17	35378.5550824266
cg12100506	0.0657127644071928	2.29680916086904e+51	0.000459836079203576	1.14722018563411e+106
cg18645081	0.145819535419663	0.263337266607352	0.0436133809898055	1.59002843646635
cg18114671	0.0794585516920849	0.0823126804591354	0.00505206306889921	1.34111100197409
cg11642501	0.290273036391987	206864712893944	6.07651336126353e-13	7.04236243657258e+40
cg24018765	0.0304859474959618	1.96386727483495e-11	3.93077796974132e-21	0.0981173371494569
cg02831821	0.61961498595114	8.27949730801362	0.00196502820257324	34885.0340079788
cg06337870	0.0065752542191525	1.00089107359408e-54	1.13656496615958e-93	8.81412828151227e-16
cg12599016	0.503162182003151	4831.54786090594	7.92998503362339e-08	294374511846442
cg15541315	0.198763167567958	3819073500.63378	9.2873531700375e-06	1.57044985112634e+24
cg25713309	0.212473389029305	3.96372455183988e+62	1.56177447777895e-36	1.00597829881315e+161
cg27520170	0.015335618113256	0.0691391603440895	0.00797446807299665	0.599441047268423
cg19707359	0.0248930286016283	10.2876988202076	1.34203521805426	78.8628685681933
cg07966140	0.0280666519143262	4.55359603068089e-05	6.08124298541302e-09	0.340970371688323
cg05678526	0.0162540133386204	0.0542467432591203	0.00503683237818031	0.584238055443101
cg11101109	0.361814357008809	2185.27870378096	0.000145193144691793	32890278830.5578
cg13315770	0.0416151940258672	0.00674524724477148	5.5011840412016e-05	0.827064865533188
cg07993642	0.0929623096441219	1.53300501635164e-17	3.70457602792967e-37	634.378768971488
cg25182165	0.0128978551813563	0.0255701939195326	0.00142128754405931	0.460029935402863
cg22057234	0.0330550379032492	0.0614257083793971	0.0047224243822618	0.798978944815543
cg19444027	0.0211973410418301	1.80150357995872e-15	5.19243338275454e-28	0.00625027787430647
cg01592530	0.0499127756392618	1.79669177760005e-37	3.33381905598372e-74	0.968289307094108
cg15427941	0.0725802423669922	5.52090687964383e-07	8.14057045180957e-14	3.74426005574623
cg26916117	0.33397525914474	5.49932866002715e+51	5.98228907445592e-54	5.05535846472731e+156
cg00096039	0.147908603092744	36.407828860677	0.279571455449801	4741.29234766013
cg03867445	0.0795635183168072	9.34556055391862e+82	1.64486237624616e-10	5.30983645369073e+175
cg03265037	0.000222368409009355	1.94659952039114e-05	6.14617732465332e-08	0.0061652137460918
cg20347986	0.096840125409744	7.73587798977943e-21	1.40648279887103e-44	4254.85532569545
cg05267524	0.0181340919111239	13713106520.8181	53.5222656016113	3513477771121189888
cg10970614	0.017746042041482	6342.90141406777	4.56034568875126	8822225.57114954
cg24368167	0.0496315670489241	480.058952391445	1.00999307958341	228176.412719805
cg02161380	0.516603488998883	287.558616874483	1.06841097069889e-05	7739527242.46877
cg04549076	0.125908271704653	0.202540007747067	0.0262053647804654	1.5654220073579
cg06898289	0.0620739978446565	0.0640230589386499	0.00356786337605053	1.14885342958373
cg16915676	0.0821516832602125	108780.753308256	0.227964443998756	51908324310.3305
cg12570246	0.386174752468877	0.2527668015608	0.0112675843928976	5.67034190678436
cg23463269	0.136608181990063	0.309233816464225	0.0659397520539332	1.45019582674221
cg25691754	0.00806771147306307	2.16225368017549e-41	1.77751230984004e-71	2.63027206706274e-11
cg07701237	0.398407931045902	68.1772288351875	0.00378323132449678	1228614.94129328
cg03909712	0.0171925614784222	2.06366430574352e-09	1.47848292481861e-16	0.0288045962202937
cg02598978	0.0410602788360263	6425988.01129578	1.88994770456642	21848923026571.5
cg11087101	0.538001647885869	0.140971417963422	0.000276157640003123	71.9623063203797
cg02828687	0.0406199874870063	0.221913762026395	0.052515394263225	0.937738704385827
cg14037393	0.166810296645272	3972.8135339059	0.0313883460082634	502837816.654332
cg07430237	0.442274609280618	6651.11080331338	1.17834595048921e-06	37541839813330
cg03267697	0.0891527104062735	0.21829630613142	0.0377544232321467	1.26219057771349
cg12775935	0.104054387011667	34.0794197245784	0.483818330543975	2400.50195588532
cg21509130	0.613028439714588	4.19883319419431e-05	4.58509628102674e-22	3845110137735.23
cg23616097	0.0502421907987584	0.00308374575088218	9.45159955894399e-06	1.00612470902718
cg08680239	0.00412056833713847	0.00925359671164288	0.000377472164405015	0.226848653162809
cg07586819	0.0222165038169028	7.21353180335714e+66	3562007823.47575	1.46083455334104e+124
cg00310463	0.224217058112655	0.104976339273269	0.00277002414023807	3.97831616235278
cg15811883	0.100266894544986	0.205510008454449	0.0311443333574029	1.35608500879691
cg10935265	0.00300089601965836	9.35017811952407e-34	1.43514934893791e-55	6.09175838957291e-12
cg21344741	0.0782879192799947	3486188.38117081	0.181807828327587	66848108471500
cg03837677	0.0607697421922991	1.60765450272697e+37	0.0207729976248129	1.24418875254243e+76
cg07798595	0.00776083422125673	2.29707433233295e-05	8.83305715304127e-09	0.0597364015294086
cg09802608	0.325948226560425	0.424995396846318	0.07707480523962	2.34345175156813
cg00213189	0.00184905028504745	5.62557423216321e-05	1.18807686473397e-07	0.026637237354727
cg12718404	0.0406657919471526	0.00289202567247881	1.07215543434093e-05	0.780093279610886
cg21159128	0.00882801480976103	0.0599057608437124	0.00728527860940319	0.492596148297211
cg05190752	0.18178281962532	4.6817136416726e-08	8.16304814476495e-19	2685.08065050184
cg09416717	0.0467992775076579	2.83232530920708e-05	9.30413749185695e-10	0.862204225184329
cg03805475	0.0583585546393124	0.290661219841651	0.0808705212453605	1.04468159001366
cg17891251	0.0148023066663553	0.0371228242393695	0.00262636950413636	0.524718276440804
cg03961086	0.215282230297119	1.16815866996153e-09	8.69369123418311e-24	156963.78459368
cg08876899	0.0143846761304228	4.01459001174521e-20	1.17776603078343e-35	0.000136843248498885
cg13302559	0.451372779629723	4181.26252406075	1.57437327173227e-06	11104708526891.2
cg19902439	0.06622328443662	3.15401087837506e-11	1.96904001989602e-22	5.05209874882764
cg04659473	0.0427394960814682	0.000814459190505792	8.3712575926028e-07	0.792406356705006
cg05463966	0.00879017944507665	0.0126914321073995	0.000484002583178444	0.332792539822757
cg21778328	0.0670286805747718	313659621332.959	0.156134590475294	6.30112505853104e+23
cg21077245	0.31054732528019	64264.9568415628	3.27570837864362e-05	126079131609330
cg00685319	0.0078776573526913	0.00407212983124365	7.02845455236617e-05	0.235930121464923
cg27383975	0.0818890190304749	8.25985185938213e-11	3.61553400216947e-22	18.8700072238293
cg22271305	0.0167483206176195	1.39802125506859e-32	1.11308494747328e-58	1.75589781719735e-06
cg05981247	0.537532817294432	15169.4798245805	7.76163449049615e-10	296475076776832960
cg12923297	0.236752085734669	2.55301298417072e-06	1.38653231196468e-15	4700.84630635736
cg00358660	0.142797852811408	6.51197374579868e+21	4.35530333965098e-08	9.73658979844325e+50
cg07260273	0.439647227436623	18818310624584908	9.9688396586548e-26	3.55235741459555e+57
cg17907583	0.0249180853563258	0.0044955838158867	3.99445037807729e-05	0.505958816176121
cg09770278	0.00614413907835676	478.929913404566	5.79460850829277	39584.0135921941
cg14290704	0.0789605988020862	2.97622538518694e-06	2.03265375180464e-12	4.3578093591035
cg13206850	0.0976139513307401	66.2265610303744	0.463913664566129	9454.25349781803
cg16253168	0.507484170373069	821.578315331229	1.9734712049793e-06	342032316721.631
cg16588340	0.113290269721217	11.3194535248729	0.561725618013803	228.100738141177
cg26780404	0.136122836961719	17.0881590814476	0.408895863927877	714.130923183823
cg10624175	0.131507349370436	1.46016674292565e+49	1.87372307510661e-15	1.13788795445389e+113
cg10353785	0.0385740968805501	8.97700463291992e-13	3.46325999128496e-24	0.232690044588787
cg16833230	0.0866440169195027	1.45203452236015e-05	4.24284966632698e-11	4.96931171250028
cg18151858	0.15768962982894	0.00185852495736197	3.02648706649629e-07	11.4129515218318
cg01546248	0.149898717200385	29.9018725248881	0.293083536266923	3050.74106817227
cg01591416	0.198169733157193	2463.73482396151	0.0168146844878909	360993350.019262
cg22343299	0.00492352299407339	6.0463404049575e-05	6.93726031934617e-08	0.0526983717054273
cg16036409	0.00495259515064606	8.12093290115793	1.88443935606262	34.9969082172565
cg07008784	0.185682562371623	0.41960856042505	0.1159576861068	1.51841029166291
cg17129466	0.115901936747979	2.50094293174873e-11	1.51865855498307e-24	411.857920751226
cg27190398	0.430617738919693	0.558015456534089	0.130796606660924	2.38065235544046
cg08947062	0.0421611368574998	0.119658059764939	0.0154361596657328	0.927565636580887
cg02885428	0.00209497282352245	0.0396189211367669	0.00506569635556904	0.309860442052696
cg11920519	0.181632741933652	0.153281052798496	0.00978002503862394	2.40235388500817
cg14413721	0.0113726876235264	7.3996882419128e-07	1.32342249535566e-11	0.0413740783987409
cg19747945	0.011719606037588	512.52397293027	4.00493868770838	65589.2245328064
cg10436540	0.156320841473971	2.01104680780085e-12	1.35299586189017e-28	29891.5124360837
cg18034995	0.208494504155274	58.5919618441921	0.103020661879313	33323.5870370645
cg27293306	0.520553348023386	57.6349908156114	0.000245246603579406	13544702.0176166
cg12641515	0.124136603856595	0.0092826657617583	2.38315552631004e-05	3.61570542472894
cg22792646	0.260663829438411	0.402749394178749	0.0825700585535136	1.96447813351402
cg01317270	0.0289775115189442	909193095.169499	8.28361137201098	99791268225951920
cg26998693	0.104198306968707	9.93694572172267e-07	5.70692290696681e-14	17.3022996606316
cg18595196	0.0391180610634659	0.0253660519443444	0.000772970505069901	0.832420625396294
cg00094817	0.27623266542624	2066.81424739646	0.00222586313800537	1919130183.83913
cg26841156	0.000949721156630168	7.21845991762143e-06	6.44703223841744e-09	0.00808219373742387
cg08668997	0.00201041421842241	0.000965554224027566	1.17877660835622e-05	0.0790900458092344
cg02025192	0.0674745650012391	4.40894887352048e-05	9.45169702890098e-10	2.05664973283404
cg26243263	0.129718409001096	2.60598242801698e-29	2.76603785514973e-66	245518852.986398
cg24392970	0.101637937126052	0.0499060488011625	0.001378576225794	1.80665650570721
cg14581887	0.121364478148753	2.75835181461795e-06	2.55081005706708e-13	29.8277980836972
cg25623473	0.345498525483594	0.119269431283709	0.00143840374653749	9.88957187645126
cg27049076	0.0049491664902761	0.0183781712519863	0.00113187763463853	0.298404322367584
cg02091786	0.0528401476568756	0.0121197296563109	0.000139151742512575	1.05559473629148
cg05965853	0.0538882008144804	1268.36652099078	0.887394619724689	1812895.40843663
cg06265277	0.0197426178581799	16.2475673744508	1.55889099309242	169.340541934652
cg23086720	0.0496554823528679	1.56323423624466e-08	2.51074695193244e-16	0.973296522569342
cg27450467	0.222048277049138	53701.9144165206	0.00137395585340411	2098972543298.36
cg18926450	0.000900825144584783	0.000879941019487633	1.38197532894279e-05	0.0560282214566934
cg01444765	0.0252343750098618	3.13192183181088e+75	2361152554.96872	4.15429928063398e+141
cg16257219	0.145019567810048	0.194772235184914	0.0215786960100864	1.75804059620632
cg16773294	0.138397021294603	0.000531847747688005	2.4829970959334e-08	11.391959627503
cg08526412	0.0174695682968866	0.198391208714442	0.0522651601841401	0.753065169158721
cg13910983	0.361967843292469	5.41096727505065e-12	3.23667249454922e-36	9045884902156.78
cg14099335	0.213092974151429	65429330072681	1.16918489385073e-08	3.66152287484686e+35
cg02319986	0.164827031663771	0.209018408938993	0.0229581195660855	1.90297359283407
cg18315708	0.0158236478494602	152.258006753875	2.56888224445844	9024.3531678698
cg17993442	0.0340112898077649	0.00293748631684938	1.33974521948907e-05	0.644064687535743
cg03433669	0.105748800893762	1.83595676876107e-05	3.35216157285322e-11	10.055414047034
cg02288777	0.0903109563317276	0.00923267895536833	4.0819787176241e-05	2.08826078207768
cg06487986	0.499270796508472	274.282278107775	2.31848640146784e-05	3244822485.75458
cg04322483	0.634198469629014	68.2022254860445	1.90650591975562e-06	2439826445.35692
cg12953200	0.669394889809489	4.88460823799783	0.00336424956416949	7092.04153366855
cg08249424	0.234640576557877	0.442679147527857	0.115464069855293	1.69719314330065
cg01619796	0.0741312996116734	15.4018480371385	0.765915696998892	309.716753277939
cg22963133	0.0668904752200903	0.0105703613995213	8.14021262741088e-05	1.37259977387135
cg07154408	0.0804905972969339	0.00376828555167473	7.21323635562864e-06	1.9685998487877
cg02682829	0.264033996733609	4.43391429636584e-06	1.79018049553906e-15	10981.9071521039
cg00475955	0.035167185245954	5.34793432836912e+61	19592.1510163986	1.4597887468615e+119
cg20190357	0.0915604594453798	7.19951757096819e+46	2.66367920764767e-08	1.94591950509141e+101
cg04076444	0.119187174831443	3.18825610405431e+23	8.70506701269159e-07	1.16770806821124e+53
cg08243963	0.0288806630924312	4.37126821443518e-06	6.81445865153878e-11	0.280403576859573
cg13703021	0.0619113657925565	0.000108452152081218	7.46280181483202e-09	1.57606614551539
cg09799714	0.00424947189366198	0.0397892126717476	0.00436368999118215	0.362807955706466
cg14320593	0.40305073077598	4384.20464314905	1.27507089612444e-05	1507465224987.28
cg06188160	0.0133201978757795	1.48538290622056e-14	1.66593752444823e-25	0.00132439683104142
cg02719245	0.0277191122561145	77805.1263125702	3.4363477643179	1761648731.64886
cg06282059	0.362112366386203	0.154624256111679	0.00279074415831401	8.56712734016233
cg12425180	0.0073080982779361	0.0508824885158132	0.00577449122317068	0.448355974145939
cg24663490	0.0859549311276254	0.0121684399306285	7.93761402110509e-05	1.86543374308215
cg24927124	0.0817154550767094	1.70328242680763e+44	2.70315189788614e-06	1.07325490207946e+94
cg08403419	0.172927194290102	0.24470553805427	0.0323173391184607	1.85290008360323
cg07199827	0.0453542377225031	2.1908536604554e-16	1.01176532306449e-31	0.47440247773988
cg19764325	0.12686298662268	3519738097903.33	0.000274315820783592	4.51616543385789e+28
cg11252048	0.045792889040685	0.0365688711031833	0.00142259525406098	0.94003008230471
cg12953599	0.820965855025336	70058.4438738919	7.58397897068638e-38	6.47178160303775e+46
cg00522034	0.653566866793317	842600205390.473	7.02176472468326e-41	1.0111063727731e+64
cg15628917	0.119971917820575	0.229814303944003	0.0360066962045131	1.46679978627549
cg01932843	0.0128052867976637	8.3988946664327e-14	4.24884789801374e-24	0.00166024845584161
cg00259249	0.26333911242696	0.243570922631622	0.0205037167449476	2.8934653696988
cg27191019	0.0472073534713471	6.11225831359778e-08	4.58522491111263e-15	0.814784496210889
cg05253005	0.121184416389939	2.72356319159466e-16	5.63910067154641e-36	13154.2188917422
cg24169248	0.0518533997575579	3.69433043265555e+30	0.568212453217174	2.40193210626951e+61
cg01101374	0.0348233499827637	16.2776561860216	1.22002751881623	217.177142993803
cg10401088	0.195645724630685	0.327257752363521	0.0602764676284514	1.77677360163474
cg03663746	0.0110732878062217	3497.29359584601	6.45141908975478	1895871.64085637
cg07955356	0.0157301876148104	174.885453572561	2.64648153613161	11556.8242036507
cg15281294	0.0441687323794889	7.45585734532587e-13	1.1521249999044e-24	0.482498068859391
cg08505076	0.0691875644866982	0.00828104733351397	4.70545076705822e-05	1.45736823812889
cg25015674	0.00229710526369653	3036981759106.3	28713.7455589394	3.21214039673516e+20
cg15787985	0.0535522350455202	0.0373549627157075	0.00132697543959426	1.05155920588746
cg19216044	0.11443966785788	0.0172843442415614	0.000112067599644199	2.66578883467913
cg09494313	0.047020141304858	94291712621569440	1.67314288768281	5.3139078165775e+33
cg07412758	0.00896646203408713	1.01895542406515e-07	5.81248292970158e-13	0.0178627648251019
cg07597871	0.38040372094054	104006411.024324	1.26837264241602e-10	8.52851376040047e+25
cg18932158	0.00187669501211618	0.00719881344364372	0.000320980898875428	0.161451709986325
cg00441079	0.218698626250577	57946606958.8721	4.09680345006182e-07	8.19616879104937e+27
cg05840833	0.0343039563494575	61600.9463359348	2.26045789558298	1678720314.54232
cg19542346	0.00821959060380051	0.185355181158281	0.053108357256576	0.646914063190401
cg13473434	0.673875004098525	3.45629494945211	0.0107184422478728	1114.5252734817
cg04205664	0.0345732892009605	6.10913373075519	1.14034459283739	32.7282780789867
cg07044032	0.0488029001076578	9.13877728985454e+55	1.96714638371309	4.24560424404807e+111
cg04015501	0.122658418652825	90.9012267270443	0.296402799807489	27877.7158172874
cg24703804	0.00833300136480297	1.44936957481699e-27	1.66991432771006e-47	1.25795205750815e-07
cg10515948	0.0692282636621238	1.31770277058362e-21	3.94322581071885e-44	44.0335064475351
cg22813744	0.262496617483498	747295455.130513	2.25024483531036e-07	2.48173215863285e+24
cg22460206	0.0473028293804895	0.016347521776874	0.000280655052039914	0.952206155930385
cg10130314	0.279332035659733	283338047.818959	1.37733532848458e-07	5.82867858549651e+23
cg13669089	0.0806387073670487	11476274430.6839	0.0593789203382356	2.21804091516227e+21
cg22901226	0.0533974926966703	0.00468559767167507	2.02973816132081e-05	1.08165801674243
cg01315092	0.0164073006157679	0.146319662449598	0.0304486622321106	0.703132487600265
cg09450367	0.0987892562173314	0.147122426706847	0.0151164824716393	1.43188129121446
cg10965478	0.0180299582987073	0.00758763209542815	0.000132822830562323	0.433450789836596
cg22168480	0.0358652280903777	3.03984812392101e-25	3.834615446412e-48	0.0240980529746535
cg19857379	0.0955829260705101	13.7764383313798	0.630271308639506	301.124691060407
cg19592689	0.243268323156344	793.558020889408	0.0106946977247101	58882854.7311733
cg00977164	0.0137446860234571	2832.56262516549	5.08195206475325	1578804.94015915
cg05875433	0.0154256217249108	2.32818236279346e-05	4.15150635182995e-09	0.130565453959459
cg04420907	0.102850481634829	0.0733656728365064	0.00317921290466423	1.69303601619652
cg07948196	0.143264643589898	686560437647.196	9.71068113549516e-05	4.85409033584001e+27
cg20275558	0.167913308815331	0.050972778055866	0.000741320867671591	3.50485763458044
cg07914959	0.30744013701021	7.17457342193332e+40	2.49344752420805e-38	2.06439090002756e+119
cg20207310	0.483086134063062	23.6594354844218	0.00342180068866135	163588.980882608
cg14355608	0.430661887231294	5852528.11759008	8.63864210254012e-11	3.96498488542673e+23
cg05006384	0.00039151566039175	0.0112892554246858	0.000946770002833899	0.134612722902413
cg10145725	0.253401077082647	21959.8092525049	0.00077824244019278	619643953479.259
cg08504662	0.48203145977343	2.96887948848687	0.142914911239021	61.6747779552302
cg10881110	0.0539343008728534	16.6034026505528	0.953588806713508	289.089991027134
cg03501596	0.204922115042926	242.852780374297	0.0498053964991312	1184158.28567001
cg02319990	0.00287220645608943	0.00779394226944466	0.000320377495105994	0.189606127232311
cg07281781	0.0558500949050901	0.0810298075917148	0.00616639304436693	1.06477638890506
cg06226431	0.887936656625456	19.9394806342221	1.66830159985245e-17	23831595438000119808
cg00536289	0.106347685600886	2.72304293152625e+67	3.86560452290538e-15	1.91818970693935e+149
cg04973632	0.0776262450772239	9.12765966961682e-06	2.30598049477399e-11	3.61296078753325
cg00665908	0.418553952963782	1981712834.76724	5.90507359760838e-14	6.65052804942476e+31
cg22609497	0.0131755984821019	469166.505875273	15.3957423746937	14297278096.6395
cg26320601	0.530810619644476	70.482888873606	0.0001172080994382	42384763.9180299
cg19116545	0.0377249250171608	1.46041737938493e+56	1534.56791381492	1.38984980906279e+109
cg10691809	0.0957768278340974	1.00297116191561e-16	1.49976798348393e-35	670.737849262219
cg08021986	0.00708225990651379	2.64714387763693e+86	3.33571965283904e+23	2.10070732501357e+149
cg27474382	0.142722811235828	0.199803702589743	0.0231938688021663	1.7212100279209
cg26325723	0.065713414509351	0.247997020781857	0.0561750002096931	1.09483795437645
cg03209854	0.444283603909747	0.332726664960508	0.0198436889229968	5.57895429651911
cg07264050	0.13647160885405	3233470.39146727	0.00873706362080043	1196664145560802
cg26146731	0.0335452218459348	1.37476614234071e+26	108.54977135507	1.74112015394686e+50
cg05732876	0.0765284399935704	0.0133946564980469	0.000113301503012105	1.58353435683463
cg17530031	3.5957158266986e-05	0.00386476256798041	0.000277084667680821	0.0539055077708886
cg14573645	0.166121036250375	1.07763742670332e-10	8.40964346105791e-25	13809.175487752
cg04984818	0.0554159456829658	0.0696847946196851	0.00456545771132082	1.06363280709982
cg19370715	0.0126022482363271	0.113334609954689	0.0204859406358531	0.62700239358799
cg26054672	0.098351598449769	0.253333837337464	0.0497287993431654	1.29056068088933
cg08516262	0.00792079586922656	1.10427703088353e-41	6.49954089117143e-72	1.87617522738157e-11
cg22508957	0.0206978355635311	25163.2238430859	4.70350813174972	134620333.683085
cg26632494	0.0365551456400174	6.03013620746649e-07	8.90385937180706e-13	0.408390801810455
cg12212217	0.0534905631900696	1.57121794705894e-06	2.01945502764987e-12	1.22247131199207
cg05156742	0.119262827841836	1.7588717357476e-16	2.65553226688925e-36	11649.7540677061
cg06748147	0.143367153745824	0.282134728950334	0.0518112343169052	1.53634643778224
cg04742282	0.00761870237224893	0.0230236790508364	0.00144287848184759	0.367383534860917
cg10221637	0.109724339823969	2.72239200550304e-07	2.45507075118634e-15	30.1882062993317
cg11644123	0.247853472000163	0.0044309687640376	4.51598128012743e-07	43.4755659291017
cg22276811	0.419933551106229	4.34394148328082	0.122394666705756	154.171975936926
cg24285919	0.0125818881600929	1.22452233579702e+122	1.57007866724617e+26	9.55018995000874e+217
cg04740522	0.0375597379579009	28651977948016.4	5.94749807995243	1.38030450669803e+26
cg21863100	0.429284832017703	0.00115278082469224	5.968624340012e-11	22264.8227476726
cg21156790	0.27673886008356	8871337855377.29	4.13061146213218e-11	1.90530230368425e+36
cg26751094	0.0109680190353953	0.0944741625201851	0.0153383758767263	0.581897813407563
cg09809242	0.135632622642847	9.40339790552903e-25	2.60608045686454e-56	33929839.7088219
cg24248317	0.0264742692822473	0.000300563287149589	2.3295840090941e-07	0.387787215354796
cg11547828	0.020493407960211	1.02431090965338e+35	249645.359281665	4.20281331346973e+64
cg03403386	0.1991274345212	89685148470.1822	1.71578162660862e-06	4.68790767506765e+27
cg18254364	0.0395461247974097	0.0302777571644659	0.00108373660682904	0.845909027279892
cg12083990	0.00828061211150721	3.68495560097824e-11	6.63192645352942e-19	0.00204750427742672
cg11846529	0.0391896430027732	3.82253570524683e-10	4.28105834927247e-19	0.341312311717733
cg11343534	0.0721631694646905	4155017898230825	0.0392558704629895	4.39785783145356e+32
cg19099833	0.123020593238359	13.4817073120775	0.494290404175005	367.711836024585
cg14560835	0.0456790827580552	1.36079044365617e+37	5.16699434210884	3.58380619164794e+73
cg11564623	0.027298428708211	0.073069889913232	0.00715754882300472	0.745954927302955
cg21412992	0.349561003971185	2.7841400500652e-06	6.38327075722846e-18	1214336.05328416
cg12912869	0.387503758930711	8.64657285211829	0.0648651983341173	1152.59374837471
cg15489541	0.0323381126318784	63.8939891519396	1.41922339437051	2876.53224005578
cg14254867	0.678871484842862	7.22552290856762	0.000620632812700365	84120.8847387208
cg06458732	0.0370702299347538	1.58668972933215e-17	2.56071595123433e-33	0.0983156408251609
cg07432643	0.0238005110175825	2.19473430175876e+40	229545.001501929	2.09843761519505e+75
cg09928027	0.0319323580572682	0.258525631158439	0.0751192205487877	0.889725711709979
cg09547909	0.000139776234493905	0.00557568643602648	0.000385920545086026	0.0805561653266212
cg16657397	0.0127540791264789	0.0721807232951953	0.00912113396356428	0.571207136769385
cg14327989	0.530261431604841	158.539862771453	2.13447224737151e-05	1177569214.99183
cg01869698	0.202262512160915	95.8081469903441	0.086268686214331	106402.466903438
cg15797608	0.0340853279606906	5.80297445823062e-89	1.41903270667765e-170	2.37306105803004e-07
cg10382139	0.0100829749595956	3440716678.89012	187.108437118199	63270964402925664
cg05148900	0.0574633992435586	1389863.98428154	0.638790397875564	3024030889047.99
cg18539474	0.00688743747765796	8.51315034838538e+22	1989009.03094496	3.64371039681918e+39
cg00369357	0.0167103768608797	0.00184489276138557	1.063428829293e-05	0.320061785730945
cg26317405	0.0065023997213226	3.48965780475394e+98	3.71079687654904e+27	3.28169716624454e+169
cg22468868	0.161068084362602	2.11376260399309e+47	1.38533829401133e-19	3.2251994804117e+113
cg26392671	0.0898270223314575	348.371009778935	0.402621661278293	301430.280897154
cg24858658	0.0494296733459038	3.09067620839483e-11	1.0146846108321e-21	0.941403794160665
cg05829482	0.271649040575728	5.27742916247298	0.271875013623284	102.441405680301
cg09517251	0.0219546210440676	0.000117388503617432	5.09788757111209e-08	0.270309232781563
cg01352090	0.00634854398994256	115.424509075474	3.81306975986815	3493.98729483899
cg23671600	0.0709283493002615	6.23142120570908e+44	0.00015117323814497	2.5686166890018e+93
cg10815657	0.128628534574502	0.408953604815979	0.129060414463814	1.2958508740794
cg17417600	0.241195155372906	4.69157024934072	0.353721155230913	62.2265054803693
cg08462292	0.047347698239949	5.76968424500449e-16	5.01963107231098e-31	0.663181333598026
cg03584380	0.185115571156979	61735.3334668685	0.00507207518349522	751418553626.225
cg18833306	0.16030070309392	0.12874985721829	0.00736240765564693	2.25150881464922
cg27528649	0.150591685733232	3.16591209345437e-25	1.24534451538086e-58	804837477.476281
cg00250483	0.120577417083293	0.180836336729897	0.0208714783313725	1.56681669418375
cg14567414	0.17035843863871	1.91948755908871e-27	1.2321012215877e-65	299036509739.722
cg07580475	0.000461151974607388	1.05090720744911e-05	1.72017282472786e-08	0.00642031976550503
cg24055302	0.0867246725392542	0.189986440554154	0.0284070772594486	1.27062869808021
cg24410256	0.0307095019914385	5.73843384652665e-08	1.55121855942792e-14	0.21228229130463
cg15755240	0.17996209950708	0.242228140589301	0.0304887966552035	1.92446008141604
cg24093715	0.0811160188596216	12.265683954544	0.733428548695831	205.12837022813
cg03844381	0.496984444274818	3.80730899323763e+31	2.84606126320717e-60	5.0932149484558e+122
cg07791476	0.0482484948752501	1288.61652317088	1.05669236913193	1571443.67868685
cg10721782	0.710631892032459	0.711980540396387	0.118327221547362	4.284020897932
ch.5.7426589F	0.00693565141034735	2.44481467147061e-07	3.87744052779371e-12	0.0154151140036673
cg14223966	0.147304232470847	0.350205817716861	0.0847249413619165	1.44755620707769
cg14361672	0.388589508879838	0.419211962118451	0.0580929327883328	3.02512992111316
cg23032229	0.0472495703082761	3.10110323703562e-13	1.36433842287455e-25	0.70487212890266
cg00076497	0.294346408631525	0.258532332940476	0.0206285180075431	3.240124528151
cg21200067	0.0197668620707008	0.0446028815718631	0.00326278332670695	0.609730051097666
cg11112590	0.103204269328526	14.3332743955063	0.58277921404081	352.522447519019
cg05686950	0.0431725105415779	154002.661856694	1.44294089868116	16436445789.7231
cg07774478	0.0950243623066929	9.83580039771941e-10	2.62018470862395e-20	36.9221945099376
cg07491796	0.490961940704723	2153.56909788668	7.05431256400869e-07	6574502926103.61
cg12588763	0.0882833577244372	5.32687028385605e-06	4.59886842001914e-12	6.17011499992221
cg14351882	0.297959725067164	8.66054750296597	0.148612434739149	504.702605692334
cg23381646	0.100596182213901	0.0951423484133061	0.00573975677664875	1.57708188932774
cg07386190	0.197292966836482	21.6521515547329	0.201979419875786	2321.10611683823
cg02636004	0.00712134530613429	0.0044625147299327	8.66457608880884e-05	0.229832798636131
cg24002010	0.00167298927731319	0.00755322188743051	0.000358830178124178	0.158992092524102
cg04062576	0.00630644377748757	0.0640574890670658	0.00891672910616851	0.460186897764852
cg27244524	0.0195522032788652	0.0900334103309802	0.0119311598444338	0.679398740903494
cg21736309	0.000958757406845923	4.14762491672541e+49	1.47711482139408e+20	1.16462120619748e+79
cg01176826	0.242409559342572	0.0125868901489031	8.20675367481573e-06	19.3048079542987
cg08853103	0.00124055285318658	1.27416158288719e-05	1.36305149427535e-08	0.0119106852978339
cg21850069	0.0367953538902693	1.80360114512295e-20	5.28709617899858e-39	0.0615267243219504
cg02368356	0.0631432704837604	1.17789773399689e-06	6.56836951472067e-13	2.11230971193923
cg04052427	0.00922198449124922	3.6786568943527e-10	2.91034162757833e-17	0.00464980345198474
cg01449846	0.65818201404474	80338230782235280	1.0356900834205e-58	6.23181724778493e+91
cg22810684	0.0152363881899316	25.8575567641377	1.86936127098965	357.669355938157
cg07149772	0.0358555263269872	0.0050989345871939	3.68440007018406e-05	0.705654473706038
cg25274248	0.108964990323816	1.7500076011726e+46	4.98338287397177e-11	6.14547724229158e+102
cg04105250	0.0946206794125916	5.29826464077067	0.749957049972948	37.4309544855314
cg05797186	0.0230387719934418	2.00528954175629e-07	3.35925479228728e-13	0.119704708184377
cg10718721	0.412583173353869	214.604065198808	0.000567777929165018	81114292.1099156
cg12419308	0.476503540610746	195.86457047722	9.59843230315514e-05	399679122.137638
cg15201545	0.0464368588054597	0.182015648811651	0.0340327881849753	0.973464067424019
cg17609804	0.00543095821562112	0.0141763117159657	0.000705522637456442	0.284849561443923
cg03955698	0.23927055549036	0.0280762678647264	7.31257302438679e-05	10.7797462614463
cg13513270	0.661681683936343	63.2886614217267	5.41053959357857e-07	7403059519.80792
cg20884098	0.129806931091383	144209202.003185	0.00400597448806555	5191319616325784576
cg01883217	0.00527565278122999	0.000900621204381539	6.52967778133373e-06	0.124220303197867
cg09282869	0.178511066066807	8093470.73274662	0.000698381507417244	93794391469605264
cg03634777	0.0149673806569908	0.0576464554117143	0.00578829511726656	0.574109259153333
cg03831971	0.45625853902296	2600.97704108928	2.69634751581846e-06	2508979843505.08
cg06528803	0.00349336406900591	0.00236358791197233	4.08350407519167e-05	0.13680769541927
cg00244983	0.0427435901937833	131.079358960649	1.17281268754807	14650.078847165
cg04077077	0.0131043521119665	121.111764105602	2.73803108069433	5357.15591696327
cg09441966	0.0237782960854543	3.03785992932206e-36	4.89600989506114e-67	1.88492122115396e-05
cg14692882	0.214171954299701	0.0968084409631434	0.00243129734737438	3.85468040420286
cg12520919	0.0816409650721961	3.45356722974014e-38	2.34907697272385e-80	50773.6730163634
cg04648814	0.0407782181297305	83151.948182285	1.60832313935948	4299040607.76185
cg25469212	0.191849698151013	1.50703331865675e+33	2.25493055049672e-17	1.00719262641648e+83
cg05835262	0.0121579003985138	0.0209412435990535	0.00102010360133013	0.429893280352197
cg24457521	0.256773109665789	33354456441.1998	2.16840599254417e-08	5.13058794484598e+28
cg17829017	0.0154167207972	0.086373765966413	0.0119075427070262	0.626529556162628
cg06740227	0.112666859938791	4.5162380602437e-05	1.93228869218361e-10	10.5555687922308
cg23097499	0.0503211678311213	0.116666879113547	0.0135702806383934	1.0030124685547
cg03761846	0.0362886797123503	3.48535039680008e-12	6.55011529710869e-23	0.185457306283397
cg11025793	0.169267821808733	59.420059632883	0.175593970884958	20107.4300500247
cg09111917	0.0321145622870014	0.103882735056321	0.0130941473518977	0.824156193814163
cg06171787	0.11148369499087	4.41438368388167	0.709135872402531	27.4796185990423
cg00819362	0.00175409787044944	7.68988073009814e-05	2.03659204314225e-07	0.0290358915239091
cg05045933	0.0523419621136091	0.000284578268614512	7.45569253484698e-08	1.08621419927284
cg09179485	0.0386683456967808	0.0127273011417826	0.000203340097513437	0.796617078158515
cg03484490	0.0476966035103633	0.00085485824910019	7.85108222286879e-07	0.930804958233662
cg19443475	0.0579098252548047	0.193588118680792	0.0354688432902378	1.05659943256969
cg26057953	0.277330973991238	6.34904244072204e-14	9.82123000503135e-38	41044085001.0022
cg12990392	0.0646936986735144	6.27577028748174e+44	0.00186050550964242	2.11691352146594e+92
cg05296940	0.00890363981115416	0.000267943763390661	5.64393859801401e-07	0.127205246997573
cg20927059	0.0782090825159543	8.53577150664456	0.785031120456809	92.8108368127474
cg02427576	0.014775233483464	0.119709121764286	0.0217252402362072	0.659614056174805
cg19183833	0.0652475527699707	0.0711718637203703	0.00428695804406324	1.18159173319781
cg15491567	0.014282408065476	0.17139206646717	0.0418037081625496	0.702694611053742
cg18766864	0.166006208268564	0.290209710548083	0.0504033118253296	1.67095520207617
cg21360245	0.0723623658337361	898.771687338613	0.539313511540481	1497812.54998442
cg20011116	0.494803426693662	238.913393440072	3.55170758236355e-05	1607103294.4403
cg04319097	0.015685958635868	17841.8860555443	6.34877299584435	50140853.7094327
cg03242028	0.00138226636459715	0.0144782803798893	0.00108040889356953	0.194019693845843
cg27143938	0.132581081460639	6.52719880088494	0.566241959002681	75.240493059385
cg15765054	0.0795010692722297	2.56079386297619e+46	3.45389291337701e-06	1.89863014665525e+98
cg04169243	0.230449655830571	3690.66550381836	0.00545834150470357	2495448818.90174
cg07192243	0.0381157076298081	19.4083288059822	1.17649015561898	320.175417738991
cg03503796	0.0779674366254872	3.16892551081787e-13	4.00208471479842e-27	25.0921447414142
cg02787306	0.143504557875993	116608915.074792	0.00181477143823443	7492755720328664064
cg23619332	0.27315254272237	27533066.2009854	1.35894925477171e-06	5.57835203754679e+20
cg02736204	0.00653733165928583	0.0158616215086625	0.000800465152080268	0.314306045966181
cg06688396	0.11683610972403	0.0852147921466214	0.00392507330293885	1.85004463360082
cg25928603	0.00892832752232509	7.99992361281288e-21	6.90324072237788e-36	9.27083095963602e-06
cg07932300	0.0137725830905518	0.116997664617303	0.0212182501678584	0.645126408521584
cg03990478	0.0377310535858936	0.000101043801476335	1.72007305474255e-08	0.593570708443962
cg27229100	0.161243843550917	0.361278041447747	0.0869418770088323	1.50125379992728
cg02930876	0.407577170954623	9.35789886401754e-07	5.04843561490234e-21	173460211.89353
cg19075208	0.0146513462440726	3.40046208581549e-27	1.89705591282348e-48	6.09530922041119e-06
cg21264555	0.0695141643818021	0.000243165364666573	3.04285944087848e-08	1.94321807241797
cg07347725	0.072995244231881	3.72733224900219e-16	5.06726212720915e-33	27.4171837684334
cg04381741	0.18924034964813	0.000117997387571644	1.61231278982342e-10	86.3565901208148
cg08400563	0.0540670323831709	4241181.37428063	0.765905446172614	23485430922880.6
cg02494664	0.158306182588457	8.70516309903805e-11	9.19291295118912e-25	8243.2918687707
cg07277387	0.0636128524305084	1526170231656.63	0.204075431091318	1.14134051489648e+25
cg14823287	0.545354072071502	4633128.65406658	1.1524801531392e-15	1.86258141336862e+28
cg07963355	0.129547828511412	1981.67619947386	0.108178255309461	36301570.4803824
cg11558328	0.0883408466035474	4.86098329398632e-17	8.42062347053557e-36	280.610558910444
cg00008647	0.405220124806078	0.236206578583206	0.00789829054015381	7.06400296144304
cg08552290	0.0182416740356671	0.012775411223745	0.000342122971512094	0.477053999661111
cg26449836	0.0405639229106221	2.21301256606089e-29	8.34076220145162e-57	0.0587167515301056
cg01915791	0.146493272510605	0.288308948533598	0.0537984090595585	1.54506520281162
cg18750937	0.00100699673831139	2.64813583070237e-05	4.95497197898824e-08	0.0141527003736591
cg11131549	0.0102202022611543	0.150387962996182	0.0354251255290554	0.638432160122931
cg13995319	0.211817735178572	1.36478701520475e-05	3.15012713998139e-13	591.291561928037
cg21014259	0.405129328655562	2570.04293501288	2.40899738452051e-05	274185465299.885
cg02466113	0.0227117724827636	14.1854307474318	1.44850200763367	138.920377348262
cg04835163	0.015898209760474	3.7489129340088e-12	1.9332080933215e-21	0.00726996138456635
cg02071553	0.344620016605833	2.43223846602757	0.385017076165148	15.3649911181774
cg09989727	0.0424638039047188	14.5698744977038	1.09535827618062	193.80073853008
cg09902448	0.0184256923614609	0.0431486458335761	0.00316118575417318	0.588957999324639
cg22806557	0.0285613038037362	8.184588379828e-11	7.64573176663403e-20	0.087614225808377
cg15308295	0.217416796954849	77884.8620758757	0.00131442802868003	4614974428588.37
cg09320717	0.0514882752826764	1.30567706527633e-21	1.24968540098469e-42	1.36417741412783
cg03631656	0.15191741148949	0.120350811005146	0.006646058753737	2.1793845414701
cg20824294	0.291037252684074	0.218202950173608	0.012929829554291	3.68237858546751
cg19120125	0.0633750874344133	7.68810384680701	0.892602908777796	66.218628886412
cg26505596	0.050278939126369	1.88925252019309e-11	3.46368231356413e-22	1.03048569757056
cg13579205	0.000221574692320203	0.0128274544086579	0.00127086811444229	0.129473377084771
cg06639440	0.0637899184773648	5.50277999545275	0.906823528320863	33.3919298878632
cg25613170	0.187859177081176	0.146772067564496	0.00844075894030301	2.55214489236244
cg20375844	0.0188120465894066	8.83365278756406e-07	7.85980245385493e-12	0.0992816575599376
cg00348621	0.00715278852253864	0.00333221703985596	5.21832911710709e-05	0.21278210230753
cg16317291	0.0250112413921871	0.00107972590767618	2.74747694818534e-06	0.424319496648424
cg19935481	0.0440310709045703	5.38290450678175e-21	1.00889330790565e-40	0.287202429653157
cg21263980	0.118616306013679	4.64106307577423e+28	4.61610045513375e-08	4.66616068750411e+64
cg23261237	0.239038925248691	10025352.4075961	2.22133281742078e-05	4524657003590963200
cg03537163	0.0142339933806566	0.0705472963839411	0.00846781586623251	0.587745542145091
cg04784618	0.110191649926188	10.1174311574127	0.591324165370067	173.107103040386
cg07120314	0.0341778841514974	94.5525096428595	1.40406588628254	6367.34868862415
cg12402038	0.0787724974137192	1.82626767664371e-13	1.14423499111898e-27	29.1483275082507
cg13477101	0.000248078593013235	0.040427228819467	0.00726770652972844	0.224879860425874
cg06928209	0.118227176890049	0.11642681216109	0.00784061438826229	1.7288444398294
cg07283011	0.109681763287616	0.284997474214612	0.0612177035742429	1.32679854954381
cg26829310	0.134589226274718	0.00103509756900187	1.27305186735053e-07	8.41620836379141
cg11950261	0.0978241497004109	0.000161542667205813	5.23871218385015e-09	4.98138328889623
cg06528340	0.15922502636186	12184376.6264098	0.00165959241541203	89455117048930336
cg02659055	0.0896376214396103	8.81132766433105e+52	6.41191419105427e-09	1.21086297936621e+114
cg05240795	0.855060997677324	1629430.2399007	3.61332563145359e-61	7.34792038556104e+72
cg08088566	0.00428237092453088	0.0984207952070882	0.0200548840020539	0.483007178112002
cg04992282	0.0512265412456419	0.00785593605895495	6.01425763373591e-05	1.02615709403942
cg24625894	0.527110539638205	11.5703529679928	0.00585992590885224	22845.5222619293
cg05981907	0.0377876789428864	4.41011561234283e-34	1.48155348582769e-65	0.0131275177712293
cg04646809	0.0235523804141416	6.16949285922916e+68	1767034720.41111	2.15404042152744e+128
cg14195351	0.00887934081753317	0.0404956564309395	0.00366702462025647	0.447201303398394
cg18382389	0.00774468568051745	0.00234259730357669	2.71519376628148e-05	0.20211309391154
cg21730448	0.0938848045186762	13.8686954314648	0.639600866026345	300.719907034664
cg17832029	0.021328562487095	33578913081696.2	102.404233279499	1.10107108626127e+25
cg22752008	0.341891687822464	0.340130099889087	0.0367971387604668	3.14395327320534
cg23162554	0.00364787037589864	5.95278425777958e-13	3.40777989302891e-21	0.000103984534013353
cg17180012	0.0273936910030419	0.00757617695951473	9.89208299425899e-05	0.580246418830028
cg08705329	0.019824255533193	0.0468002221085886	0.00356052735747014	0.615150669975322
cg03578822	0.0948327375179759	3.7485517426305e+75	7.9667499480066e-14	1.76378576695432e+164
cg03433329	0.225591208133884	4.97597802286078e+23	2.34092060829364e-15	1.05771879645428e+62
cg22783058	0.0246949015771184	9.90560861671024	1.33931888117508	73.2619269739226
cg09622504	0.0682044447261266	6.62338026886275e-08	1.2751634332555e-15	3.44027793158733
cg08514419	0.00788436241106949	0.0863742830628973	0.0141837800379598	0.525989316998926
cg03576636	0.72661124245473	3.53170498604769e-05	3.90177127767443e-30	3.19673789692472e+20
cg26146542	0.00279581475557167	5.51563634024293e-10	4.691496695771e-16	0.000648454985915938
cg20155550	0.0110607835132814	2.39677495708846e+88	1.59648593784113e+20	3.59823413333319e+156
cg02004370	0.0416345546733988	0.186823215571333	0.0371935962572978	0.938411914646851
cg06449653	0.121132225838852	7.31655639612357e+52	1.04576919348349e-14	5.11891130769865e+119
cg20751706	0.0106658060842015	0.0540732118015344	0.00576043845935534	0.507585013738837
cg25626012	0.069860722374552	140.912295778202	0.669211656254495	29671.1435252294
[truncated: 24,208 more rows]
