# Supplementary material for: HDNA methylation data-based molecular subtype classification related to the prognosis of patients with hepatocellular carcinoma
Source: BMC Med Genomics. 2020 Aug 24;13:118. doi: 10.1186/s12920-020-00770-5 (PMC7447581; doi:10.1186/s12920-020-00770-5)
Supplement: Supplementary file 7 — Additional file 7: Table S7. Identifying the methylation-based molecular subtypes. To identify methylation-based molecular subtype sites, the obtained 10,699 × 6 matrix was used as the input data of EpiDiff software. [file 12920_2020_770_MOESM7_ESM.txt]

CpG	chr	start	end	Cluster1	Cluster2	Cluster3	Cluster4	Cluster5	Cluster6	Cluster7
cg05491695				0.07001087	0.145252941	0.06941875	0.067888571	0.08374	0.099558824	0.117725
cg05357137				0.862226087	0.731447059	0.87988125	0.894542857	0.82821	0.833464706	0.7931
cg02931247				0.78916087	0.795108824	0.813125	0.780804762	0.65617	0.615764706	0.816875
cg00557293				0.024791304	0.029205882	0.024975	0.023133333	0.023305	0.026358824	0.02525
cg16817426				0.814469565	0.869814706	0.865375	0.869242857	0.748985	0.788188235	0.79095
cg10569616				0.883791304	0.722682353	0.892059375	0.893033333	0.84567	0.831123529	0.778125
cg26565099				0.825867391	0.802614706	0.83305625	0.632561905	0.6437	0.620641176	0.63295
cg07387734				0.845678261	0.631058824	0.856690625	0.833990476	0.840995	0.779129412	0.7349
cg14705319				0.618334783	0.705644118	0.693534375	0.686261905	0.583795	0.548882353	0.5972
cg23543352				0.039126087	0.036058824	0.03036875	0.0374	0.02891	0.0295	0.02975
cg04168050				0.057428261	0.076785294	0.0521625	0.047995238	0.05985	0.059488235	0.07775
cg16617366				0.678208696	0.859682353	0.776028125	0.7337	0.68016	0.386305882	0.4559
cg13819869				0.023945652	0.023002941	0.025046875	0.025747619	0.02468	0.023494118	0.0272
cg06807397				0.457843478	0.652488235	0.705803125	0.470933333	0.452205	0.258705882	0.4812
cg07739472				0.927234783	0.825341176	0.9243125	0.922442857	0.90484	0.879764706	0.862575
cg25831075				0.417143478	0.618223529	0.7016125	0.735595238	0.35765	0.327464706	0.64605
cg19561274				0.920728261	0.915994118	0.92239375	0.925528571	0.89564	0.866641176	0.912
cg15861189				0.843952174	0.854385294	0.864390625	0.854704762	0.751155	0.637605882	0.797975
cg20638582				0.760184783	0.816617647	0.8262125	0.817490476	0.7556	0.701794118	0.785025
cg10896456				0.879228261	0.914047059	0.901259375	0.902990476	0.84847	0.791747059	0.8759
cg19623877				0.04401087	0.060620588	0.04761875	0.039752381	0.0435	0.044264706	0.056925
cg23429638				0.078932609	0.157711765	0.089710417	0.090857143	0.10414	0.110223529	0.158175
cg19074496				0.177219565	0.353511765	0.49651875	0.284495238	0.22962	0.137841176	0.08465
cg16670446				0.766045652	0.773020588	0.812925	0.805114286	0.67835	0.574235294	0.71145
cg11543397				0.38643913	0.590282353	0.611503125	0.362380952	0.399995	0.1179	0.423825
cg22542731				0.735104348	0.716252941	0.7830375	0.70477619	0.616685	0.499270588	0.759375
cg00353340				0.0348	0.048717647	0.036228125	0.035161905	0.036	0.037747059	0.03985
cg08703595				0.018126087	0.022476471	0.01878125	0.033828571	0.019005	0.020217647	0.0189
cg19851038				0.052769565	0.051405882	0.053890625	0.056866667	0.058475	0.053988235	0.048425
cg22186853				0.040358696	0.034673529	0.0414	0.037442857	0.039365	0.042217647	0.04525
cg27200190				0.011717391	0.009229412	0.011534375	0.011133333	0.01101	0.010570588	0.010825
cg02152982				0.034471739	0.099170588	0.0375	0.039295238	0.041315	0.0486	0.053575
cg21082921				0.056243478	0.124458824	0.073421875	0.074580952	0.063845	0.076188235	0.092275
cg02558537				0.035347826	0.055502941	0.0400125	0.033404762	0.035005	0.041935294	0.045225
cg25438767				0.788997826	0.708658824	0.853071875	0.822471429	0.576165	0.453217647	0.6591
cg03477332				0.134567391	0.22949176	0.12075625	0.146790476	0.110425	0.152535294	0.2134
cg14316440				0.078097826	0.080988235	0.079178125	0.079138095	0.075895	0.069858824	0.068775
cg19006628				0.889395652	0.753320588	0.8788125	0.889352381	0.870465	0.847652941	0.823125
cg08324945				0.074093478	0.156320588	0.148959375	0.170395238	0.0468	0.038582353	0.22355
cg13656173				0.491467391	0.646391176	0.76501875	0.3763	0.58662	0.149394118	0.582775
cg26281728				0.025284783	0.017976471	0.025384375	0.025295238	0.02458	0.022794118	0.022625
cg26003967				0.24095	0.292602941	0.279471875	0.335033333	0.22436	0.161388235	0.218325
cg22266967				0.792593478	0.747873529	0.826725	0.786780952	0.669095	0.586617647	0.610875
cg13049629				0.07038913	0.153761765	0.08746875	0.085304762	0.08937	0.082564706	0.09515
cg22265605				0.744367391	0.686188235	0.70083125	0.691742857	0.559385	0.660752941	0.592325
cg15377586				0.0405	0.044647059	0.04314375	0.042719048	0.04443	0.053494118	0.044275
cg24023970				0.049954348	0.048897059	0.05224375	0.053609524	0.053895	0.053817647	0.05645
cg07019075				0.216745652	0.189335294	0.246253125	0.197880952	0.15516	0.1122	0.189375
cg03885332				0.724045652	0.771626471	0.780709375	0.692109524	0.67718	0.538264706	0.6227
cg26756396				0.672282609	0.803964706	0.77726875	0.795471429	0.50767	0.514794118	0.7967
cg26444623				0.026617391	0.024682353	0.088740625	0.025595238	0.01675	0.017311765	0.03835
cg05819371				0.089804348	0.216420588	0.2856625	0.104361905	0.081795	0.043370588	0.0617
cg10848792				0.030786957	0.017147059	0.084959375	0.040671429	0.023615	0.036458824	0.016625
cg06005199				0.923763043	0.900582353	0.929925	0.930785714	0.905925	0.846082353	0.910725
cg15128226				0.608308696	0.804658824	0.769828125	0.771085714	0.695785	0.503211765	0.65515
cg15050328				0.872447826	0.691941176	0.861621875	0.840442857	0.83065	0.780747059	0.72645
cg08112188				0.047441304	0.065838235	0.054496875	0.050457143	0.04743	0.049852941	0.0521
cg07891658				0.895493478	0.862670588	0.911628125	0.907528571	0.827455	0.817758824	0.86055
cg01466298				0.154267391	0.266197059	0.28009375	0.13727619	0.17042	0.131688235	0.249575
cg12145547				0.070428261	0.153295294	0.0688125	0.070409524	0.07674	0.090323529	0.10115
cg00366352				0.021208696	0.019120588	0.021921875	0.021166667	0.021325	0.022576471	0.02135
cg19868301				0.014902174	0.023991176	0.01280625	0.03037619	0.027415	0.0483	0.0096
cg05255803				0.83571087	0.856752941	0.860415625	0.856871429	0.82482	0.808588235	0.829075
cg19008789				0.028321739	0.020723529	0.028840625	0.024028571	0.027085	0.025017647	0.0194
cg19766033				0.905308696	0.913432353	0.913428125	0.923066667	0.901525	0.882	0.890675
cg13549152				0.089947826	0.160944118	0.118375	0.090857143	0.080475	0.085670588	0.1125
cg09687322				0.068673913	0.136664706	0.089842188	0.077765714	0.080305	0.076352941	0.087625
cg02381468				0.698095652	0.693911765	0.754609375	0.725895238	0.60619	0.6039	0.66415
cg23727674				0.059732609	0.103632353	0.05585625	0.05842381	0.064805	0.064347059	0.075625
cg17102411				0.09295	0.292986893	0.123184896	0.131493197	0.136131	0.17138812	0.223588889
cg01411786				0.34496087	0.448467647	0.509240625	0.527942857	0.23046	0.170505882	0.367875
cg23513930				0.618517391	0.767373529	0.723321875	0.640295238	0.624415	0.3739	0.578525
cg23431175				0.650106522	0.756470588	0.770096875	0.77317619	0.65269	0.665688235	0.6957
cg10363202				0.792593478	0.860141176	0.842084375	0.8252	0.756525	0.707729412	0.81325
cg06528936				0.047395652	0.03795	0.045525	0.043947619	0.049065	0.047564706	0.043025
cg21770145				0.88093913	0.893079412	0.889	0.872242857	0.839165	0.832670588	0.870525
cg05523254				0.041019565	0.050185294	0.050928125	0.043166667	0.04527	0.046258824	0.0486
cg13156863				0.087634783	0.068161765	0.0757625	0.055214286	0.09298	0.0694	0.0508
cg15825793				0.076117391	0.156526471	0.0765	0.090404762	0.08775	0.102935294	0.115225
cg08489410				0.84428913	0.898197059	0.88465625	0.88987619	0.79897	0.844764706	0.857925
cg24744721				0.85741087	0.862164706	0.88209375	0.885157143	0.811725	0.810758824	0.8932
cg01642827				0.918769565	0.938417647	0.939346875	0.939357143	0.90155	0.9104	0.93455
cg04054902				0.089443478	0.191552941	0.09865625	0.11977619	0.14538	0.121151261	0.18335
cg26819140				0.013926087	0.012408824	0.0144375	0.014419048	0.013675	0.013835294	0.012825
cg25954512				0.725176087	0.774835294	0.79898125	0.694457143	0.68882	0.552935294	0.7063
cg04934776				0.846676087	0.859455882	0.86785625	0.84512381	0.80952	0.793970588	0.826625
cg10440342				0.804763043	0.487033129	0.785265625	0.776066667	0.747445	0.700795798	0.6176
cg19298856				0.688630435	0.737055882	0.758771875	0.740280952	0.68601	0.515388235	0.653775
cg23889093				0.215936957	0.253676471	0.20979375	0.264947619	0.147595	0.208205882	0.273475
cg04781075				0.036723913	0.052644118	0.0384125	0.035480952	0.03758	0.038464706	0.047275
cg05305993				0.13678913	0.194499412	0.121732813	0.120890476	0.12587	0.154988235	0.123575
cg27028800				0.855421739	0.897264706	0.904890625	0.895090476	0.82115	0.853952941	0.8789
cg18982625				0.425193478	0.46935	0.4509125	0.276847619	0.344325	0.252876471	0.350325
cg05997793				0.846376087	0.882138235	0.879796875	0.877914286	0.82171	0.764382353	0.772025
cg08001389				0.925058696	0.936879412	0.939821875	0.937947619	0.921245	0.894658824	0.925875
cg24040450				0.627021739	0.628720588	0.788390625	0.560528571	0.42794	0.282947059	0.515875
cg10638599				0.106897826	0.188237582	0.10773125	0.234766667	0.109765	0.107464706	0.280325
cg23064465				0.081969565	0.082420588	0.083384375	0.078328571	0.07955	0.072288235	0.08965
cg20500237				0.030795652	0.044073529	0.032784375	0.02912381	0.029155	0.137923529	0.028825
cg09807914				0.168284783	0.153097059	0.1097125	0.1949	0.1078	0.150941176	0.1735
cg15439418				0.02851087	0.025594118	0.029784375	0.030661905	0.030455	0.027188235	0.026075
cg06921549				0.875967391	0.864617647	0.88998125	0.8877	0.828045	0.836794118	0.8645
cg22638766				0.698356522	0.725282353	0.764909375	0.741980952	0.655745	0.603452941	0.691875
cg10227843				0.015226087	0.01245	0.0146125	0.014447619	0.014825	0.014482353	0.0141
cg03011952				0.850882609	0.865429412	0.87383125	0.867090476	0.818565	0.846035294	0.8773
cg21183606				0.915130435	0.866714706	0.92259375	0.924038095	0.91018	0.895711765	0.864825
cg19926161				0.013252174	0.012079412	0.013471875	0.014161905	0.012925	0.012717647	0.01355
cg20894270				0.8221	0.847532353	0.851896875	0.863338095	0.767995	0.6811	0.8241
cg01440078				0.036315217	0.060329412	0.040378125	0.041747619	0.039605	0.043276471	0.04155
cg22703124				0.760502174	0.834326471	0.82560625	0.845733333	0.73498	0.683558824	0.796375
cg05573322				0.904252174	0.828902941	0.904909375	0.911871429	0.89709	0.878423529	0.8407
cg04703221				0.779852174	0.839682353	0.840575	0.861842857	0.76503	0.702141176	0.791325
cg05372495				0.940736957	0.966205882	0.935484375	0.962904762	0.966525	0.806111765	0.97745
cg05989381				0.038773913	0.050323529	0.036296875	0.035519048	0.033715	0.038547059	0.045425
cg01725864				0.926276087	0.9359	0.940409375	0.941761905	0.91835	0.893670588	0.92775
cg01468562				0.851904348	0.865708824	0.8728375	0.833704762	0.820795	0.680894118	0.8927
cg07275207				0.807191304	0.831014706	0.84795625	0.823352381	0.783695	0.755805882	0.75535
cg15644742				0.01508913	0.012514706	0.014853125	0.01537619	0.01502	0.014917647	0.013425
cg25543676				0.022941304	0.031194118	0.022978125	0.023661905	0.02382	0.025111765	0.02765
cg19685229				0.846836957	0.625973529	0.839475	0.870528571	0.795345	0.789552941	0.70425
cg05863637				0.559480435	0.578997059	0.611046875	0.660795238	0.48464	0.447864706	0.63785
cg08377570				0.830669565	0.543720588	0.806259375	0.806014286	0.72162	0.736311765	0.645275
cg07380506				0.045173913	0.070697059	0.061203125	0.061271429	0.05898	0.079017647	0.046525
cg14456672				0.737067391	0.796152941	0.827375	0.746038095	0.72467	0.659276471	0.8104
cg18444689				0.861747826	0.735547059	0.86880625	0.87167619	0.813225	0.766652941	0.79365
cg01754041				0.063280435	0.107311765	0.068908333	0.070466667	0.067635	0.076223529	0.107125
cg05391423				0.054956522	0.045032353	0.06048125	0.050609524	0.06219	0.0538	0.04705
cg09165033				0.910397826	0.888158824	0.904025	0.915204762	0.83617	0.721852941	0.9154
cg24567579				0.072847826	0.123420588	0.0738875	0.075919048	0.07792	0.100188235	0.11705
cg14468508				0.844143478	0.691723529	0.837865625	0.820461905	0.832075	0.805470588	0.7279
cg23564255				0.018693478	0.016061765	0.0179	0.017985714	0.017845	0.017217647	0.01695
cg22783643				0.905880435	0.829502941	0.903684375	0.887304762	0.898475	0.872792941	0.87845
cg12503243				0.089806522	0.197001471	0.10277	0.109761905	0.118735	0.13824902	0.170475
cg14418275				0.9903	0.988417647	0.98929375	0.953971429	0.988415	0.8807	0.991325
cg06469955				0.976358696	0.983226471	0.9776625	0.98402381	0.977315	0.942652941	0.9726
cg06006403				0.0326	0.046411765	0.03535	0.035333333	0.03402	0.035129412	0.039725
cg08986711				0.016654348	0.015108824	0.0505875	0.016542857	0.01682	0.017041176	0.016475
cg13423556				0.911993478	0.908197059	0.920775	0.912009524	0.909175	0.825788235	0.91035
cg08971981				0.014995652	0.011270588	0.0228625	0.012709524	0.01271	0.0132	0.01365
cg12159575				0.021576087	0.016611765	0.021784375	0.020528571	0.02038	0.019911765	0.019675
cg19561609				0.019873913	0.027335294	0.02051875	0.020147619	0.02112	0.022647059	0.018725
cg10709727				0.131465217	0.208817647	0.184746875	0.153509524	0.126925	0.071894118	0.0908
cg09639547				0.055580435	0.092229412	0.060128125	0.059457143	0.062165	0.082676471	0.06165
cg13435101				0.066119565	0.275080826	0.092034375	0.076238095	0.086845	0.136094003	0.1439
cg13858227				0.704341304	0.788341176	0.839734375	0.848819048	0.727165	0.584564706	0.75555
cg10319942				0.87321087	0.893094118	0.88334375	0.903457143	0.830555	0.830217647	0.8957
cg01451057				0.946878261	0.867426471	0.935546875	0.947928571	0.931745	0.926352941	0.901475
cg05697697				0.021921739	0.021776471	0.024640625	0.021438095	0.021455	0.021329412	0.019225
cg08004120				0.950297826	0.964988235	0.96105625	0.964309524	0.931805	0.911894118	0.94945
cg04871330				0.017778261	0.016929412	0.017590625	0.017833333	0.017025	0.018682353	0.01715
cg13633679				0.827680435	0.852752941	0.849765625	0.859952381	0.823755	0.795264706	0.833825
cg23457862				0.09078913	0.147488235	0.093746875	0.094966667	0.108455	0.108135294	0.1668
cg08698854				0.743015217	0.747097059	0.813959375	0.766995238	0.56242	0.527294118	0.5382
cg01256440				0.931713043	0.912652941	0.940865625	0.940719048	0.930145	0.920382353	0.901375
cg09839738				0.030319565	0.022508824	0.030765625	0.02542381	0.029735	0.028011765	0.02785
cg00872676				0.842863043	0.876958824	0.868503125	0.860185714	0.79112	0.770641176	0.8292
cg02623050				0.112673913	0.153805882	0.126496875	0.116652381	0.1141	0.086235294	0.1243
cg25695610				0.147623913	0.124279412	0.251053125	0.328242857	0.128665	0.240647059	0.19595
cg12532001				0.046804348	0.072102941	0.052125	0.049233333	0.055465	0.048547059	0.07415
cg03976468				0.931619565	0.941973529	0.944046875	0.945438095	0.89009	0.917341176	0.9367
cg16118089				0.234115217	0.266982353	0.336121875	0.186252381	0.210935	0.129623529	0.1168
cg15447059				0.888204348	0.883385294	0.8958	0.89902381	0.839435	0.765241176	0.8781
cg01248421				0.038871739	0.089828529	0.04145	0.0463	0.04426	0.054535294	0.057975
cg16795821				0.033223913	0.044297059	0.037103125	0.029580952	0.032355	0.033323529	0.033375
cg13849552				0.085932609	0.259788235	0.09985625	0.107719048	0.103695	0.126194118	0.1053
cg22493078				0.059141304	0.090914706	0.06480625	0.065904762	0.05852	0.061135294	0.0617
cg01168115				0.751504348	0.767426471	0.75590625	0.743371429	0.713835	0.688247059	0.742175
cg20457193				0.019445652	0.017417647	0.019365625	0.021166667	0.019655	0.018576471	0.018375
cg17402397				0.399278261	0.426873529	0.60259375	0.281761905	0.3347	0.164647059	0.330675
cg03051310				0.036847826	0.098467647	0.041009375	0.042480952	0.04408	0.052023529	0.06215
cg25785679				0.018954348	0.017023529	0.01976875	0.019433333	0.018455	0.018211765	0.016975
cg27344022				0.965004348	0.976311765	0.97630625	0.960028571	0.976195	0.924794118	0.9532
cg14514618				0.04318913	0.085511765	0.050525	0.0554	0.05606	0.060894118	0.06835
cg26919387				0.829341304	0.857491176	0.8461625	0.877647619	0.780745	0.781741176	0.844175
cg17211349				0.17528913	0.353448807	0.320604063	0.312487302	0.183985	0.223111765	0.330475
cg25910544				0.075413043	0.193646732	0.086594271	0.093585714	0.093015	0.112610294	0.131125
cg11726631				0.016963043	0.014079412	0.016878125	0.017257143	0.01629	0.016176471	0.015875
cg13627097				0.047367391	0.066079412	0.0500375	0.051138095	0.049695	0.052282353	0.070625
cg10203943				0.03068913	0.048273529	0.0326	0.034995238	0.031715	0.036047059	0.03745
cg11495854				0.070852174	0.135802941	0.0942875	0.088014286	0.07992	0.080347059	0.1094
cg06549871				0.061756522	0.063317647	0.064278125	0.056190476	0.05936	0.060211765	0.063975
cg15863539				0.796415217	0.803261765	0.8255875	0.780204762	0.75088	0.701923529	0.810425
cg00754584				0.016182609	0.014247059	0.01529375	0.019080952	0.015925	0.015617647	0.015225
cg10891879				0.038341304	0.053188235	0.046884375	0.042533333	0.037395	0.036182353	0.04085
cg14007458				0.019052174	0.0172	0.020121875	0.020019048	0.019255	0.019847059	0.018675
cg17927926				0.055602174	0.043888235	0.0551875	0.056371429	0.062445	0.051852941	0.0503
cg05432305				0.041619565	0.043547059	0.04409375	0.045614286	0.044385	0.042135294	0.045275
cg25572812				0.04705	0.098244118	0.04855625	0.048395238	0.05581	0.058129412	0.082125
cg19701378				0.414443913	0.417605882	0.627315313	0.623128095	0.5548765	0.487453529	0.49393
cg07434402				0.08434413	0.141405882	0.113775	0.348633333	0.03477	0.051211765	0.305375
cg11599612				0.036941087	0.067035294	0.040455313	0.042628571	0.04272	0.044741176	0.045025
cg06522557				0.879204348	0.727929412	0.876121875	0.895290476	0.842795	0.787764706	0.77585
cg07086847				0.025976087	0.016470588	0.02354375	0.021352381	0.022235	0.024011765	0.0181
cg07675682				0.779578261	0.772591176	0.826109375	0.811585714	0.70554	0.575494118	0.7588
cg06168875				0.870208696	0.827955882	0.8544875	0.877242857	0.7635	0.679941176	0.812075
cg04068497				0.065158696	0.108997059	0.064409375	0.059490476	0.07033	0.073005882	0.09505
cg05195393				0.039434783	0.079314706	0.04428125	0.041347619	0.042355	0.056788235	0.074625
cg21183846				0.034026087	0.053405882	0.034884375	0.033452381	0.037425	0.039911765	0.0412
cg22497907				0.807665217	0.703097059	0.763921875	0.756247619	0.55585	0.574670588	0.873175
cg14667104				0.844358696	0.878088235	0.8818375	0.887452381	0.82712	0.801941176	0.85645
cg23762037				0.017297826	0.015591176	0.01726875	0.017128571	0.01736	0.016605882	0.016825
cg08264805				0.858069565	0.937879412	0.93378125	0.906895238	0.88696	0.741958824	0.872425
cg03457984				0.847076087	0.877523529	0.887175	0.861204762	0.794215	0.670794118	0.7442
cg20043466				0.074428261	0.042361765	0.06956875	0.052952381	0.05148	0.0569	0.037575
cg18030038				0.043702174	0.070629412	0.046365625	0.048104762	0.050565	0.046582353	0.068875
cg00932063				0.734791304	0.775891176	0.835465625	0.712519048	0.733425	0.541411765	0.733125
cg19649259				0.01418913	0.011720588	0.014528125	0.013828571	0.01397	0.014670588	0.0132
cg21037712				0.08111087	0.072505882	0.079709375	0.079195238	0.080105	0.075711765	0.0703
cg09927508				0.014465217	0.013429412	0.016015625	0.01362381	0.01325	0.017364706	0.012825
cg09928888				0.753386957	0.704935294	0.772090625	0.779980952	0.66513	0.494547059	0.8007
cg05879505				0.498630435	0.636597059	0.65441875	0.697033333	0.48084	0.415594118	0.648225
cg07403350				0.758628261	0.85685	0.893440625	0.785247619	0.78838	0.681223529	0.865725
cg13081014				0.74175	0.785605882	0.78606875	0.797857143	0.69956	0.680041176	0.77085
cg14820573				0.911652174	0.935014706	0.93798125	0.940038095	0.912135	0.807405882	0.918775
cg09852079				0.084967391	0.252679012	0.111343021	0.111615476	0.123393	0.14528812	0.19555
cg03068637				0.028806522	0.028861765	0.035128125	0.033804762	0.031495	0.033394118	0.032725
cg05713735				0.023908696	0.022258824	0.025378125	0.025495238	0.02527	0.025447059	0.02545
cg05322019				0.802708696	0.805382353	0.835621875	0.7738	0.721845	0.6464	0.68065
cg09864712				0.893330435	0.897235294	0.90895625	0.927885714	0.875595	0.844341176	0.91055
cg17946375				0.018093478	0.016770588	0.018278125	0.017652381	0.01874	0.016641176	0.0179
cg14232552				0.911415217	0.833441176	0.904378125	0.906185714	0.886925	0.869894118	0.835225
cg20626964				0.80686087	0.810741176	0.817321875	0.811133333	0.772905	0.763329412	0.8034
cg12515371				0.831215217	0.830964706	0.855153125	0.798409524	0.79212	0.689776471	0.81125
cg21630044				0.027469565	0.040882353	0.0274875	0.028614286	0.028125	0.031694118	0.02725
cg03255741				0.019921739	0.018270588	0.019615625	0.019938095	0.01959	0.021117647	0.01855
cg22986872				0.038704348	0.052188235	0.055959375	0.061538095	0.059825	0.049847059	0.076875
cg01438892				0.032573913	0.039832353	0.032775	0.031033333	0.032015	0.034764706	0.04035
cg16396527				0.03268913	0.062391176	0.037328125	0.041952381	0.03914	0.039882353	0.05035
cg22885367				0.054611304	0.120344412	0.060903125	0.059961905	0.06172	0.078694118	0.095375
cg16875711				0.899252174	0.872432353	0.903384375	0.925780952	0.751015	0.800782353	0.9018
cg11250692				0.914513043	0.902944118	0.929790625	0.927695238	0.700895	0.696	0.939625
cg16151250				0.016056522	0.014067647	0.01650625	0.015938095	0.017445	0.015535294	0.014975
cg11869184				0.871993478	0.855108824	0.868246875	0.881152381	0.813425	0.767694118	0.857325
cg22969287				0.029443478	0.021032353	0.03290625	0.025190476	0.045405	0.030123529	0.034725
cg09847027				0.872032609	0.695376471	0.87075625	0.888980952	0.8345	0.830664706	0.76625
cg22918914				0.040095652	0.108079412	0.050303125	0.048095238	0.04642	0.0617	0.058975
cg17011080				0.024780435	0.023164706	0.017875	0.017547619	0.018065	0.021082353	0.021875
cg09944899				0.864080435	0.857861765	0.880853125	0.872314286	0.82239	0.787888235	0.865925
cg27435103				0.772043478	0.776917647	0.815084375	0.644952381	0.702175	0.584723529	0.78105
cg18241840				0.03913913	0.035641176	0.043784375	0.04087619	0.042415	0.038141176	0.0359
cg08508074				0.017554348	0.014561765	0.017525	0.017004762	0.01714	0.0169	0.017125
cg19830372				0.899604348	0.800585294	0.91635625	0.92207619	0.89136	0.851747059	0.805525
cg13244522				0.854834783	0.813594118	0.834771875	0.86587619	0.62001	0.690817647	0.779725
cg25567232				0.849180435	0.901167647	0.8635375	0.904580952	0.77685	0.778917647	0.72195
cg22222092				0.888347826	0.656014706	0.848559375	0.879990476	0.82894	0.796917647	0.744925
cg01520956				0.48323913	0.605008824	0.632565625	0.4664	0.394505	0.295482353	0.416625
cg22242345				0.838993478	0.899355882	0.894609375	0.844480952	0.8398	0.801594118	0.825025
cg07666210				0.054652174	0.049932353	0.052528125	0.055747619	0.046145	0.066994118	0.05125
cg22806229				0.180569565	0.168352941	0.23375	0.159428571	0.082795	0.102435294	0.0909
cg07545052				0.792234783	0.863105882	0.869509375	0.868461905	0.788815	0.767370588	0.846975
cg01417615				0.022758696	0.019858824	0.0224375	0.036247619	0.0164	0.018223529	0.018075
cg01409985				0.815213043	0.859441176	0.878746875	0.815195238	0.782075	0.595305882	0.798075
cg10980686				0.012269565	0.010661765	0.01201875	0.011790476	0.01233	0.012076471	0.011925
cg25525687				0.013532609	0.012247059	0.063603125	0.012895238	0.01675	0.0123	0.01295
cg26679348				0.868495652	0.883841176	0.87378125	0.885857143	0.81679	0.806658824	0.840625
cg18189591				0.876513043	0.901220588	0.914	0.919461905	0.78617	0.7535	0.897125
cg24685998				0.040367391	0.053955882	0.040834375	0.038766667	0.0392	0.043805882	0.053775
cg25577598				0.032278261	0.042626471	0.034259375	0.036538095	0.036825	0.039029412	0.043825
cg01003595				0.156642609	0.263124444	0.16179375	0.169619048	0.18339	0.182552941	0.281325
cg14081270				0.741202174	0.873314706	0.85265	0.848628571	0.80615	0.672435294	0.782725
cg00666915				0.044678261	0.078958824	0.045753125	0.041285714	0.04568	0.046147059	0.059625
cg01988891				0.658493478	0.744097059	0.80278125	0.845280952	0.63643	0.425094118	0.74365
cg20464535				0.945834783	0.949617647	0.950259375	0.951109524	0.943335	0.936611765	0.936275
cg26280695				0.768334783	0.819138235	0.8090875	0.783790476	0.703035	0.624947059	0.617475
cg03481445				0.884717391	0.916320588	0.924934375	0.912680952	0.88502	0.7858	0.900375
cg07489553				0.013623913	0.010894118	0.013584375	0.013652381	0.01319	0.012188235	0.012175
cg14462067				0.067471739	0.141632353	0.155378125	0.104419048	0.077905	0.054894118	0.0598
cg14965628				0.077230435	0.150329412	0.088165625	0.098	0.08554	0.097058824	0.136025
cg25990494				0.011221739	0.009476471	0.0108625	0.010790476	0.010675	0.010876471	0.0101
cg05555409				0.115565217	0.321985285	0.123861458	0.130385714	0.13622	0.181823529	0.210225
cg07645296				0.550797826	0.579944118	0.603725	0.547347619	0.47188	0.403682353	0.426725
cg14651936				0.779858696	0.810747059	0.837121875	0.825890476	0.760625	0.665241176	0.71855
cg01507833				0.920682609	0.775820588	0.906690625	0.913309524	0.862685	0.835547059	0.833825
cg00031779				0.781093478	0.848179412	0.8443625	0.819761905	0.805475	0.662594118	0.7815
cg23547286				0.139256522	0.198282353	0.2054625	0.1234	0.122105	0.111964706	0.22045
cg09736654				0.03785	0.037985294	0.04514375	0.043609524	0.04911	0.041476471	0.03665
cg17918239				0.100107246	0.189044118	0.089832143	0.081095238	0.116415	0.123152941	0.209175
cg10178960				0.120443478	0.190538235	0.267440625	0.1502	0.15143	0.1013	0.118525
cg26824174				0.749217391	0.785055882	0.820584375	0.73207619	0.63807	0.593311765	0.8078
cg09199848				0.92851087	0.903592059	0.93828125	0.942219048	0.89518	0.879905882	0.921925
cg05737526				0.040352174	0.06925	0.042596875	0.046733333	0.04639	0.053188235	0.05725
cg24483576				0.914821739	0.934170588	0.922909375	0.935319048	0.886645	0.898841176	0.8948
cg11877254				0.711793478	0.816511765	0.828840625	0.809252381	0.76563	0.647894118	0.71655
cg03030460				0.905515217	0.911497059	0.9218375	0.924633333	0.856835	0.850147059	0.9086
cg06838028				0.859836957	0.577070588	0.83415625	0.842233333	0.791415	0.741229412	0.72395
cg07965300				0.067158696	0.096329412	0.071193438	0.073414286	0.07059	0.073988235	0.082675
cg25240445				0.022445652	0.026617647	0.023775	0.020557143	0.020055	0.023041176	0.022025
cg07300610				0.784030435	0.840761765	0.84415	0.81262381	0.653575	0.605364706	0.81655
cg24564491				0.932743478	0.963555882	0.95640625	0.939480952	0.95331	0.847535294	0.9618
cg02875240				0.784113043	0.777302941	0.80283125	0.813233333	0.737275	0.637805882	0.76405
cg12397252				0.036645652	0.048691176	0.035725	0.032390476	0.03478	0.0353	0.038475
cg13107975				0.134847826	0.098917647	0.23335	0.142604762	0.16068	0.082447059	0.104525
cg11808514				0.918034783	0.912029412	0.934178125	0.891928571	0.80957	0.745264706	0.91625
cg03039008				0.035508696	0.033755882	0.036996875	0.039847619	0.03594	0.032170588	0.035775
cg03125090				0.034754348	0.040094118	0.035540625	0.033795238	0.032115	0.0326	0.03115
cg25098095				0.027052174	0.025538235	0.02933125	0.028766667	0.027435	0.026458824	0.02725
cg07036561				0.845465217	0.838205882	0.873021875	0.862266667	0.76127	0.714	0.8418
cg03381669				0.091152174	0.063561765	0.092553125	0.07992381	0.091775	0.080235294	0.083475
cg00530320				0.900256522	0.899464706	0.906159375	0.914161905	0.886125	0.845529412	0.893275
cg02086046				0.72888913	0.765411765	0.777303125	0.769957143	0.647755	0.553705882	0.739575
cg17384114				0.017730435	0.015417647	0.0179375	0.01722381	0.01754	0.016982353	0.017525
cg14975238				0.793556522	0.793970588	0.824896875	0.779909524	0.77846	0.684135294	0.735825
cg23818888				0.404793478	0.564544118	0.6251875	0.596114286	0.388545	0.248376471	0.3709
cg03122201				0.95691087	0.947941176	0.956075	0.954647619	0.954905	0.952582353	0.94545
cg26807448				0.094091304	0.173391176	0.15030625	0.134628571	0.11855	0.114805882	0.115375
cg22839308				0.581558696	0.784	0.792984375	0.787480952	0.622815	0.384011765	0.487975
cg26357885				0.357480435	0.555841176	0.561440625	0.26297619	0.408235	0.277123529	0.334925
cg17566592				0.270084783	0.448735294	0.537953125	0.331928571	0.29802	0.133764706	0.276275
cg22928002				0.045284783	0.084782353	0.055046875	0.043647619	0.04642	0.053717647	0.0673
cg00113050				0.27396087	0.380717647	0.469328125	0.178852381	0.226525	0.084482353	0.0668
cg07608052				0.788208696	0.824314706	0.857871875	0.833890476	0.70261	0.625758824	0.73475
cg00530650				0.88393913	0.880538235	0.881371875	0.87152381	0.840415	0.796076471	0.8165
cg02280038				0.822367391	0.893226471	0.897584375	0.737338095	0.78189	0.521464706	0.630675
cg09518441				0.918547826	0.923247059	0.93545625	0.945161905	0.89647	0.873435294	0.9166
cg08633959				0.316032609	0.378982353	0.481790625	0.296057143	0.32053	0.311417647	0.479875
cg23827657				0.01983913	0.0177	0.02018125	0.019304762	0.01958	0.019935294	0.0195
cg13918804				0.805182609	0.828379412	0.86521875	0.880471429	0.74777	0.648576471	0.840675
cg07797030				0.892476087	0.595598824	0.875421875	0.865671429	0.851855	0.790435294	0.828275
cg19901403				0.443093478	0.395417647	0.610075	0.203838095	0.26706	0.230829412	0.3525
cg22319885				0.033636957	0.058664706	0.0331	0.03692381	0.03609	0.041447059	0.043675
cg13633854				0.912315217	0.884682353	0.902915625	0.930590476	0.849155	0.817988235	0.890625
cg01394013				0.8449	0.809635294	0.8624	0.887904762	0.76594	0.775723529	0.8586
cg26243551				0.051280435	0.09335	0.05686875	0.051871429	0.059485	0.061276471	0.064925
cg01190317				0.741567391	0.777882353	0.79291875	0.800019048	0.714905	0.642735294	0.744675
cg07562079				0.034697826	0.023829412	0.0343375	0.03232381	0.031165	0.034435294	0.033475
cg03389111				0.048526087	0.068926471	0.04938125	0.044609524	0.05014	0.054552941	0.05265
cg18086635				0.452608696	0.509655882	0.57776875	0.405409524	0.372955	0.298452941	0.343
cg11621808				0.051115217	0.064617647	0.053965625	0.051657143	0.05012	0.0496	0.0504
cg24809768				0.039058696	0.044276471	0.044653125	0.046785714	0.05042	0.043205882	0.03125
cg02640020				0.021276087	0.022297059	0.039034375	0.023247619	0.02807	0.020152941	0.0234
cg18904891				0.026808696	0.034214706	0.03211875	0.033157143	0.032155	0.075729412	0.02915
cg09688763				0.030873913	0.049502941	0.031165625	0.031152381	0.0355	0.035394118	0.0359
cg25380514				0.924969565	0.865885294	0.92048125	0.918961905	0.9142	0.909835294	0.8883
cg03182029				0.087713043	0.191658497	0.091526563	0.088819048	0.10773	0.119962185	0.122825
cg15091879				0.045508696	0.087267647	0.050440625	0.049457143	0.059225	0.058776471	0.082425
ch.16.1296828R				0.075126087	0.220813725	0.094946875	0.100557143	0.131465	0.138508235	0.1831
cg26528298				0.74638913	0.669688235	0.730759375	0.831614286	0.55801	0.486717647	0.626775
cg18327883				0.031680435	0.028367647	0.023121875	0.021609524	0.02185	0.023117647	0.0211
cg01293418				0.821041304	0.824255882	0.854646875	0.8496	0.7055	0.704823529	0.777425
cg05082527				0.738626087	0.788223529	0.799078125	0.810290476	0.73329	0.5819	0.6867
ch.3.1040445R				0.091867391	0.186434967	0.101415625	0.115866667	0.121445	0.111705882	0.164
cg12563184				0.888547826	0.909170588	0.9303375	0.910257143	0.842895	0.639858824	0.783175
cg04199911				0.044454348	0.037252941	0.051625	0.043909524	0.04406	0.042170588	0.032675
cg06661994				0.5247	0.655611765	0.711059375	0.770604762	0.42059	0.365352941	0.480225
cg08867249				0.063	0.071791176	0.06845625	0.070052381	0.057595	0.052970588	0.053325
cg08513100				0.025226087	0.034058824	0.025334375	0.024752381	0.025865	0.031041176	0.030075
cg25764595				0.871363043	0.896482353	0.886890625	0.868604762	0.850145	0.859211765	0.910025
cg06239450				0.019202174	0.014829412	0.019521875	0.01747619	0.01707	0.0182	0.017775
cg21553700				0.982556522	0.981270588	0.983965625	0.982633333	0.97845	0.951870588	0.9841
cg10393416				0.063134783	0.047364706	0.07774375	0.059047619	0.067765	0.054929412	0.059725
cg11070531				0.87973913	0.883279412	0.885334375	0.88267619	0.830025	0.804776471	0.8829
cg02265379				0.256669565	0.147220588	0.241140625	0.229504762	0.21717	0.164041176	0.15965
cg17434690				0.958030435	0.972117647	0.96615625	0.96682381	0.91552	0.884841176	0.96215
cg14125846				0.836821739	0.872432353	0.8523625	0.835647619	0.764535	0.756141176	0.859375
cg00630431				0.918923913	0.836138235	0.919584375	0.925304762	0.9135	0.900641176	0.85615
cg04228468				0.316463043	0.374717647	0.454309375	0.374971429	0.23814	0.263235294	0.4624
cg01608030				0.087486957	0.068191176	0.08155625	0.081242857	0.091515	0.076135294	0.097975
cg11337261				0.015397826	0.0123	0.0154	0.0151	0.015085	0.013976471	0.016275
cg23914380				0.839456522	0.831297059	0.882428125	0.912742857	0.687565	0.662141176	0.94035
cg01755551				0.824247826	0.758244118	0.83865625	0.70902381	0.5931	0.451917647	0.629425
cg25896967				0.020780435	0.018688235	0.02146875	0.019461905	0.020185	0.021005882	0.020775
cg06544937				0.067908696	0.172875441	0.08214375	0.080557143	0.07653	0.104847059	0.129275
cg07128379				0.98306087	0.978708824	0.98521875	0.986471429	0.93586	0.963270588	0.985025
cg15106452				0.905134783	0.91765	0.914396875	0.91437619	0.895835	0.833782353	0.90425
cg06574809				0.907551957	0.944297059	0.948078125	0.947228571	0.759355	0.827905882	0.9468
cg11449564				0.04528913	0.108554118	0.053228125	0.049533333	0.05846	0.057994118	0.087725
cg00057791				0.891693478	0.9163	0.906046875	0.90457619	0.89096	0.878282353	0.913475
cg02201132				0.841513043	0.902635294	0.882671875	0.880085714	0.80413	0.722505882	0.87985
cg11756509				0.885715217	0.893394118	0.9082	0.877838095	0.829065	0.819835294	0.8856
cg04607679				0.027728261	0.031161765	0.02955	0.0327	0.030615	0.030782353	0.0299
cg05983883				0.064845169	0.169314706	0.073575	0.060052381	0.09685	0.089958824	0.095875
cg00540449				0.906995652	0.906147059	0.91728125	0.90667619	0.79301	0.835870588	0.907325
cg22904133				0.138673913	0.297426471	0.168178125	0.164057143	0.180085	0.201123529	0.21915
cg04098339				0.337082609	0.355705882	0.446503125	0.516152381	0.458325	0.384970588	0.434625
cg22669090				0.044363043	0.107514706	0.043515625	0.046514286	0.04666	0.0558	0.0875
cg02783232				0.015406522	0.0136	0.0153875	0.016085714	0.0147	0.016052941	0.014375
cg26224354				0.872863043	0.9512	0.939609375	0.84167619	0.904295	0.720917647	0.898125
cg13253642				0.836867391	0.530877031	0.7874375	0.837819048	0.747675	0.730894118	0.61785
cg07202461				0.8018	0.52330915	0.812028125	0.801214286	0.6992	0.688976471	0.665434375
cg06938772				0.050486957	0.077470588	0.053678125	0.0581	0.058015	0.061088235	0.06565
cg04714248				0.046486957	0.106241176	0.05260625	0.061833333	0.05531	0.066476471	0.0596
cg20899266				0.857221739	0.737270588	0.84516875	0.858180952	0.82766	0.825376471	0.76515
cg22174408				0.02261087	0.030164706	0.024540625	0.020014286	0.02268	0.024552941	0.02445
cg01297721				0.389621739	0.509576471	0.59385	0.482033333	0.474055	0.220541176	0.494025
cg05488153				0.921265217	0.899732353	0.936234375	0.945014286	0.83825	0.7502	0.934025
cg05796845				0.874615217	0.765482353	0.864646875	0.8667	0.82969	0.832247059	0.825
cg04415014				0.878376087	0.737247059	0.878775	0.882219048	0.83792	0.840217647	0.762875
cg25841477				0.078556522	0.176361029	0.072690625	0.059880952	0.091285	0.109841176	0.17665
cg20393860				0.798628261	0.832402941	0.807153125	0.812671429	0.798755	0.775747059	0.82075
cg10904070				0.550165217	0.580438235	0.60849375	0.517314286	0.33704	0.308158824	0.476875
cg16931465				0.032526087	0.043582353	0.03433125	0.033857143	0.03553	0.031258824	0.046775
cg10435664				0.065891304	0.101470588	0.060471875	0.057280952	0.07068	0.074882353	0.092075
cg15848620				0.044671739	0.047047059	0.047915625	0.04857619	0.04976	0.047952941	0.0456
cg14772594				0.012419565	0.010602941	0.012034375	0.011738095	0.01167	0.011858824	0.0113
cg05725263				0.744330435	0.731411765	0.688903125	0.860757143	0.86604	0.835064706	0.75595
cg23757506				0.01718913	0.015208824	0.0174875	0.016990476	0.017045	0.016405882	0.0159
cg16467628				0.026293478	0.021302941	0.03119375	0.02487619	0.03647	0.025117647	0.02275
cg08233235				0.607869565	0.669088235	0.817684375	0.665609524	0.473115	0.318041176	0.46605
cg06807926				0.596906522	0.609085294	0.70155	0.641885714	0.466275	0.462976471	0.597275
cg19657723				0.0121	0.011470588	0.01211875	0.011809524	0.01208	0.012129412	0.0112
cg17940673				0.019134783	0.015802941	0.018840625	0.018661905	0.017875	0.018764706	0.01895
cg26929337				0.076297826	0.086305882	0.14345	0.131614286	0.108115	0.073147059	0.072925
cg15874270				0.88596087	0.732952941	0.877615625	0.881519048	0.8524	0.819852941	0.81365
cg16264079				0.09698913	0.219298894	0.091385938	0.112747619	0.116525	0.144772549	0.247925
cg12541478				0.827178261	0.799841176	0.866303125	0.786219048	0.76024	0.681047059	0.720425
cg06440615				0.064302174	0.132920588	0.084309375	0.064147619	0.075375	0.073741176	0.08665
cg20758542				0.655006522	0.743729412	0.75095	0.703138095	0.650825	0.473629412	0.6357
cg18224077				0.305391304	0.431326471	0.560628125	0.43027619	0.263225	0.205023529	0.243975
cg02496295				0.036945652	0.027673529	0.04065	0.037419048	0.03784	0.035494118	0.03295
cg19111265				0.864915217	0.852552941	0.8828375	0.887004762	0.785345	0.735811765	0.81595
cg10000843				0.049658696	0.040020588	0.050146875	0.043638095	0.05109	0.050076471	0.048475
cg04254320				0.04928913	0.180687127	0.059283482	0.063566667	0.069785	0.099858824	0.11995
cg22879191				0.903121739	0.8989	0.921228125	0.908457143	0.86252	0.796741176	0.884275
cg21134678				0.875704348	0.87925	0.88925625	0.898157143	0.86431	0.805194118	0.79055
cg03211173				0.09353288	0.152491176	0.096922917	0.094190476	0.08922	0.091376471	0.160925
cg09678939				0.400423913	0.586808824	0.702953125	0.615147619	0.35801	0.220847059	0.215275
cg13680706				0.267463043	0.334255882	0.357934375	0.279990476	0.18608	0.158611765	0.206825
cg11560403				0.847606522	0.869044118	0.8512875	0.85732381	0.834155	0.839635294	0.865
cg18179849				0.044784783	0.065347059	0.057465625	0.039533333	0.04148	0.049547059	0.0573
cg25547939				0.871323913	0.888294118	0.9068625	0.892957143	0.83696	0.758105882	0.862775
cg26108329				0.599713043	0.617352941	0.697865625	0.5081	0.4119	0.352005882	0.3589
cg26154047				0.873884783	0.873508824	0.918128125	0.854490476	0.75145	0.598435294	0.858475
cg02761480				0.11741087	0.102270588	0.239675	0.174895238	0.10814	0.067658824	0.30045
cg09080522				0.424273913	0.289758824	0.47590625	0.402747619	0.23164	0.315005882	0.443425
cg11646757				0.05568913	0.065438235	0.059853125	0.061333333	0.072025	0.056158824	0.0528
cg20291513				0.048880435	0.082288235	0.050828125	0.056566667	0.05724	0.057411765	0.07325
cg09540612				0.795176087	0.844047059	0.852025	0.877395238	0.727405	0.644188235	0.79605
cg03383239				0.922565217	0.840444118	0.91968125	0.913933333	0.91457	0.901529412	0.893975
cg13876222				0.945986957	0.981747059	0.967228125	0.974090476	0.972505	0.9435	0.93965
cg19647155				0.868256522	0.867905882	0.88261875	0.879971429	0.85683	0.826129412	0.8614
cg13531509				0.134508696	0.204255882	0.147292188	0.12312381	0.154115	0.124670588	0.193425
cg05715287				0.05241087	0.106252941	0.05773125	0.048214286	0.05685	0.057041176	0.0872
cg15764953				0.033136957	0.040247059	0.033675	0.031514286	0.030985	0.034258824	0.0347
cg06454592				0.966252174	0.980376471	0.97534375	0.980895238	0.8796	0.867211765	0.942325
cg15597109				0.790228261	0.867132353	0.869296875	0.815328571	0.857275	0.657364706	0.806425
cg07625430				0.864271739	0.875767647	0.907071875	0.8846	0.80742	0.705752941	0.85285
cg23514375				0.849258696	0.898791176	0.89913125	0.8868	0.873035	0.843052941	0.872725
cg00392257				0.549356522	0.561667647	0.622678125	0.526609524	0.39633	0.386911765	0.33695
cg05846056				0.037191304	0.033702941	0.037690625	0.03752381	0.040275	0.033111765	0.030525
cg00894869				0.064054348	0.17225049	0.083722917	0.081380952	0.086755	0.087315686	0.115
cg04552292				0.810517391	0.809673529	0.83726875	0.840280952	0.70911	0.654223529	0.824725
cg21208545				0.912404348	0.874088235	0.921940625	0.920857143	0.911925	0.915058824	0.888425
cg20152891				0.275213043	0.274617647	0.285790625	0.330933333	0.190125	0.111482353	0.255625
cg03141158				0.867213043	0.66865	0.862115625	0.86892381	0.83618	0.800105882	0.698475
cg23543539				0.139776087	0.068085294	0.14474375	0.116238095	0.139465	0.083188235	0.0803
cg10113872				0.061565217	0.109267647	0.065640625	0.055047619	0.06481	0.0726	0.089
cg22081558				0.056656522	0.049720588	0.055540625	0.068642857	0.05503	0.047123529	0.060025
cg01294686				0.342258696	0.566835294	0.601825	0.375680952	0.353095	0.1719	0.320775
cg00601836				0.850941304	0.914208824	0.91161875	0.887028571	0.807065	0.586111765	0.874525
cg21346818				0.064415217	0.268727255	0.085534722	0.078309524	0.086985	0.140935179	0.154125
cg01677302				0.906843478	0.902673529	0.92475	0.929414286	0.81084	0.823623529	0.89775
cg12587087				0.77946087	0.842305882	0.7999625	0.810280952	0.75325	0.623264706	0.735675
cg17528189				0.132008696	0.166464706	0.09530625	0.113209524	0.094825	0.128617647	0.14455
cg02375313				0.802202174	0.483228239	0.7991625	0.806457143	0.744837778	0.701323529	0.63225
cg10201402				0.687563043	0.739752941	0.717596875	0.72687619	0.588045	0.554376471	0.605725
cg24343524				0.915265217	0.927152941	0.9127375	0.912171429	0.897165	0.863535294	0.938175
cg20896631				0.07061087	0.104470588	0.090184375	0.0737	0.069505	0.074170588	0.101875
cg23997421				0.887491304	0.854108824	0.876634375	0.890357143	0.75797	0.662841176	0.86875
cg19735074				0.104032609	0.25128027	0.129717188	0.149633333	0.13728	0.156676471	0.206725
cg10651637				0.272565217	0.126141176	0.250396875	0.250261905	0.24346	0.212023529	0.2048
cg22716773				0.064054348	0.105155882	0.060778125	0.055814286	0.062095	0.062982353	0.0841
cg12855988				0.196363043	0.114629412	0.19604375	0.193047619	0.14538	0.159188235	0.1348
cg08266852				0.926254348	0.854205882	0.9301625	0.9384	0.91263	0.912417647	0.901675
cg21877939				0.056784783	0.052855882	0.055978125	0.059066667	0.0576	0.056947059	0.059
cg05087722				0.975504348	0.986826471	0.980703125	0.970947619	0.97655	0.942288235	0.97945
cg03351248				0.811667391	0.858017647	0.84204375	0.859419048	0.77806	0.624664706	0.87945
cg27394962				0.046145652	0.035341176	0.044525	0.044457143	0.046785	0.039070588	0.037
cg02946248				0.915436957	0.912717647	0.921190625	0.922666667	0.89755	0.882329412	0.925925
cg07248455				0.143543478	0.151888235	0.21441875	0.121042857	0.07304	0.057017647	0.180225
cg19343707				0.580441304	0.699879412	0.740503125	0.7909	0.35621	0.451829412	0.5398
cg16858125				0.475845652	0.472776471	0.54996875	0.422038095	0.29068	0.229705882	0.398125
cg25135654				0.76878913	0.797408824	0.808228125	0.830871429	0.72817	0.736394118	0.74745
cg06854264				0.436234783	0.48715	0.569728125	0.383414286	0.317935	0.257747059	0.249375
cg10081604				0.034836957	0.041252941	0.0422	0.045271429	0.038435	0.043070588	0.03725
cg14496969				0.060052174	0.058211765	0.080003125	0.066385714	0.05418	0.085135294	0.059075
cg26602477				0.972515217	0.982008824	0.975559375	0.976490476	0.974125	0.972405882	0.9741
cg26648579				0.702982609	0.730667647	0.77203125	0.768085714	0.646385	0.546035294	0.709025
cg05570946				0.121395963	0.250738813	0.139265625	0.132390476	0.17372	0.15505098	0.222625
cg16909364				0.046197826	0.071605882	0.0555	0.0435	0.04645	0.055076471	0.06745
cg14572758				0.016221739	0.013014706	0.015634375	0.01517619	0.015215	0.015782353	0.0157
cg26722863				0.871202174	0.887547059	0.88849375	0.8836	0.803815	0.757947059	0.8947
cg11700415				0.014973913	0.012855882	0.014784375	0.01427619	0.0146	0.014017647	0.015175
cg24952959				0.068628804	0.120979412	0.077088542	0.0752	0.078645	0.084588235	0.12905
cg02576381				0.063467391	0.116624706	0.06600125	0.079833333	0.068195	0.088235294	0.09245
cg08291539				0.016856522	0.014191176	0.016496875	0.016709524	0.0165	0.0165	0.016125
cg02564313				0.735641304	0.766344118	0.81608125	0.714114286	0.59989	0.594582353	0.671275
cg10939746				0.873504348	0.765885294	0.863409375	0.868395238	0.83418	0.837723529	0.795175
cg13225750				0.677521739	0.547455882	0.53909375	0.69047619	0.712255	0.738047059	0.435
cg00532901				0.019284783	0.014485294	0.019425	0.018004762	0.01798	0.071323529	0.016625
cg04474049				0.3704	0.555485294	0.600284375	0.42922381	0.35064	0.209776471	0.23915
cg04024417				0.887658696	0.917311765	0.924115625	0.916466667	0.836745	0.8239	0.89625
cg22078179				0.886245652	0.92845	0.91184375	0.86777619	0.87359	0.719564706	0.914175
cg03722533				0.020136957	0.024067647	0.021153125	0.019385714	0.020155	0.022435294	0.02295
cg00232453				0.534997826	0.62615	0.656809375	0.596166667	0.528925	0.390752941	0.5093
cg04078416				0.020571739	0.017211765	0.02094375	0.018947619	0.022005	0.020323529	0.021
cg21618549				0.925547826	0.968226471	0.963925	0.962152381	0.92234	0.830894118	0.921025
cg02943194				0.849723913	0.85065	0.86485	0.877628571	0.7814	0.790658824	0.81585
cg19822127				0.024818478	0.021979412	0.030846875	0.036019048	0.02241	0.022217647	0.017825
cg13999415				0.441630435	0.599908824	0.626296875	0.419204762	0.481935	0.192629412	0.5
cg07709606				0.373465217	0.453205882	0.49086875	0.462685714	0.212215	0.217641176	0.3928
cg22276896				0.837447826	0.868302941	0.844803125	0.837428571	0.83151	0.818558824	0.830325
cg10340038				0.084563043	0.140978235	0.08043125	0.087509524	0.082985	0.099076471	0.142125
cg23559680				0.046232609	0.118123529	0.055984375	0.05227619	0.06004	0.079352941	0.092375
cg17995652				0.62738913	0.760485294	0.77429375	0.57477619	0.66416	0.350223529	0.581125
cg03947651				0.879104348	0.826185294	0.881575	0.895495238	0.72878	0.605394118	0.803025
cg00630892				0.982384783	0.986270588	0.9831125	0.9855	0.972865	0.956094118	0.983175
cg26955196				0.040006522	0.069755882	0.055925	0.035871429	0.03964	0.034870588	0.0412
cg15884905				0.848676087	0.654038235	0.858928125	0.842909524	0.81001	0.746817647	0.70675
cg16463378				0.908819565	0.918555882	0.91275625	0.901866667	0.89379	0.874611765	0.91895
cg03074424				0.022406522	0.030767647	0.022303125	0.021014286	0.02447	0.026958824	0.029275
cg16578355				0.052315217	0.080170588	0.056559375	0.058733333	0.0623	0.064964706	0.078325
cg16715662				0.912732609	0.781258824	0.90655625	0.910233333	0.88524	0.875123529	0.83285
cg06646646				0.905969565	0.940985294	0.925728125	0.925419048	0.90572	0.871076471	0.909275
cg12900170				0.053556522	0.090623529	0.05289375	0.056980952	0.05224	0.070676471	0.0744
cg15907897				0.051232609	0.052073529	0.05256875	0.050866667	0.053015	0.056235294	0.051075
cg01732804				0.017119565	0.015638235	0.01715625	0.017438095	0.016855	0.017111765	0.016075
cg24356687				0.015484783	0.014829412	0.01563125	0.015185714	0.01546	0.0159	0.01585
cg00177875				0.770604348	0.821044118	0.814896875	0.803857143	0.729205	0.695835294	0.76745
cg08172999				0.120565217	0.276683824	0.112890625	0.1071	0.12972	0.1444	0.20115
cg13587802				0.90121087	0.817444118	0.907703125	0.918980952	0.908415	0.885788235	0.84865
cg05062896				0.062669565	0.090723529	0.057025	0.051614286	0.05892	0.069723529	0.0842
cg21930136				0.115134783	0.240638235	0.128910938	0.144442857	0.147635	0.181723529	0.24375
cg15793456				0.857515217	0.704602941	0.853309375	0.8651	0.819525	0.817770588	0.74115
cg03296204				0.918247826	0.91675	0.930609375	0.926766667	0.89902	0.868270588	0.9296
cg24998816				0.024652174	0.031797059	0.0264625	0.025719048	0.02658	0.029423529	0.0292
cg22509399				0.025152174	0.025282353	0.02665	0.026885714	0.026215	0.025447059	0.030725
cg03013422				0.108469565	0.191364706	0.1849875	0.080738095	0.1081	0.059835294	0.04815
cg26525861				0.872791304	0.847011765	0.874103125	0.879390476	0.86788	0.863835294	0.857025
cg04220541				0.926256522	0.961344118	0.95511875	0.945685714	0.95492	0.898629412	0.942875
cg10881749				0.733408696	0.781658824	0.806378125	0.764328571	0.573435	0.528088235	0.4594
cg15607664				0.568784783	0.698120588	0.729021875	0.7247	0.629545	0.4802	0.6536
cg14585793				0.958086957	0.964011765	0.956203125	0.966980952	0.94858	0.952558824	0.96225
cg08122100				0.927682609	0.933817647	0.934075	0.940861905	0.91296	0.8794	0.942125
cg08727428				0.876732609	0.902758824	0.88209375	0.887195238	0.87287	0.845	0.90735
cg26803289				0.628930435	0.674935294	0.749125	0.747066667	0.54526	0.481364706	0.643775
cg11739480				0.03613913	0.065326471	0.038634375	0.038714286	0.041195	0.044705882	0.0561
cg14376548				0.944465217	0.9495	0.950228125	0.929195238	0.941555	0.825694118	0.951225
cg21563683				0.449993478	0.521582353	0.562678125	0.562971429	0.455375	0.208370588	0.363625
cg02110333				0.02376087	0.03785	0.027984375	0.031504762	0.025185	0.029170588	0.031375
cg12431087				0.352404348	0.507711765	0.52558125	0.2622	0.32619	0.1977	0.472025
ch.12.1171804F				0.030173913	0.040632353	0.0340375	0.035690476	0.032235	0.032711765	0.0321
cg08360253				0.066104348	0.045814706	0.065925	0.061504762	0.06728	0.062764706	0.05305
cg05118960				0.688304348	0.778244118	0.82234375	0.672171429	0.80534	0.515841176	0.749675
cg03347416				0.081869565	0.180505882	0.106975	0.090804762	0.09622	0.102141176	0.127775
cg02629833				0.951784783	0.966426471	0.962046875	0.977457143	0.923145	0.946394118	0.97175
cg00125455				0.81513913	0.858770588	0.889278125	0.840595238	0.79098	0.688805882	0.8343
cg15537082				0.127365217	0.286529412	0.215380903	0.222957143	0.167165	0.166539216	0.23055
cg05116756				0.731395652	0.751932353	0.779190625	0.765019048	0.699175	0.564711765	0.69865
cg25359645				0.432343478	0.376364706	0.409621875	0.431595238	0.40612	0.473547059	0.36825
cg08455184				0.899026087	0.885673529	0.91446875	0.915933333	0.816655	0.7061	0.8775
cg04898211				0.859173913	0.851185294	0.870809375	0.870147619	0.78617	0.770141176	0.851425
cg17344770				0.902776087	0.924670588	0.92116875	0.923971429	0.90145	0.846305882	0.898875
cg04832839				0.031319565	0.043270588	0.033240625	0.030095238	0.03123	0.033335294	0.030425
cg01051098				0.690545652	0.759473529	0.818009375	0.626809524	0.757775	0.554570588	0.78515
cg24654177				0.94463913	0.965005882	0.968221875	0.936014286	0.948185	0.811270588	0.95565
cg19748692				0.156952174	0.220629412	0.290334375	0.162161905	0.12023	0.095723529	0.167725
cg04629867				0.833841304	0.826929412	0.8619375	0.852804762	0.794805	0.769335294	0.8272
cg00380435				0.860854348	0.889497059	0.890071875	0.893819048	0.83286	0.7255	0.867775
cg02926747				0.921106522	0.932161765	0.9261375	0.9257	0.885015	0.873970588	0.92555
cg14529080				0.041302174	0.076164706	0.045028125	0.048233333	0.04443	0.051	0.050625
cg20856453				0.036576087	0.028714706	0.031759375	0.029138095	0.028395	0.029052941	0.029625
cg23291900				0.535293478	0.555852941	0.67730625	0.553419048	0.428665	0.323547059	0.39395
cg13335112				0.783667391	0.847144118	0.85365	0.827366667	0.767845	0.689670588	0.8076
cg09181861				0.94736087	0.965014706	0.9730125	0.934109524	0.915675	0.804111765	0.973075
cg22812275				0.510702174	0.634491176	0.628571875	0.56597619	0.402675	0.382758824	0.342125
cg08167808				0.887632609	0.892179412	0.907103125	0.897209524	0.863515	0.814576471	0.881725
cg14615768				0.351280435	0.538270588	0.539121875	0.501547619	0.328095	0.227270588	0.295325
cg24479509				0.015504348	0.013538235	0.016175	0.015157143	0.014855	0.015505882	0.014775
cg25965290				0.045623913	0.070691176	0.04350625	0.045085714	0.04524	0.053888235	0.06345
cg20964589				0.05693913	0.082929412	0.056184375	0.052895238	0.05272	0.065158824	0.0561
cg00502241				0.971945652	0.967285294	0.972353125	0.97822381	0.93269	0.939376471	0.9752
cg22968445				0.030417391	0.026732353	0.03255	0.028209524	0.02947	0.030917647	0.02615
cg20500248				0.063636957	0.128794118	0.0743375	0.070242857	0.073965	0.083211765	0.08145
cg25642974				0.904678261	0.806205882	0.898553125	0.905990476	0.886455	0.877258824	0.8292
cg03407996				0.877886957	0.775438235	0.877775	0.898761905	0.867	0.830152941	0.827
cg02650512				0.722182609	0.809023529	0.845971875	0.65872381	0.650095	0.407658824	0.5319
cg03106852				0.880123913	0.749955882	0.790965625	0.89692381	0.84451	0.820276471	0.80365
cg03771981				0.841995652	0.673673529	0.85564375	0.860085714	0.76283	0.741429412	0.67115
cg20385188				0.178406522	0.241923529	0.291921875	0.244257143	0.1726	0.102511765	0.10375
cg02948259				0.808184783	0.825141176	0.859853125	0.828171429	0.775585	0.711229412	0.777
cg14557554				0.764419565	0.7956	0.8355875	0.814457143	0.747395	0.538405882	0.65235
cg11677998				0.021563043	0.019664706	0.022109375	0.020847619	0.022025	0.023870588	0.01985
cg27155168				0.925117391	0.957023529	0.96691875	0.954114286	0.96489	0.911782353	0.938825
cg14671526				0.02346087	0.025226471	0.020934375	0.02032381	0.02038	0.020811765	0.022775
cg05538632				0.575286957	0.67615	0.605865625	0.664842857	0.55173	0.591588235	0.645625
cg07551386				0.028113696	0.026155882	0.03119375	0.029680952	0.02792	0.027635294	0.0268
cg26491425				0.119323913	0.215155882	0.238253125	0.079704762	0.08338	0.051847059	0.04825
cg00286717				0.935852174	0.91555	0.9378375	0.940171429	0.929865	0.929541176	0.922125
cg26652484				0.111973913	0.218741176	0.1321125	0.14712381	0.132395	0.141452941	0.1674
cg16114706				0.841226087	0.873317647	0.875871875	0.871647619	0.852995	0.820005882	0.854525
cg25961579				0.027826087	0.028338235	0.030021875	0.032333333	0.02906	0.028394118	0.0255
cg18194887				0.74626087	0.491438235	0.75285	0.755871429	0.69307	0.660835294	0.605625
cg13680054				0.027882609	0.035285294	0.028515625	0.024928571	0.025855	0.027023529	0.029125
cg04528069				0.018656522	0.016976471	0.0188375	0.019304762	0.01853	0.018541176	0.018525
cg26774410				0.934432609	0.960755882	0.9388125	0.947480952	0.932805	0.940882353	0.950975
cg15897310				0.054371739	0.070061765	0.055825	0.047090476	0.060705	0.049670588	0.058175
cg23601271				0.914463043	0.940438235	0.93483125	0.92602381	0.92389	0.8827	0.932975
cg15646041				0.026806522	0.049032353	0.02776875	0.028685714	0.02801	0.033382353	0.025975
cg27512631				0.057893478	0.109876471	0.063490625	0.060885714	0.06178	0.076988235	0.075625
cg22261030				0.023336957	0.035514706	0.03316875	0.022638095	0.02366	0.027894118	0.027175
cg17925084				0.883315217	0.896888235	0.9051625	0.900347619	0.860275	0.798470588	0.88185
cg06834261				0.044823913	0.089973529	0.044959375	0.0414	0.04915	0.050629412	0.068775
cg03532957				0.022136957	0.014897059	0.01665625	0.016014286	0.01594	0.041	0.01695
cg18579327				0.036191304	0.036547059	0.0391875	0.038828571	0.04099	0.0348	0.03155
cg08284967				0.899417391	0.91855	0.915853125	0.92852381	0.890055	0.863052941	0.912625
cg14123427				0.443230435	0.394282353	0.52660625	0.506547619	0.38338	0.466911765	0.41085
cg04919180				0.949852174	0.946826471	0.955815625	0.943361905	0.93429	0.901364706	0.948275
cg07990511				0.023928261	0.018273529	0.028240625	0.024019048	0.0336	0.0228	0.02665
cg23153655				0.375665217	0.520479412	0.560915625	0.459219048	0.492725	0.122441176	0.39035
cg17931972				0.788471739	0.7984	0.79806875	0.787209524	0.67326	0.615052941	0.5436
cg16106770				0.025813043	0.020194118	0.02485625	0.024933333	0.02408	0.024005882	0.024325
cg20745134				0.103726087	0.214676471	0.11515	0.105280952	0.123915	0.138876471	0.2242
cg04106389				0.547236957	0.654452941	0.662975	0.676471429	0.493415	0.489	0.589225
cg04480285				0.86876087	0.897252941	0.88654375	0.888033333	0.83997	0.863011765	0.86705
cg00014285				0.032606522	0.042255882	0.045215625	0.039190476	0.03828	0.033623529	0.031075
cg14600484				0.952893478	0.907664706	0.965628125	0.975495238	0.768365	0.790641176	0.939525
cg06162746				0.109365217	0.28362576	0.116821875	0.100142857	0.14095	0.161470473	0.20185
cg08425760				0.475786957	0.539667647	0.5855875	0.487904762	0.43959	0.347623529	0.410525
cg15125265				0.014934783	0.015141176	0.01481875	0.014890476	0.014255	0.029652941	0.014575
cg16312552				0.581786957	0.582267647	0.667096875	0.752228571	0.38238	0.453394118	0.529175
cg24018765				0.065141304	0.071252941	0.075296875	0.07372381	0.0562	0.071182353	0.058725
cg06337870				0.022363043	0.027794118	0.02413125	0.024247619	0.022015	0.021941176	0.02495
cg27520170				0.278608696	0.440085294	0.478540625	0.294880952	0.33264	0.180535294	0.314025
cg19707359				0.703234783	0.604991176	0.643209375	0.798161905	0.63094	0.666111765	0.710425
cg07966140				0.083017391	0.145355882	0.079383929	0.078428571	0.101495	0.101552941	0.0991
cg05678526				0.872556522	0.877205882	0.90670625	0.886909524	0.73894	0.689935294	0.861425
cg13315770				0.126722826	0.263210005	0.125199167	0.127447619	0.14467	0.17558366	0.21265
cg25182165				0.713604348	0.746394118	0.74695	0.76457619	0.573945	0.561870588	0.614225
cg22057234				0.40191087	0.413326471	0.538528125	0.345238095	0.355445	0.196976471	0.37565
cg19444027				0.037252174	0.0627	0.03966875	0.037585714	0.041755	0.044564706	0.045375
cg01592530				0.030336957	0.029726471	0.028128125	0.024895238	0.027435	0.028158824	0.02715
cg03265037				0.861252174	0.898579412	0.877525	0.882185714	0.870255	0.827770588	0.844275
cg05267524				0.038569565	0.038814706	0.042096875	0.039152381	0.043505	0.036588235	0.04015
cg10970614				0.907354348	0.789288235	0.909303125	0.914828571	0.87859	0.880076471	0.862875
cg24368167				0.032432609	0.033276471	0.050134375	0.02957619	0.032575	0.029005882	0.024625
cg25691754				0.026415217	0.0311	0.026153125	0.0243	0.02425	0.030152941	0.027775
cg03909712				0.043971739	0.098058824	0.050859375	0.043485714	0.054685	0.052547059	0.056475
cg02598978				0.086573913	0.081576471	0.08729375	0.090104762	0.090295	0.0864	0.076425
cg02828687				0.566091304	0.582811765	0.55730625	0.766604762	0.341285	0.466411765	0.568225
cg08680239				0.953079503	0.975314706	0.97669375	0.980080952	0.924805	0.904729412	0.9568
cg07586819				0.017582609	0.01475	0.0175375	0.017438095	0.016605	0.016376471	0.0173
cg10935265				0.029747826	0.040167647	0.027975	0.023628571	0.02942	0.030076471	0.0305
cg07798595				0.058567391	0.185244118	0.072440625	0.086633333	0.074025	0.092064706	0.1259
cg00213189				0.899663043	0.9023	0.90008125	0.915257143	0.84132	0.8701	0.9043
cg12718404				0.930354348	0.933111765	0.936275	0.930852381	0.88981	0.889288235	0.93375
cg21159128				0.86258913	0.936373529	0.94221875	0.940961905	0.9244	0.698217647	0.8079
cg09416717				0.847508696	0.888314706	0.869659375	0.85697619	0.839445	0.833182353	0.858575
cg17891251				0.825904348	0.879632353	0.88999375	0.877847619	0.79159	0.815688235	0.8725
cg08876899				0.035843478	0.05705	0.03661875	0.040638095	0.03589	0.040470588	0.04445
cg04659473				0.085715217	0.192853268	0.088451563	0.088719048	0.119995	0.118	0.16295
cg05463966				0.579506522	0.628747059	0.6873375	0.649433333	0.531805	0.453982353	0.519525
cg00685319				0.75963913	0.800102941	0.821796875	0.8087	0.754175	0.714647059	0.7695
cg22271305				0.039617391	0.047835294	0.040275	0.038319048	0.04075	0.043011765	0.047125
cg17907583				0.895067391	0.914461765	0.913325	0.906414286	0.869685	0.817747059	0.88655
cg09770278				0.016973913	0.0156	0.016421875	0.016314286	0.01675	0.046105882	0.01745
cg10353785				0.058523913	0.069723529	0.059553125	0.060761905	0.057145	0.069670588	0.061725
cg22343299				0.981117391	0.9842	0.980959375	0.978866667	0.97724	0.948835294	0.98025
cg16036409				0.115419565	0.137861765	0.17681875	0.188138095	0.182035	0.177594118	0.06385
cg08947062				0.144395652	0.226226471	0.244240625	0.333119048	0.07811	0.050217647	0.3254
cg02885428				0.797465217	0.778702941	0.8184	0.780157143	0.714455	0.532182353	0.70875
cg14413721				0.123502174	0.188430588	0.126501563	0.140052381	0.148765	0.150058824	0.176775
cg19747945				0.206384783	0.12985	0.182571875	0.148047619	0.144305	0.183358824	0.144825
cg01317270				0.075171739	0.060794118	0.0796375	0.075219048	0.08095	0.082094118	0.0626
cg18595196				0.862308696	0.876235294	0.901090625	0.883766667	0.81537	0.757811765	0.846525
cg26841156				0.885669565	0.933864706	0.903740625	0.917514286	0.86768	0.8765	0.90405
cg08668997				0.982336957	0.985958824	0.986790625	0.985809524	0.967755	0.9154	0.988575
cg27049076				0.758719565	0.809367647	0.818396875	0.821238095	0.713285	0.684117647	0.793025
cg06265277				0.215402174	0.165041176	0.259175	0.19687619	0.247435	0.209388235	0.280825
cg23086720				0.046530435	0.088964706	0.05059375	0.052233333	0.050645	0.058652941	0.0627
cg18926450				0.903821739	0.913232353	0.907021875	0.90097619	0.86483	0.839852941	0.89525
cg01444765				0.016465217	0.015791176	0.017084375	0.016504762	0.01686	0.016052941	0.0155
cg08526412				0.5511	0.687170588	0.746675	0.720480952	0.398665	0.180058824	0.44335
cg18315708				0.883047826	0.734873529	0.8253875	0.890952381	0.812435	0.827547059	0.78605
cg17993442				0.104693478	0.224265294	0.120215625	0.115447619	0.126445	0.156587255	0.201725
cg00475955				0.020323913	0.016979412	0.018934375	0.019228571	0.019215	0.018458824	0.0183
cg08243963				0.060291304	0.132838235	0.062046875	0.060052381	0.06575	0.082541176	0.09775
cg09799714				0.904195652	0.869329412	0.93098125	0.871857143	0.82664	0.660494118	0.8675
cg06188160				0.97713913	0.979179412	0.9761375	0.979519048	0.975765	0.970323529	0.9793
cg02719245				0.041321739	0.058761765	0.06153125	0.049738095	0.06013	0.057929412	0.054975
cg12425180				0.594356522	0.604402941	0.67285	0.5881	0.355925	0.475958824	0.576825
cg07199827				0.051632609	0.061147059	0.053053125	0.055057143	0.049895	0.053005882	0.05855
cg11252048				0.11778913	0.282596078	0.156644531	0.206985714	0.14096	0.211188235	0.37512
cg01932843				0.063375	0.083861765	0.0848875	0.060785714	0.060095	0.062405882	0.07375
cg27191019				0.044532609	0.098311765	0.055309375	0.051528571	0.04675	0.058729412	0.0625
cg01101374				0.881708696	0.564333529	0.856428125	0.853609524	0.820795	0.755747059	0.716175
cg03663746				0.019021739	0.028152941	0.0194	0.020128571	0.02011	0.045305882	0.023075
cg07955356				0.027384783	0.030958824	0.029871875	0.069	0.037485	0.041288235	0.028275
cg15281294				0.052208696	0.073394118	0.052628125	0.057690476	0.05858	0.055464706	0.0662
cg25015674				0.0631	0.062617647	0.06935	0.062004762	0.07066	0.0638	0.055375
cg09494313				0.012336957	0.010661765	0.012403125	0.011014286	0.011705	0.019376471	0.011675
cg07412758				0.896702174	0.9207	0.887721875	0.900519048	0.868525	0.868541176	0.890875
cg18932158				0.805158696	0.895564706	0.835915625	0.820828571	0.79845	0.684205882	0.757025
cg05840833				0.922680435	0.844426471	0.919146875	0.929904762	0.8968	0.907029412	0.884925
cg19542346				0.678776087	0.764588235	0.81304375	0.741952381	0.500285	0.233341176	0.4405
cg04205664				0.382241304	0.183611765	0.36083125	0.431619048	0.301025	0.284676471	0.32285
cg07044032				0.022432609	0.020988235	0.0221125	0.021595238	0.022345	0.023988235	0.02195
cg24703804				0.034428261	0.043332353	0.032575	0.029004762	0.033035	0.033452941	0.037775
cg22460206				0.070430435	0.253581872	0.087081667	0.096355556	0.103565	0.137817647	0.119225
cg01315092				0.95486087	0.965979412	0.976871875	0.920528571	0.90211	0.698882353	0.756725
cg10965478				0.252936957	0.241591176	0.30590625	0.250795238	0.14083	0.133570588	0.1966
cg22168480				0.024782609	0.037452941	0.02578125	0.027695238	0.02611	0.028888235	0.033875
cg00977164				0.038271739	0.041673529	0.051571875	0.039966667	0.04739	0.041876471	0.039275
cg05875433				0.071382609	0.165979085	0.07949375	0.07927619	0.08458	0.092394118	0.13305
cg05006384				0.747267391	0.763335294	0.7805125	0.778061905	0.629255	0.581552941	0.698325
cg02319990				0.974647826	0.98505	0.984540625	0.898966667	0.9715	0.851894118	0.9864
cg22609497				0.909945652	0.850614706	0.914434375	0.93372381	0.89842	0.896035294	0.886875
cg19116545				0.017141304	0.013976471	0.016903125	0.016171429	0.017165	0.016123529	0.01545
cg08021986				0.0128	0.010632353	0.0134875	0.012314286	0.013085	0.011858824	0.011775
cg26146731				0.037021739	0.037055882	0.037946875	0.039942857	0.039585	0.037647059	0.0406
cg17530031				0.780202174	0.812429412	0.819890625	0.824395238	0.72019	0.701841176	0.789175
cg19370715				0.779543478	0.793508824	0.8466125	0.887938095	0.641835	0.609564706	0.840075
cg08516262				0.024902174	0.029517647	0.025840625	0.023428571	0.02314	0.025241176	0.02185
cg22508957				0.070997826	0.050635294	0.06484375	0.068638095	0.061635	0.086588235	0.0591
cg26632494				0.051641304	0.100717647	0.056725	0.055442857	0.064825	0.077370588	0.096525
cg04742282				0.208880435	0.347994118	0.311046875	0.233414286	0.194175	0.099605882	0.23425
cg24285919				0.011313043	0.009652941	0.0114375	0.010809524	0.011085	0.011182353	0.0107
cg04740522				0.059145652	0.052008824	0.06025625	0.063995238	0.064215	0.059252941	0.0532
cg26751094				0.501478261	0.591817647	0.62000625	0.449490476	0.38622	0.255417647	0.391675
cg24248317				0.91111087	0.919432353	0.912290625	0.913904762	0.908045	0.8544	0.903925
cg11547828				0.021026087	0.017164706	0.022240625	0.020119048	0.022115	0.019605882	0.01955
cg18254364				0.867213043	0.909385294	0.89925625	0.913942857	0.84303	0.814911765	0.8992
cg12083990				0.071380435	0.118955882	0.077112946	0.077738095	0.076845	0.080823529	0.10005
cg11846529				0.048115435	0.090161765	0.0511625	0.047919048	0.05115	0.054435294	0.064975
cg14560835				0.026591304	0.025126471	0.027821875	0.027895238	0.027205	0.028517647	0.0267
cg11564623				0.860313043	0.883276471	0.88459375	0.794752381	0.82346	0.711688235	0.86025
cg15489541				0.170582609	0.108488235	0.151465625	0.144890476	0.115675	0.151023529	0.149525
cg06458732				0.032317391	0.049635294	0.0335375	0.030457143	0.033025	0.038105882	0.03855
cg07432643				0.024904348	0.018982353	0.02555	0.025204762	0.025375	0.023758824	0.0238
cg09928027				0.735408696	0.710811765	0.735115625	0.834461905	0.328395	0.405588235	0.857025
cg09547909				0.863330435	0.825908824	0.889378125	0.768828571	0.70677	0.629029412	0.86165
cg16657397				0.224591304	0.306358824	0.378178125	0.373214286	0.19839	0.274488235	0.3532
cg15797608				0.019263043	0.019770588	0.0187125	0.018628571	0.01853	0.019611765	0.02045
cg10382139				0.040243478	0.034355882	0.0407375	0.040304762	0.03947	0.044617647	0.046775
cg18539474				0.016345652	0.012461765	0.01669375	0.014	0.01634	0.013235294	0.010875
cg00369357				0.89796087	0.918844118	0.905815625	0.908957143	0.849145	0.860794118	0.894675
cg26317405				0.017691304	0.016108824	0.0184	0.018395238	0.01827	0.017841176	0.018025
cg24858658				0.052828261	0.079755882	0.05720625	0.067004762	0.056195	0.057105882	0.07965
cg09517251				0.095421739	0.198847059	0.118203125	0.126265714	0.11832	0.117711765	0.1755
cg01352090				0.15418913	0.093826471	0.116259375	0.137485714	0.110995	0.193323529	0.1229
cg08462292				0.032582609	0.056311765	0.03535625	0.03867619	0.03499	0.038523529	0.046325
cg07580475				0.93825	0.927891176	0.934665625	0.944571429	0.894955	0.912747059	0.92695
cg24410256				0.055478261	0.098567647	0.05753125	0.052904762	0.058225	0.064017647	0.096575
cg07791476				0.889126087	0.791991176	0.87821875	0.879671429	0.877065	0.846252941	0.821475
ch.5.7426589F				0.07048913	0.129738235	0.081224688	0.075285714	0.07636	0.091076471	0.1232
cg23032229				0.047765217	0.072197059	0.049728125	0.047333333	0.052385	0.054770588	0.0603
cg21200067				0.89503913	0.925970588	0.935078125	0.821957143	0.900705	0.675617647	0.854475
cg05686950				0.933119565	0.864611765	0.91995	0.93542381	0.92019	0.902005882	0.896125
cg02636004				0.87963913	0.925285294	0.888953125	0.891371429	0.87229	0.837164706	0.901225
cg24002010				0.973152174	0.974358824	0.982825	0.947295238	0.980415	0.869970588	0.983025
cg04062576				0.404156522	0.401823529	0.609815625	0.31492381	0.2923	0.249932353	0.318175
cg27244524				0.819732609	0.856935294	0.87491875	0.741695238	0.743725	0.500558824	0.73745
cg21736309				0.013934783	0.012376471	0.01404375	0.013795238	0.01353	0.016323529	0.013425
cg08853103				0.81671087	0.838861765	0.83585625	0.8519	0.79191	0.7619	0.7851
cg21850069				0.039802174	0.048458824	0.041253125	0.039938095	0.04009	0.040682353	0.04735
cg04052427				0.047497826	0.094914706	0.0489125	0.045642857	0.0536	0.063347059	0.076425
cg22810684				0.472367391	0.3403	0.423	0.38557619	0.42725	0.500252941	0.398675
cg07149772				0.100193478	0.251086961	0.121279167	0.133561905	0.129735	0.169141176	0.186575
cg05797186				0.05515	0.116573529	0.059846875	0.065514286	0.05968	0.068717647	0.101525
cg15201545				0.289365217	0.385941176	0.349621875	0.403295238	0.2423	0.140105882	0.20575
cg17609804				0.826232609	0.895544118	0.86071875	0.868185714	0.80834	0.718382353	0.884075
cg01883217				0.186393478	0.208294118	0.259821875	0.1961	0.14114	0.117694118	0.146975
cg03634777				0.782976087	0.785929412	0.822940625	0.795190476	0.684155	0.640423529	0.851525
cg06528803				0.933928261	0.966335294	0.945559375	0.952471429	0.95393	0.898841176	0.956125
cg00244983				0.07511087	0.064635294	0.067084375	0.066519048	0.06408	0.094229412	0.065425
cg04077077				0.050354348	0.068061765	0.057246875	0.05752381	0.07104	0.079547059	0.070775
cg09441966				0.02645	0.030947059	0.024203125	0.024633333	0.024275	0.030847059	0.031
cg04648814				0.08916087	0.079820588	0.097696875	0.091252381	0.09768	0.094823529	0.080825
cg05835262				0.836130435	0.854402941	0.868646875	0.875138095	0.74594	0.769970588	0.85025
cg17829017				0.758480435	0.783529412	0.81895	0.83772381	0.62187	0.6109	0.759325
cg03761846				0.045928261	0.071694118	0.042790625	0.037580952	0.03986	0.051123529	0.04905
cg09111917				0.797978261	0.774191176	0.85275625	0.873090476	0.663495	0.6926	0.84055
cg00819362				0.895265217	0.931029412	0.9282	0.91722381	0.8892	0.820764706	0.925575
cg09179485				0.144452174	0.298902461	0.170335409	0.192301565	0.191379167	0.217365686	0.222084375
cg03484490				0.143078261	0.234997059	0.169925	0.168890476	0.151895	0.145670588	0.21755
cg05296940				0.968043478	0.977752941	0.9782	0.979280952	0.96404	0.948217647	0.980375
cg02427576				0.668328261	0.698055882	0.6571375	0.459471429	0.516585	0.479105882	0.577625
cg15491567				0.518847826	0.658391176	0.78174375	0.7353	0.557875	0.406588235	0.525575
cg04319097				0.923430435	0.820414706	0.909703125	0.927285714	0.90187	0.882041176	0.8965
cg03242028				0.781854348	0.83115	0.834971875	0.788166667	0.744075	0.625305882	0.754175
cg07192243				0.823078261	0.610950368	0.82298125	0.809847619	0.759605	0.752923529	0.659035
cg02736204				0.865943478	0.894108824	0.89865	0.890795238	0.831245	0.788964706	0.89225
cg25928603				0.036391304	0.051588235	0.03583125	0.036157143	0.03376	0.038458824	0.039725
cg07932300				0.520593478	0.639623529	0.63358125	0.678819048	0.453415	0.291747059	0.51275
cg03990478				0.092686957	0.171920588	0.103815625	0.129133333	0.101355	0.113876471	0.148175
cg19075208				0.026080435	0.040141176	0.0260625	0.026942857	0.02772	0.034329412	0.031625
cg08552290				0.801043478	0.824947059	0.839090625	0.856985714	0.79487	0.769558824	0.829075
cg26449836				0.025454348	0.040597059	0.025146875	0.027233333	0.02653	0.027423529	0.031775
cg18750937				0.275697826	0.310682353	0.28135	0.301433333	0.22937	0.252464706	0.27355
cg11131549				0.385704348	0.600582353	0.631646875	0.422114286	0.412795	0.113905882	0.227975
cg02466113				0.309167391	0.432752941	0.539303125	0.5693	0.529665	0.447958824	0.403625
cg04835163				0.053117391	0.066885294	0.050565625	0.05007619	0.046225	0.052570588	0.054175
cg09989727				0.799134783	0.535779412	0.79185	0.780952381	0.73524	0.692647059	0.669625
cg09902448				0.963286957	0.966120588	0.965228125	0.967871429	0.95882	0.883141176	0.966625
cg22806557				0.04406087	0.089576471	0.046465625	0.046795238	0.048075	0.052158824	0.0543
cg13579205				0.856423913	0.907244118	0.908025	0.814347619	0.777905	0.680729412	0.771575
cg20375844				0.066584783	0.122073529	0.0743625	0.07282381	0.07484	0.092994118	0.104325
cg00348621				0.208502174	0.312691275	0.175480729	0.199966071	0.1699605	0.228028676	0.30279375
cg16317291				0.746097826	0.829994118	0.785803125	0.805533333	0.77176	0.776035294	0.788125
cg19935481				0.048791304	0.061232353	0.0524125	0.051857143	0.050295	0.052523529	0.058025
cg03537163				0.961023913	0.963326471	0.98356875	0.932857143	0.898945	0.766829412	0.977625
cg07120314				0.018963043	0.026611765	0.02858125	0.036228571	0.020905	0.0325	0.0197
cg13477101				0.534708696	0.656347059	0.696625	0.487757143	0.629365	0.279023529	0.5417
cg08088566				0.846330435	0.766241176	0.82578125	0.836295238	0.574945	0.541288235	0.810325
cg05981907				0.024843478	0.029235294	0.02359375	0.022419048	0.02375	0.022935294	0.026025
cg04646809				0.018123913	0.015935294	0.0179875	0.017261905	0.017925	0.017217647	0.017425
cg14195351				0.896213043	0.855238235	0.917790625	0.919228571	0.759605	0.752764706	0.898875
cg18382389				0.926358696	0.930294118	0.931103125	0.943942857	0.88675	0.839958824	0.894825
cg17832029				0.940456522	0.921911765	0.940221875	0.943185714	0.933505	0.930782353	0.928675
cg23162554				0.0603	0.09505	0.0592125	0.054790476	0.05871	0.058229412	0.088625
cg17180012				0.131147826	0.276909722	0.157182292	0.122928571	0.16678	0.158052941	0.2179
cg08705329				0.79471087	0.799438235	0.805675	0.786619048	0.688875	0.594747059	0.715
cg22783058				0.471171739	0.411561765	0.445621875	0.467847619	0.45317	0.611652941	0.5252
cg08514419				0.576269565	0.55865	0.655459375	0.456666667	0.42304	0.358441176	0.367175
cg26146542				0.058158696	0.120923529	0.056796875	0.066142857	0.061955	0.072641176	0.09545
cg20155550				0.014980435	0.012538235	0.015415625	0.014971429	0.01488	0.014864706	0.015675
cg02004370				0.708934783	0.691979412	0.803890625	0.652585714	0.51194	0.513288235	0.669325
cg20751706				0.689154348	0.747332353	0.77091875	0.74917619	0.590045	0.587935294	0.7184
cg12677723				0.570632609	0.547982353	0.624215625	0.633366667	0.488595	0.452535294	0.503475
cg24435747				0.524263043	0.518767647	0.56998125	0.431	0.346215	0.296511765	0.351675
cg02714710				0.068282609	0.063670588	0.07206875	0.068204762	0.06825	0.096376471	0.062325
cg07569194				0.888463043	0.911817647	0.922784375	0.911652381	0.89612	0.839541176	0.876725
cg21992238				0.209856522	0.545241176	0.458003125	0.469966667	0.292455	0.214041176	0.351375
cg14959291				0.134052174	0.278984069	0.125178125	0.152003333	0.135525	0.168623529	0.329925
cg14866740				0.034491304	0.050761765	0.035075	0.032380952	0.03749	0.038176471	0.04225
cg07721547				0.5433	0.654852941	0.6129125	0.596219048	0.52731	0.428376471	0.570425
cg24645896				0.837854348	0.837597059	0.8694625	0.755795238	0.77715	0.633405882	0.816625
cg02659009				0.050534783	0.045873529	0.055409375	0.051438095	0.049905	0.090823529	0.060625
cg18845838				0.046897826	0.031738235	0.049034375	0.042857143	0.04642	0.044458824	0.030475
cg02210140				0.024291304	0.028767647	0.024503125	0.028671429	0.03074	0.029588235	0.025725
cg14089881				0.633881304	0.835785294	0.792300625	0.7264	0.70426	0.421570588	0.500725
cg13672444				0.903413043	0.792217647	0.916271875	0.915728571	0.877085	0.875376471	0.8234
cg04118464				0.125026087	0.235377647	0.144052083	0.129090476	0.152315	0.155726471	0.261103571
cg21557473				0.118986957	0.082702941	0.13798125	0.203747619	0.100835	0.192241176	0.204675
cg07895227				0.048747826	0.140194118	0.0635	0.052019048	0.0701	0.065576471	0.09265
cg06900573				0.934365217	0.893176471	0.9318	0.938161905	0.923725	0.929523529	0.879975
cg26227975				0.014097826	0.011467647	0.013990625	0.014866667	0.01378	0.012882353	0.01235
cg23038560				0.703315217	0.643244118	0.682146875	0.80842381	0.48638	0.5508	0.678075
cg01300852				0.670832609	0.585220588	0.73180625	0.500257143	0.427	0.303717647	0.68365
cg05410587				0.869667391	0.890552941	0.881478125	0.878361905	0.859265	0.822270588	0.871625
cg15793688				0.830628261	0.815702941	0.855228125	0.813295238	0.724505	0.535929412	0.8522
cg05900127				0.089997826	0.181673039	0.105339375	0.098804762	0.118995	0.112670588	0.12
cg26134152				0.018173913	0.015611765	0.01828125	0.01777619	0.018525	0.017547059	0.016675
cg05338167				0.780986957	0.819435294	0.838696875	0.854161905	0.753	0.726458824	0.7147
cg13845338				0.102418261	0.240432108	0.146782292	0.192461905	0.13292	0.146316667	0.176725
cg24341944				0.050017391	0.039232353	0.061325	0.04672381	0.05179	0.049847059	0.03455
cg09333532				0.062673913	0.118791176	0.062925	0.065047619	0.07201	0.080335294	0.121575
cg26869849				0.020430435	0.016714706	0.02034375	0.020085714	0.01941	0.019505882	0.019925
cg10853556				0.024284783	0.026832353	0.03398125	0.023052381	0.02305	0.024529412	0.02825
cg26168975				0.03171087	0.057597059	0.03008125	0.026909524	0.03968	0.038535294	0.0581
cg21855205				0.801291304	0.802797059	0.8275625	0.832433333	0.741705	0.7322	0.78885
cg11588644				0.014567391	0.016823529	0.0161	0.015985714	0.01566	0.036070588	0.0155
cg13060970				0.669217391	0.735935294	0.76364375	0.798742857	0.65725	0.533164706	0.694525
cg16228323				0.272117391	0.246823529	0.284803125	0.688466667	0.22831	0.450317647	0.433525
cg06826975				0.919591304	0.917391176	0.930134375	0.923657143	0.86865	0.864788235	0.911975
cg20342105				0.9038	0.9038	0.90874375	0.906757143	0.868935	0.832605882	0.832175
cg19582614				0.070726087	0.145929412	0.206271875	0.251938095	0.03834	0.032252941	0.1731
cg19778582				0.878923913	0.696567647	0.868178125	0.871495238	0.852335	0.819858824	0.825575
cg14993293				0.044963043	0.071936765	0.04638125	0.047414286	0.049695	0.054211765	0.0673
cg26616711				0.980067391	0.961132353	0.966025	0.973571429	0.939785	0.8105	0.867875
cg06740311				0.780808696	0.485782279	0.7884125	0.779804762	0.659625	0.650090756	0.578725
cg07063145				0.043084783	0.034141176	0.04738125	0.049033333	0.05071	0.041964706	0.04395
cg19508107				0.917780435	0.923814706	0.932334375	0.928304762	0.89123	0.861170588	0.8945
cg10451772				0.301304348	0.467785294	0.552190625	0.433014286	0.302325	0.237235294	0.2789
cg06422693				0.052473913	0.036429412	0.056109375	0.043904762	0.04748	0.061594118	0.05315
cg24321706				0.225804348	0.186789706	0.155078125	0.132719048	0.126585	0.146141176	0.2035
cg22830701				0.143669565	0.343529118	0.157181734	0.173551429	0.184218333	0.233217647	0.261375
cg07106615				0.817717391	0.898088235	0.8604375	0.815204762	0.78587	0.661388235	0.74935
cg04395822				0.036313043	0.045970588	0.035625	0.036061905	0.03426	0.037558824	0.038825
cg24338331				0.035932609	0.049164706	0.03915	0.035280952	0.035975	0.036817647	0.039625
cg21813112				0.064671739	0.102991176	0.066853125	0.07887619	0.06613	0.071741176	0.09
cg00458210				0.048634783	0.072841176	0.047165625	0.04512381	0.04656	0.053276471	0.055825
cg16542322				0.441380435	0.552944118	0.638278125	0.354052381	0.44672	0.205829412	0.2615
cg14614793				0.077369565	0.158085294	0.080740625	0.085652381	0.092215	0.097294118	0.141925
cg12177010				0.935267391	0.937108824	0.939240625	0.9203	0.93199	0.854670588	0.943475
cg21960624				0.825041304	0.870179412	0.864475	0.853228571	0.80703	0.679023529	0.845225
cg17349081				0.0454	0.070011765	0.046871875	0.088971429	0.04379	0.052811765	0.0612
cg07719512				0.540482609	0.571052941	0.62751875	0.686461905	0.413295	0.393964706	0.43285
cg09581940				0.650232609	0.626905882	0.697675	0.730033333	0.42589	0.503376471	0.6346
cg23109891				0.852058696	0.872785294	0.90839375	0.907328571	0.90494	0.905523529	0.9151
cg12406825				0.0426	0.049270588	0.043596875	0.043738095	0.04005	0.041170588	0.049975
cg06548410				0.87083913	0.832679412	0.902146875	0.86422381	0.778145	0.735641176	0.893425
cg08799270				0.105856522	0.222761765	0.17111875	0.102366667	0.1235	0.135611765	0.16345
cg02674719				0.070130435	0.107394118	0.1298375	0.0653	0.056055	0.0349	0.1199
cg00555905				0.580096957	0.715802941	0.76646875	0.572909524	0.621555	0.372847059	0.421425
cg07505226				0.970876087	0.972188235	0.973103125	0.945695238	0.95505	0.796752941	0.912525
cg14282126				0.834476087	0.660011765	0.829090625	0.838385714	0.813025	0.782605882	0.72775
cg02723291				0.803145652	0.919605882	0.8327875	0.728471429	0.738245	0.452947059	0.6839
cg09113420				0.600680435	0.711885294	0.61948125	0.6467	0.623	0.628594118	0.635575
cg09321959				0.919773913	0.921541176	0.910428125	0.937319048	0.80883	0.840835294	0.93505
cg26061304				0.014354348	0.012376471	0.014425	0.013657143	0.015155	0.014970588	0.01435
cg02873954				0.705845652	0.787847059	0.813565625	0.765514286	0.6774	0.541788235	0.621675
cg08375286				0.355208696	0.441761765	0.5188375	0.263247619	0.21434	0.126041176	0.30435
cg19025187				0.022169565	0.020661765	0.023053125	0.0227	0.024015	0.021211765	0.01985
cg03673624				0.98036087	0.982608824	0.980028125	0.981004762	0.95522	0.9589	0.981775
cg26959303				0.75476087	0.501274706	0.767806944	0.766128571	0.735142	0.680047059	0.562825
cg11403368				0.034230435	0.034605882	0.0362625	0.039780952	0.0407	0.033811765	0.0294
cg11216616				0.04715	0.066432353	0.05018125	0.043514286	0.049715	0.041158824	0.05895
cg24837256				0.712073913	0.853282353	0.874271875	0.781633333	0.789455	0.475823529	0.6627
cg05062676				0.117232609	0.1169	0.07820625	0.085828571	0.074685	0.099488235	0.119975
cg16298282				0.113293478	0.200767647	0.132639063	0.125580952	0.131835	0.129441176	0.157275
cg23359173				0.01603913	0.012879412	0.0156625	0.015171429	0.015385	0.015311765	0.0145
cg17346952				0.506382609	0.637952941	0.679703125	0.710504762	0.52514	0.429958824	0.5909
cg26516710				0.82998913	0.892185294	0.924771875	0.761147619	0.90286	0.637864706	0.84755
cg16977799				0.044904348	0.061720588	0.047348958	0.049933333	0.04656	0.051294118	0.063975
cg06083200				0.476421739	0.44273	0.59630625	0.398338095	0.2624595	0.273403529	0.39842
cg21479903				0.443128261	0.488826471	0.536978125	0.500033333	0.42909	0.298652941	0.3101
cg04387059				0.828836957	0.865055882	0.863796875	0.859161905	0.820685	0.601917647	0.737375
cg06872679				0.017152174	0.014861765	0.017321875	0.016457143	0.017305	0.016611765	0.0178
cg21767036				0.912332609	0.918397059	0.927553125	0.929328571	0.87869	0.858288235	0.933675
cg13894250				0.981021739	0.98655	0.984084375	0.985933333	0.979055	0.886282353	0.983875
cg03245748				0.015958696	0.014082353	0.016096875	0.015680952	0.015875	0.015511765	0.015675
cg21342392				0.867917391	0.865958824	0.927234375	0.678171429	0.719345	0.450741176	0.593975
cg23474723				0.800941304	0.867973529	0.887515625	0.820057143	0.767135	0.617670588	0.6863
cg25851277				0.87798913	0.916220588	0.8915	0.884090476	0.874495	0.833935294	0.886
cg02149740				0.102926087	0.233457353	0.126360417	0.104957143	0.109425	0.132217647	0.150375
cg14294646				0.770004348	0.764852941	0.78955	0.788952381	0.674845	0.642488235	0.76755
cg22519420				0.570591304	0.572885294	0.630340625	0.635452381	0.44766	0.372858824	0.5782
cg21207418				0.781845652	0.806744118	0.8331375	0.814571429	0.69727	0.6131	0.6816
cg16848712				0.305443478	0.414432353	0.4503	0.484247619	0.31915	0.150129412	0.25815
cg03895914				0.813247826	0.852497059	0.854884375	0.819895238	0.8331	0.795841176	0.83125
cg07987051				0.969569565	0.970185294	0.964496875	0.976709524	0.93149	0.913941176	0.9639
cg13642142				0.872741304	0.895602941	0.883521875	0.904990476	0.85665	0.800323529	0.89435
cg13064062				0.565476087	0.676179412	0.73060625	0.700657143	0.53826	0.311852941	0.34185
cg10479901				0.027213043	0.034370588	0.028559375	0.026009524	0.02706	0.028205882	0.030375
cg13021301				0.43931087	0.592602941	0.665609375	0.522071429	0.38138	0.147558824	0.385425
cg23975053				0.925976087	0.867114706	0.921871875	0.928214286	0.915355	0.907523529	0.881525
cg19848460				0.846358696	0.856658824	0.87901875	0.867509524	0.826225	0.785982353	0.8429
cg14726769				0.094973913	0.205258824	0.099109375	0.084661905	0.10354	0.133052941	0.146625
cg24874389				0.897658696	0.902747059	0.905134375	0.925014286	0.840555	0.8721	0.903825
cg18892530				0.02998913	0.021694118	0.030853125	0.027157143	0.028725	0.0271	0.0294
cg24801889				0.9459	0.919279412	0.94425	0.94517619	0.931995	0.934594118	0.92445
cg14715327				0.075063043	0.100605882	0.068803125	0.093942857	0.06908	0.077823529	0.10435
cg03132015				0.705365217	0.66125	0.73605	0.532233333	0.540425	0.413211765	0.655225
cg06646285				0.077163043	0.166370588	0.078298661	0.081085714	0.090195	0.118776471	0.148675
cg04462709				0.030465217	0.030779412	0.03215625	0.033714286	0.031075	0.032764706	0.03025
cg07205791				0.854534783	0.844344118	0.914321875	0.902433333	0.85349	0.629270588	0.801425
cg05253759				0.701534783	0.749235294	0.743775	0.763257143	0.68799	0.656852941	0.70315
cg13131501				0.253734783	0.288555882	0.397659375	0.219361905	0.17575	0.147405882	0.1994
cg04603809				0.019567391	0.016544118	0.020596875	0.018233333	0.02265	0.017970588	0.0185
cg18955060				0.03361087	0.03845	0.035540625	0.034938095	0.032685	0.0323	0.040375
cg01047904				0.136115217	0.142079412	0.255271875	0.316542857	0.087665	0.083529412	0.32795
cg20778468				0.839013043	0.848791176	0.861046875	0.83062381	0.763145	0.668729412	0.823425
cg14825094				0.057330435	0.080455882	0.0565375	0.05307619	0.05447	0.055147059	0.076875
cg24204847				0.782776087	0.803779412	0.839084375	0.827914286	0.72942	0.715464706	0.7259
cg06688848				0.034880435	0.034558824	0.03620625	0.037738095	0.03721	0.035394118	0.0329
cg22277106				0.906213043	0.892335294	0.924040625	0.923704762	0.87869	0.841182353	0.90995
cg08147813				0.836673913	0.783273529	0.87434375	0.867166667	0.636925	0.538305882	0.77365
cg14591195				0.136143478	0.154382353	0.14858125	0.157395238	0.154985	0.1402	0.133975
cg12705640				0.018704348	0.021035294	0.018415625	0.01737619	0.01747	0.018423529	0.025675
cg23687269				0.692393478	0.68035	0.703415625	0.714047619	0.574975	0.507135294	0.69165
cg25455598				0.017580435	0.013691176	0.014734375	0.013880952	0.023875	0.061029412	0.01455
cg09124093				0.03346087	0.049835294	0.035959375	0.035066667	0.031745	0.032088235	0.03575
cg18683774				0.101634783	0.063217647	0.1673	0.063242857	0.12794	0.069023529	0.0482
cg20048125				0.031745652	0.030288235	0.032546875	0.033533333	0.03006	0.031229412	0.029325
cg01594949				0.608436957	0.646147059	0.722971875	0.6178	0.58167	0.479752941	0.62055
cg11609007				0.057786957	0.133123529	0.059228125	0.057085714	0.066355	0.066664706	0.103075
cg05265574				0.896654348	0.808652941	0.9108625	0.910985714	0.883405	0.885905882	0.8523
cg24074884				0.040078261	0.023032353	0.040428125	0.036314286	0.03546	0.034052941	0.030425
cg12733707				0.031263043	0.033261765	0.03126875	0.035019048	0.030065	0.032464706	0.030025
cg16577707				0.839417391	0.851894118	0.834446875	0.845061905	0.785585	0.8287	0.8176
cg06721775				0.016984783	0.018744118	0.01673125	0.016114286	0.017255	0.018282353	0.019625
cg18023951				0.020434783	0.016679412	0.0200875	0.019733333	0.019435	0.019017647	0.0199
cg17973694				0.897654348	0.912923529	0.900859375	0.901261905	0.85515	0.844905882	0.9024
cg14908186				0.090071739	0.062017647	0.090290625	0.08127619	0.08765	0.084070588	0.0812
cg09906780				0.925417391	0.879647059	0.92568125	0.902990476	0.91345	0.899776471	0.872675
cg11609571				0.704763043	0.893402941	0.8612	0.838642857	0.82065	0.553947059	0.647275
cg07424354				0.031167391	0.03155	0.029496875	0.032833333	0.03448	0.047476471	0.0287
cg04802545				0.840402174	0.877670588	0.88566875	0.871961905	0.78458	0.785929412	0.81885
cg08481119				0.093108696	0.183455882	0.099363393	0.086057143	0.10334	0.108705882	0.139325
cg15759889				0.045980435	0.080779412	0.052384375	0.03972381	0.04778	0.056629412	0.051825
cg01023808				0.941284783	0.950452941	0.953125	0.829471429	0.919145	0.758323529	0.94715
cg09686610				0.050502174	0.082852941	0.053728125	0.052885714	0.05362	0.063552941	0.06675
cg02551232				0.055802174	0.062644118	0.060884375	0.055433333	0.067425	0.054123529	0.057225
cg22864672				0.894354348	0.858391176	0.913128125	0.908242857	0.80115	0.810252941	0.882275
cg19390941				0.91956087	0.844091176	0.91553125	0.925990476	0.89615	0.855035294	0.88145
cg10609371				0.965645652	0.964332353	0.96951875	0.972452381	0.959245	0.951747059	0.959825
cg14047656				0.028897826	0.0244	0.026646875	0.02922381	0.027875	0.025982353	0.026575
cg16587838				0.384973913	0.429732353	0.56168125	0.299680952	0.30426	0.131382353	0.158375
cg17878881				0.941136957	0.938358824	0.947109375	0.950904762	0.91847	0.850170588	0.9394
cg27617724				0.776671739	0.819947059	0.844896875	0.85042381	0.779655	0.685847059	0.77895
cg22898362				0.858386957	0.834979412	0.879875	0.946347619	0.70153	0.808035294	0.916625
cg00135888				0.404995652	0.452961765	0.53120625	0.448652381	0.359365	0.213205882	0.2725
cg12968701				0.888593478	0.893258824	0.90973125	0.80172381	0.881625	0.696435294	0.9037
cg24322144				0.01596087	0.013226471	0.01696875	0.015228571	0.01579	0.014941176	0.0151
cg24372565				0.018421739	0.01345	0.017978125	0.014728571	0.019115	0.015641176	0.014025
cg06237543				0.255199058	0.347254669	0.335996875	0.353358254	0.30448125	0.283082157	0.375725
cg22076081				0.021926087	0.015905882	0.02244375	0.020695238	0.029445	0.020729412	0.018075
cg24793584				0.966267391	0.942717647	0.961996875	0.902538095	0.96242	0.894517647	0.979875
cg01417339				0.902865217	0.830341176	0.92115	0.927928571	0.897775	0.894582353	0.871075
cg25219333				0.902184783	0.905397059	0.91925	0.919771429	0.82301	0.679270588	0.886675
cg23271099				0.881673913	0.926638235	0.94529375	0.752838095	0.72788	0.427382353	0.674225
cg16202736				0.051230435	0.085061765	0.046375	0.046333333	0.05186	0.064794118	0.0762
cg27310251				0.032073913	0.047455882	0.03435625	0.031714286	0.03335	0.043323529	0.049275
cg01948390				0.027841304	0.035373529	0.029046875	0.030614286	0.046765	0.027870588	0.0308
cg25201359				0.02021087	0.015602941	0.0202125	0.019028571	0.01885	0.019711765	0.019075
cg20302637				0.755843478	0.802823529	0.819853125	0.834380952	0.57562	0.594782353	0.72235
cg26823162				0.950054348	0.975861765	0.97931875	0.949966667	0.94335	0.872029412	0.94535
cg19548283				0.065936957	0.158276471	0.0709	0.069042857	0.08594	0.122935294	0.157425
cg20959564				0.041569565	0.042	0.0454375	0.049652381	0.04589	0.045	0.03915
cg01883155				0.88811087	0.946902941	0.955078125	0.957033333	0.95	0.727552941	0.931275
cg18811789				0.036691304	0.032785294	0.040021875	0.041085714	0.038395	0.036317647	0.03515
cg24377179				0.471941304	0.640205882	0.675	0.70357619	0.459775	0.365694118	0.584375
cg25661781				0.059691304	0.146843015	0.062321875	0.063790476	0.068525	0.080023529	0.091125
cg22165106				0.627965217	0.734879412	0.774253125	0.65432381	0.59476	0.472317647	0.665875
cg26681017				0.625313043	0.732294118	0.774671875	0.684609524	0.562895	0.346552941	0.5579
cg06779393				0.593517391	0.681723529	0.716071875	0.622385714	0.46362	0.514305882	0.6182
cg19876838				0.865004348	0.867926471	0.8810625	0.880795238	0.815135	0.790958824	0.845225
cg01885814				0.970380435	0.974852941	0.97625625	0.979609524	0.973375	0.948505882	0.978725
cg26432961				0.829773913	0.838491176	0.857178125	0.834180952	0.783435	0.753241176	0.80245
cg24088685				0.070619565	0.067047059	0.0714125	0.067252381	0.070875	0.065988235	0.061325
cg05427907				0.738702174	0.778241176	0.822284375	0.820195238	0.74867	0.606747059	0.660125
cg09932636				0.037115217	0.070770588	0.039496875	0.034495238	0.03943	0.047311765	0.0529
cg13532505				0.75351913	0.548801928	0.73635625	0.786738095	0.5840095	0.659729412	0.616
cg22790973				0.020569565	0.019182353	0.019834375	0.059314286	0.02545	0.137552941	0.018675
cg21978694				0.985834783	0.987470588	0.98786875	0.984295238	0.988225	0.965235294	0.98665
cg07849972				0.052778261	0.12165	0.05595	0.063552381	0.06286	0.080041176	0.071975
cg04428853				0.011667391	0.010223529	0.01179375	0.011409524	0.011265	0.011817647	0.011225
cg06033194				0.870813043	0.764994118	0.884334375	0.889771429	0.83961	0.821917647	0.7725
cg00121045				0.90165	0.934523529	0.94395625	0.945552381	0.89482	0.803617647	0.93605
cg11385473				0.058471739	0.094135294	0.0674375	0.0586	0.063565	0.067094118	0.07815
cg17860158				0.587776087	0.682791176	0.723321875	0.761157143	0.60217	0.364229412	0.52895
cg03294491				0.632341304	0.758394118	0.7822875	0.623490476	0.59177	0.250917647	0.603125
cg01108230				0.020102174	0.017979412	0.0199	0.020552381	0.02028	0.020888235	0.019625
cg09661503				0.89285	0.855082353	0.911328125	0.832304762	0.80513	0.677829412	0.8346
cg12628324				0.053597826	0.063129412	0.054946875	0.054904762	0.054185	0.052605882	0.0602
cg26066349				0.075734783	0.168426471	0.06723125	0.068080952	0.085055	0.110882353	0.17995
cg14545914				0.825363043	0.536682353	0.80669375	0.825771429	0.77943	0.7398	0.712
cg27523951				0.029902174	0.032564706	0.03358125	0.030328571	0.036955	0.029135294	0.029825
cg15761609				0.254580435	0.333597059	0.404984375	0.436385714	0.377	0.377729412	0.15625
cg24550676				0.750178261	0.780541176	0.79769375	0.786871429	0.65569	0.659682353	0.7447
cg05481579				0.842802174	0.884138235	0.87296875	0.894961905	0.78719	0.816417647	0.86415
cg00790307				0.70173913	0.795223529	0.805575	0.785838095	0.736125	0.606311765	0.70295
cg05791054				0.778419565	0.803185294	0.826915625	0.824757143	0.74613	0.706858824	0.69265
cg12529228				0.795317391	0.643305882	0.76148125	0.72722381	0.563245	0.549111765	0.7619
cg12760041				0.091945652	0.253058824	0.106496875	0.0991	0.1283	0.136464706	0.169075
cg04774334				0.088763043	0.072438235	0.088725	0.083885714	0.0843	0.084829412	0.078825
cg04188241				0.766321739	0.8312	0.816053125	0.821828571	0.71306	0.711917647	0.792375
cg01747263				0.0439	0.0515	0.0577	0.043814286	0.043175	0.038276471	0.04665
cg20372759				0.904967391	0.91055	0.91005625	0.914614286	0.88936	0.858352941	0.8969
cg03220633				0.33593913	0.654194118	0.620328125	0.579314286	0.47225	0.267082353	0.514925
cg23327859				0.423178261	0.532988235	0.54410625	0.30777619	0.32082	0.235488235	0.268625
cg10498900				0.051469565	0.077332353	0.054215625	0.049790476	0.05386	0.065011765	0.06465
cg16373176				0.898556522	0.912294118	0.91936875	0.908990476	0.86495	0.855770588	0.858625
cg06157277				0.091207065	0.190759477	0.10324375	0.096504762	0.11784	0.118559664	0.14295
cg23754323				0.018986957	0.015667647	0.018821875	0.019371429	0.018435	0.018211765	0.01825
cg04591808				0.018104348	0.015414706	0.018459375	0.017719048	0.01873	0.018923529	0.016675
cg19514694				0.121834783	0.143367647	0.167228125	0.234895238	0.07416	0.084511765	0.159475
cg15747838				0.040319565	0.051614706	0.040078125	0.0382	0.03986	0.042864706	0.0419
cg09255694				0.048315217	0.047497059	0.050115625	0.048880952	0.04972	0.060223529	0.038825
cg00822361				0.668428261	0.587097059	0.758575	0.504790476	0.38242	0.385111765	0.44665
cg15698196				0.794184783	0.8213	0.83215625	0.847228571	0.684795	0.581129412	0.78965
cg00182421				0.697936957	0.660908824	0.82865	0.646614286	0.53152	0.454347059	0.45385
cg13985132				0.840823913	0.846279412	0.83195	0.907680952	0.681175	0.794541176	0.71155
cg12323347				0.380130435	0.452870588	0.531271875	0.508995238	0.287345	0.2134	0.27885
cg19824783				0.7047	0.757941176	0.76915625	0.719885714	0.52532	0.549594118	0.617575
cg18045093				0.043919565	0.075805882	0.0465375	0.045842857	0.04723	0.051382353	0.05585
cg27168291				0.764980435	0.879429412	0.903271875	0.705390476	0.75693	0.4707	0.7448
cg10009236				0.019073913	0.016	0.01989375	0.018938095	0.018725	0.0188	0.016475
cg24826867				0.019913043	0.017523529	0.02085	0.020457143	0.01985	0.019582353	0.0212
cg04049033				0.413704348	0.308352941	0.34063125	0.449795238	0.394515	0.521205882	0.396875
cg16944070				0.682226087	0.738123529	0.785865625	0.608642857	0.61901	0.500576471	0.579125
cg25969932				0.790145652	0.820441176	0.83056875	0.821314286	0.74695	0.757605882	0.7984
cg04699474				0.025104348	0.02135	0.025025	0.022819048	0.023895	0.024664706	0.026225
cg09565397				0.637521739	0.691688235	0.748690625	0.679209524	0.529585	0.503582353	0.549425
cg21653641				0.806376087	0.859455882	0.905284375	0.913542857	0.708295	0.602941176	0.866175
cg24393602				0.089702919	0.148010294	0.081790313	0.071943333	0.0827365	0.094317647	0.135025
cg25517427				0.017741304	0.014823529	0.0175375	0.017752381	0.01825	0.017423529	0.0167
cg26773567				0.90435	0.915894118	0.936971875	0.925509524	0.843985	0.772458824	0.7965
cg24548817				0.684558696	0.75385	0.76575625	0.756742857	0.650705	0.609217647	0.7186
cg17158059				0.04288913	0.050561765	0.04743125	0.054590476	0.050855	0.045717647	0.0418
cg03959147				0.884426087	0.675755882	0.87244375	0.900571429	0.858615	0.775835294	0.813175
cg22036233				0.030447826	0.040288235	0.0315375	0.031719048	0.03178	0.037211765	0.03645
cg13166816				0.059295652	0.053782353	0.064521875	0.063185714	0.066045	0.061135294	0.052225
cg01363620				0.883569565	0.905917647	0.898290625	0.899190476	0.849025	0.820305882	0.860525
cg02121891				0.034821739	0.081085294	0.03909375	0.037385714	0.040835	0.051288235	0.052
cg09030848				0.826106522	0.845344118	0.86438125	0.837385714	0.694375	0.713594118	0.8147
cg03173874				0.033104348	0.085158824	0.03989375	0.036971429	0.03986	0.045235294	0.051025
cg24181591				0.02158913	0.021267647	0.02271875	0.024052381	0.02456	0.022658824	0.02115
cg06041466				0.798384783	0.848355882	0.8547625	0.785238095	0.667875	0.583870588	0.722225
cg20738202				0.03928913	0.05555	0.04140625	0.041533333	0.042845	0.047141176	0.04665
cg23262361				0.042447826	0.090658824	0.04574375	0.062433333	0.05258	0.057947059	0.0667
cg17628249				0.818721739	0.838285294	0.866525	0.87222381	0.80481	0.758252941	0.75945
cg05978187				0.019984783	0.014664706	0.0199625	0.020161905	0.02018	0.017876471	0.018225
cg18451114				0.243930435	0.411502941	0.470175	0.423133333	0.30338	0.263005882	0.309775
cg02104130				0.855673913	0.86985	0.877490625	0.876504762	0.75909	0.760335294	0.88315
cg02930996				0.459180435	0.705558824	0.7141	0.689866667	0.65494	0.337282353	0.576925
cg00007675				0.901532609	0.896173529	0.903071875	0.918633333	0.84331	0.778782353	0.8918
cg07365168				0.024958696	0.027994118	0.023815625	0.023138095	0.02347	0.028229412	0.02845
cg26252220				0.021471739	0.028276471	0.0213	0.020090476	0.02131	0.022711765	0.0228
cg07348311				0.049676087	0.115544118	0.056953125	0.06292381	0.058935	0.071488235	0.0793
cg01256987				0.847106522	0.875855882	0.88521875	0.793595238	0.791265	0.589682353	0.729
cg03335938				0.751023913	0.764705882	0.834653125	0.786909524	0.596075	0.5613	0.780375
cg25724201				0.083891304	0.174676303	0.09921875	0.091414286	0.08435	0.100894118	0.10265
cg06239131				0.87683913	0.827391176	0.851321875	0.914571429	0.59399	0.666905882	0.824225
cg10231126				0.861893478	0.864279412	0.881603125	0.868395238	0.8427	0.767458824	0.865675
cg02839130				0.015776087	0.013588235	0.015340625	0.015704762	0.01506	0.015182353	0.015475
cg01391071				0.700195652	0.680332353	0.72855	0.726361905	0.63296	0.627105882	0.6883
cg14642833				0.046176087	0.048170588	0.04250625	0.042971429	0.04032	0.042317647	0.0512
cg12113132				0.852043478	0.888997059	0.910128125	0.886371429	0.78979	0.713694118	0.81565
cg22150661				0.426506522	0.691164706	0.681628125	0.448642857	0.518485	0.2547	0.568825
cg01842837				0.883476087	0.908626471	0.907071875	0.905528571	0.87953	0.873458824	0.9285
cg14095744				0.897226087	0.902705882	0.9268875	0.934290476	0.81112	0.756111765	0.894075
cg19443311				0.243158696	0.347017647	0.41386875	0.262152381	0.261525	0.114717647	0.0796
cg09292816				0.047293478	0.053261765	0.05976875	0.100857143	0.06459	0.068841176	0.04785
cg14024458				0.366647826	0.419567647	0.4303625	0.52792381	0.254295	0.218158824	0.21005
cg12640770				0.353457391	0.520848824	0.44687	0.439957143	0.400065	0.437057647	0.46415
cg20414749				0.628913043	0.783202941	0.75205	0.7582	0.690335	0.525535294	0.6528
cg07385220				0.973636957	0.981097059	0.977890625	0.966780952	0.9767	0.943376471	0.976325
cg17195852				0.053097826	0.077958824	0.05196875	0.049914286	0.055505	0.050329412	0.064
cg05702218				0.298447826	0.249302941	0.40853125	0.227480952	0.10576	0.133588235	0.3779
cg09863749				0.056267391	0.092408824	0.068378125	0.065647619	0.05465	0.063941176	0.0867
cg20716202				0.668932609	0.657311765	0.74585	0.654766667	0.511235	0.505758824	0.485075
cg05983218				0.01361087	0.011888235	0.0183125	0.01252381	0.01396	0.013435294	0.014225
cg16294570				0.162118696	0.344142274	0.240991563	0.239721693	0.217055	0.274251471	0.3624
cg08068875				0.897904348	0.789423529	0.892290625	0.89227619	0.875325	0.864976471	0.812175
cg17861230				0.344136957	0.420138235	0.475003125	0.589271429	0.38366	0.2006	0.50055
cg25929731				0.758615217	0.737988235	0.79879375	0.794733333	0.63038	0.598882353	0.697425
cg01480384				0.366071739	0.493370588	0.62499375	0.384785714	0.23456	0.219907647	0.26595
cg19342883				0.69611087	0.75875	0.803834375	0.810595238	0.675405	0.5348	0.612475
cg05714773				0.84486087	0.861641176	0.866259375	0.863509524	0.82039	0.7696	0.851525
cg25759381				0.81065	0.795076471	0.851434375	0.825885714	0.693845	0.718023529	0.802225
cg16672637				0.601041304	0.646123529	0.68905	0.673780952	0.496125	0.418082353	0.544675
cg12094942				0.846169565	0.515164706	0.829265625	0.832428571	0.77961	0.731805882	0.67765
cg05138787				0.934930435	0.892435294	0.9309	0.935309524	0.93439	0.927252941	0.918775
cg14308612				0.600756522	0.63795	0.6724875	0.628366667	0.48238	0.468105882	0.558175
cg19482581				0.033541304	0.032470588	0.035121875	0.034852381	0.03585	0.034635294	0.034225
cg27345346				0.83905	0.856529412	0.89506875	0.881409524	0.77892	0.706223529	0.84395
cg26986447				0.90258913	0.935176471	0.924309375	0.91872381	0.84028	0.854788235	0.885425
cg15988232				0.604556522	0.718317647	0.71373125	0.71182381	0.644635	0.464123529	0.62695
cg05956132				0.886158696	0.720241176	0.876959375	0.879680952	0.849105	0.789535294	0.824425
cg01939872				0.915706522	0.837302941	0.91594375	0.915366667	0.89731	0.889317647	0.859925
cg07261848				0.10771087	0.222482353	0.107354688	0.108371429	0.10776	0.134747059	0.1454
cg15815607				0.475367391	0.45565	0.45299375	0.482080952	0.455095	0.522558824	0.386575
cg13526032				0.038745652	0.063811765	0.040440625	0.03782381	0.038905	0.045441176	0.05035
cg02606058				0.859408696	0.923835294	0.9118125	0.893742857	0.875775	0.712370588	0.87745
cg09304460				0.026806522	0.026485294	0.026965625	0.027047619	0.027575	0.027517647	0.02765
cg09701102				0.901917391	0.915070588	0.92743125	0.932066667	0.85737	0.8357	0.91405
cg18503711				0.063045652	0.137520588	0.066140625	0.064504762	0.06789	0.095376471	0.099975
cg07977153				0.6665	0.701617647	0.7085	0.7075	0.66271	0.533052941	0.502225
cg24131848				0.091569565	0.168914706	0.098311458	0.0924	0.095995	0.099941176	0.153225
cg02900980				0.030915217	0.029214706	0.03119375	0.033052381	0.03305	0.030341176	0.03415
cg24866538				0.018836957	0.012814706	0.019625	0.016080952	0.01909	0.016435294	0.014825
cg01407861				0.699406522	0.708532353	0.753125	0.774880952	0.613705	0.622641176	0.69125
cg01000469				0.01698913	0.015373529	0.016884375	0.017185714	0.016505	0.017147059	0.01715
cg00436722				0.950584783	0.975735294	0.972071875	0.977685714	0.93629	0.920482353	0.968925
cg20232325				0.045202174	0.054058824	0.0431625	0.04607619	0.045175	0.045029412	0.05185
cg02039276				0.926745652	0.931229412	0.934746875	0.934547619	0.89016	0.834335294	0.91915
cg02636704				0.049815217	0.138973529	0.05818125	0.056438095	0.056885	0.068229412	0.089025
cg10122558				0.752093478	0.76655	0.8081875	0.806509524	0.68767	0.666864706	0.780375
cg03973167				0.029093478	0.021938235	0.02845	0.028409524	0.028155	0.028123529	0.02535
cg25476813				0.874826087	0.737252941	0.876003125	0.875833333	0.83764	0.839670588	0.726625
cg01853246				0.033986957	0.038002941	0.033509375	0.036066667	0.030935	0.031464706	0.04195
cg01771651				0.679017391	0.730197059	0.77444375	0.755028571	0.611035	0.595235294	0.636
cg03382121				0.22788913	0.320482353	0.35876875	0.185557143	0.14801	0.085776471	0.223325
cg11153694				0.330002174	0.499655882	0.584846875	0.34677619	0.31669	0.127505882	0.246975
cg10328220				0.047313043	0.072688235	0.052514375	0.051561905	0.05124	0.048952941	0.076875
cg07701084				0.037719565	0.139158824	0.04545	0.044757143	0.057785	0.056702353	0.1
cg07193534				0.919995652	0.845320588	0.91191875	0.920719048	0.902455	0.884594118	0.866725
cg27513308				0.83793913	0.863179412	0.86830625	0.863614286	0.844125	0.766717647	0.84095
cg10000096				0.844147826	0.876482353	0.86453125	0.853895238	0.831575	0.778917647	0.865375
cg15203632				0.836669565	0.846632353	0.88809375	0.880009524	0.71001	0.718664706	0.87665
cg19688837				0.637745652	0.651891176	0.73861875	0.662071429	0.57882	0.462794118	0.636875
cg09103184				0.044393478	0.08025	0.049371875	0.044142857	0.04658	0.057352941	0.058025
cg25923056				0.596247826	0.733579412	0.749065625	0.709961905	0.53203	0.472929412	0.526925
cg10639613				0.97976087	0.982758824	0.981096875	0.982190476	0.981625	0.975923529	0.9825
cg14025518				0.794241304	0.782782353	0.806190625	0.869809524	0.61107	0.643664706	0.693475
cg01983504				0.908278261	0.926391176	0.924303125	0.921519048	0.883555	0.851111765	0.916925
cg08354309				0.022015217	0.020691176	0.0225375	0.02222381	0.0221	0.022858824	0.020025
cg04403629				0.153641667	0.267228075	0.1782875	0.17642381	0.17912	0.187305882	0.25375
cg07361580				0.016626087	0.015388235	0.01699375	0.016742857	0.01638	0.016782353	0.016125
cg05485060				0.760280435	0.824570588	0.819640625	0.718080952	0.61919	0.574388235	0.6275
cg22312127				0.01938913	0.016967647	0.01848125	0.0191	0.01903	0.019035294	0.0182
cg16049335				0.04036087	0.048611765	0.0424375	0.049409524	0.040965	0.057770588	0.03255
cg10897045				0.889045652	0.744285294	0.89539375	0.896947619	0.87093	0.844358235	0.802225
cg08852033				0.165786957	0.32400281	0.16685625	0.181271429	0.18286	0.241394118	0.27785
cg04155195				0.019269565	0.017011765	0.01950625	0.019361905	0.019135	0.021023529	0.019725
cg02635623				0.384673913	0.490523529	0.595946875	0.443066667	0.407755	0.282382353	0.42595
cg19821297				0.444632609	0.558617647	0.671746875	0.475519048	0.445505	0.302476471	0.2334
cg16718276				0.816017391	0.825191176	0.876765625	0.741666667	0.714645	0.543688235	0.825175
cg18366714				0.03751087	0.033341176	0.0415125	0.040071429	0.033265	0.032317647	0.035225
cg05676562				0.945195652	0.947908824	0.9526375	0.934728571	0.94581	0.897376471	0.941725
cg04761722				0.16577913	0.206017647	0.304084375	0.413109524	0.195785	0.196817647	0.22465
cg17160660				0.139297101	0.221970025	0.1369625	0.143347619	0.159061875	0.15434	0.2065
cg27124774				0.08781087	0.186738235	0.090890234	0.109514286	0.106215	0.160876471	0.18655
cg04223366				0.042321739	0.029114706	0.04213125	0.033895238	0.03922	0.033070588	0.0383
cg23603891				0.174371739	0.248232353	0.220259375	0.159433333	0.116865	0.087741176	0.098025
cg02850815				0.826082609	0.829135294	0.8653375	0.830461905	0.79311	0.670058824	0.792925
cg23655039				0.422063043	0.517685294	0.57708125	0.398147619	0.420925	0.291288235	0.44065
cg09588815				0.98558913	0.987985294	0.986503125	0.989009524	0.982855	0.984788235	0.9882
cg09424925				0.060836957	0.106720588	0.0657	0.060671429	0.07015	0.074305882	0.099675
cg19662219				0.788534783	0.865776471	0.852815625	0.80957619	0.755195	0.758258824	0.85065
cg22717080				0.656530435	0.541832353	0.69815625	0.714671429	0.38713	0.318211765	0.6058
cg08518329				0.03463913	0.055876471	0.034475	0.0315	0.03334	0.0374	0.036775
cg18585560				0.921721739	0.916458824	0.936603125	0.870790476	0.8201	0.735347059	0.90375
cg16315668				0.831204348	0.65405	0.8488375	0.856185714	0.78563	0.802288235	0.713625
cg21454516				0.066276087	0.087202941	0.06431875	0.056619048	0.07427	0.068247059	0.108475
cg01898246				0.041963043	0.034447059	0.04318125	0.043161905	0.04424	0.037182353	0.030025
cg08610426				0.685684783	0.77288	0.809171875	0.868119048	0.586605	0.6936	0.93655
cg18229731				0.031715217	0.030785294	0.033534375	0.034838095	0.031315	0.034811765	0.032525
cg10583382				0.034521739	0.050305882	0.035146875	0.03682381	0.03576	0.039452941	0.039725
cg06431025				0.150195652	0.184111765	0.156425	0.269571429	0.097565	0.108182353	0.30545
cg10973236				0.035167391	0.0652	0.041040625	0.03627619	0.037635	0.042176471	0.0385
cg01687037				0.015304348	0.013464706	0.015721875	0.014080952	0.01437	0.020511765	0.016075
cg10755730				0.014623913	0.015638235	0.015546875	0.012804762	0.013495	0.014023529	0.0141
cg14308291				0.077132609	0.205849328	0.08971875	0.112219048	0.087005	0.118688235	0.147475
cg22433726				0.860482609	0.887897059	0.902071875	0.908161905	0.79599	0.783970588	0.888
cg20173065				0.160721739	0.280824412	0.242846875	0.210366667	0.19059	0.155675882	0.28765
cg03068659				0.928530435	0.933797059	0.926690625	0.929785714	0.92423	0.882	0.924525
cg04760602				0.0221	0.017664706	0.022071875	0.022042857	0.022015	0.020682353	0.018875
cg26980034				0.600941304	0.646238235	0.659553125	0.779433333	0.46447	0.544488235	0.66425
cg13795883				0.64468913	0.639364706	0.700065625	0.68517619	0.594895	0.557194118	0.6602
cg07828612				0.925626087	0.923664706	0.910084375	0.91552381	0.88512	0.897447059	0.92335
cg00294885				0.894234783	0.787138235	0.8902625	0.899661905	0.8701	0.864258824	0.83545
cg02023167				0.510669565	0.696247059	0.673296875	0.670566667	0.526395	0.474905882	0.543325
cg08366813				0.106843478	0.096252941	0.1395625	0.109342857	0.13932	0.086611765	0.079375
cg24511404				0.688780435	0.786776471	0.792778125	0.732171429	0.55329	0.408123529	0.622625
cg04998282				0.059886957	0.057041176	0.0608625	0.064866667	0.063075	0.057635294	0.0621
cg13198984				0.865202174	0.891944118	0.88835625	0.896928571	0.763835	0.811647059	0.88745
cg04543012				0.064473913	0.076344118	0.064984375	0.102371429	0.10081	0.147652941	0.112125
cg02657930				0.03943913	0.039858824	0.0412	0.045995238	0.042545	0.043494118	0.03955
cg23106115				0.517015217	0.559647059	0.6482125	0.522047619	0.42212	0.348558824	0.369625
cg17540765				0.82386087	0.865320588	0.855065625	0.875242857	0.787005	0.761747059	0.8409
cg17436506				0.964684783	0.980176471	0.974578125	0.97597619	0.963315	0.931852941	0.979275
cg24718367				0.357591304	0.345020588	0.395925	0.315266667	0.197585	0.190758824	0.179175
cg01942127				0.158256522	0.239964706	0.264446875	0.158195238	0.14296	0.076511765	0.153725
cg09719031				0.92303913	0.919982353	0.923971875	0.933342857	0.901345	0.860835294	0.9271
cg07535628				0.71746087	0.781617647	0.797040625	0.718814286	0.805765	0.654294118	0.666875
cg03071876				0.596793478	0.541523529	0.641153125	0.636038095	0.38573	0.422841176	0.649225
cg22263591				0.630684783	0.650079412	0.6982625	0.439704762	0.506145	0.419482353	0.459475
cg04167280				0.846952174	0.887929412	0.8647875	0.88327619	0.806915	0.818817647	0.8701
cg16755630				0.135128261	0.251183088	0.198709375	0.257609524	0.111905	0.144517647	0.291525
cg25419628				0.039863043	0.088552941	0.044278125	0.037680952	0.054225	0.053423529	0.060125
cg17137077				0.891280435	0.811279706	0.9199375	0.900471429	0.904875	0.883982353	0.767375
cg01570589				0.319780435	0.563767647	0.528528125	0.344295238	0.37316	0.151882353	0.5475
cg10490196				0.044771739	0.050311765	0.042290625	0.04327619	0.04234	0.042394118	0.04595
cg27642470				0.646830435	0.838188235	0.819525	0.826909524	0.81359	0.617147059	0.702925
cg05001520				0.088621739	0.244874845	0.124089263	0.116642857	0.126143333	0.137064706	0.159575
cg01399981				0.096515217	0.078538235	0.125271875	0.160628571	0.116645	0.114794118	0.034775
cg17386911				0.775847826	0.822479412	0.87051875	0.560585714	0.76313	0.560017647	0.8316
cg21300267				0.718432609	0.832417647	0.843040625	0.835528571	0.72112	0.516229412	0.687225
cg06454226				0.386215217	0.467597059	0.547625	0.482709524	0.242245	0.269982353	0.31615
cg06594662				0.982113043	0.98395	0.98318125	0.982190476	0.97562	0.976335294	0.982825
cg09080746				0.030971739	0.043623529	0.029115625	0.028704762	0.02951	0.030005882	0.0325
cg23635429				0.210126087	0.417632353	0.422159375	0.284919048	0.261065	0.142470588	0.35135
cg13925773				0.175407246	0.313742622	0.21398212	0.171702381	0.184685556	0.200229412	0.251630556
cg01985852				0.022817391	0.019494118	0.02376875	0.024233333	0.023185	0.0233	0.024775
cg04232649				0.019823913	0.020426471	0.01719375	0.047947619	0.01613	0.018958824	0.017625
cg05735432				0.756904348	0.763788235	0.779959375	0.792338095	0.71299	0.695235294	0.7313
cg12589308				0.879045652	0.860564706	0.933615625	0.819504762	0.702995	0.505370588	0.759225
cg26083389				0.925017391	0.931744118	0.940746875	0.944171429	0.90085	0.861182353	0.941125
cg03494277				0.896023913	0.917979412	0.908421875	0.917857143	0.867945	0.715729412	0.86565
cg02059796				0.945284783	0.921058824	0.941971875	0.945480952	0.939635	0.936117647	0.93355
cg01339183				0.872797826	0.859638235	0.907884375	0.869285714	0.769685	0.649535294	0.871225
cg00373148				0.791273913	0.846476471	0.789340625	0.882004762	0.703755	0.773935294	0.83585
cg17818613				0.919617391	0.903179412	0.969025	0.791538095	0.82963	0.721723529	0.88175
cg22998033				0.01423913	0.012832353	0.014340625	0.013790476	0.01417	0.014	0.013775
cg21993406				0.36186087	0.271694118	0.414878125	0.272019048	0.210925	0.168135294	0.32225
cg15862452				0.035634783	0.038952941	0.0351625	0.041366667	0.039575	0.052264706	0.033575
cg16094925				0.022028261	0.027344118	0.03149375	0.018771429	0.01999	0.024470588	0.019675
cg07081372				0.067076087	0.101729412	0.072265625	0.07582381	0.071185	0.089029412	0.099225
cg00653997				0.821732609	0.845397059	0.8494625	0.835895238	0.76455	0.777341176	0.839625
cg04213101				0.034284783	0.031841176	0.03394375	0.032757143	0.035575	0.037664706	0.030525
cg25599950				0.901569565	0.826532353	0.906353125	0.909052381	0.890495	0.870911765	0.859275
cg03747030				0.882208696	0.523428676	0.85420625	0.849147619	0.81267	0.7106	0.638825
cg07960461				0.931458696	0.916452941	0.934190625	0.9417	0.86875	0.860205882	0.91925
cg02454220				0.03373913	0.038505882	0.04330625	0.039371429	0.05316	0.051041176	0.031725
cg11263393				0.049895652	0.080026471	0.054528125	0.100252381	0.04763	0.048529412	0.101625
cg05840931				0.067069565	0.113641176	0.069871875	0.061566667	0.071265	0.075170588	0.109
cg13473336				0.777923913	0.785479412	0.778478125	0.894342857	0.600005	0.665011765	0.85935
cg20453222				0.066904348	0.105935294	0.076121875	0.077009524	0.077525	0.077729412	0.092725
cg18718461				0.906619565	0.755311765	0.8835375	0.904995238	0.87433	0.863994118	0.830775
cg17427615				0.708880435	0.766088235	0.80446875	0.744466667	0.658955	0.566588235	0.669775
cg23850904				0.911671739	0.964414706	0.946153125	0.958133333	0.893615	0.781611765	0.96105
cg15284545				0.823586957	0.601441176	0.79866875	0.822490476	0.748685	0.7253	0.64885
cg18672446				0.024045652	0.022776471	0.02531875	0.026	0.025595	0.024364706	0.024875
cg09991769				0.936556522	0.961161765	0.958871875	0.959428571	0.93878	0.9108	0.937225
cg06567342				0.05281087	0.132758824	0.063359375	0.076261905	0.070705	0.076617647	0.089675
cg05617452				0.108508696	0.062505882	0.106284375	0.100295238	0.095935	0.094376471	0.084575
cg24841145				0.841617391	0.855820588	0.844646875	0.842914286	0.82529	0.825617647	0.854175
cg18934106				0.680154348	0.788576471	0.789234375	0.786966667	0.712515	0.653452941	0.72595
cg09013599				0.789819565	0.795726471	0.81088125	0.827361905	0.73191	0.753364706	0.807
cg02896768				0.821226087	0.871323529	0.87205625	0.850452381	0.82395	0.759405882	0.85465
cg05712507				0.082706522	0.212079412	0.096122656	0.088109524	0.1111	0.127127451	0.19745
cg01901466				0.612595652	0.538720588	0.59055625	0.518942857	0.322835	0.367511765	0.476925
cg11752894				0.701197826	0.618085294	0.6993125	0.693371429	0.42937	0.462541176	0.4786
cg18676764				0.925921739	0.941161765	0.928721875	0.932647619	0.92255	0.915582353	0.932875
cg24340807				0.073169565	0.069614706	0.07714375	0.073590476	0.08044	0.070005882	0.073225
cg10395868				0.731786957	0.762820588	0.841071875	0.796728571	0.611375	0.578229412	0.6783
cg06811361				0.90521087	0.884244118	0.902871875	0.9113	0.78271	0.677482353	0.799925
cg24211400				0.035543478	0.094941176	0.0406	0.04272381	0.047085	0.044770588	0.04425
cg19917714				0.923963043	0.929826471	0.9485125	0.933261905	0.829355	0.568270588	0.7606
cg07584087				0.878802174	0.901132353	0.879334375	0.895871429	0.86619	0.889811765	0.89435
cg14175748				0.662128261	0.504158824	0.607225	0.742147619	0.723545	0.641411765	0.56005
cg20092736				0.755065217	0.864864706	0.8822375	0.7402	0.803065	0.528217647	0.763825
cg22617394				0.945613043	0.944614706	0.947196875	0.949752381	0.9397	0.925705882	0.9447
cg06789412				0.08386087	0.048964706	0.090928125	0.071366667	0.12127	0.078747059	0.08725
cg22623303				0.97385	0.977944118	0.9758	0.978042857	0.966925	0.955441176	0.973375
cg14992108				0.800904348	0.803764706	0.84455625	0.780180952	0.710085	0.573252941	0.757975
cg07316489				0.066897826	0.130118529	0.07088125	0.068280952	0.0629	0.081305882	0.086375
cg20998539				0.566084783	0.731173529	0.743	0.719557143	0.670095	0.450917647	0.574275
cg03218402				0.889873913	0.7645	0.897525	0.899371429	0.872345	0.8369	0.852975
cg06193520				0.940886957	0.964435294	0.959596875	0.938671429	0.962775	0.899535294	0.967775
cg10955293				0.016041304	0.012514706	0.01556875	0.015357143	0.0152	0.014305882	0.013775
cg13563094				0.844795652	0.818858824	0.858909375	0.868366667	0.792015	0.762017647	0.851825
cg01040630				0.126393478	0.237287647	0.122417188	0.12577619	0.159175	0.183105882	0.2019
cg02758040				0.8689	0.874182353	0.8727625	0.871566667	0.826825	0.808994118	0.8526
cg04177089				0.023067391	0.021788235	0.0233	0.024271429	0.023395	0.023811765	0.02195
cg01880949				0.074208696	0.156088235	0.081990625	0.077480952	0.09044	0.090682353	0.127175
cg04225197				0.850306522	0.905620588	0.89201875	0.8972	0.81183	0.838347059	0.8907
cg19734030				0.01818913	0.023058824	0.02080625	0.017947619	0.0179	0.020382353	0.017975
cg07840454				0.844217391	0.617679412	0.835234375	0.867271429	0.724035	0.753988235	0.6951
cg08026941				0.061134783	0.096476471	0.067275	0.055185714	0.066395	0.074976471	0.081625
cg07000334				0.5445	0.808394118	0.763140625	0.6974	0.721045	0.463341176	0.6614
cg03720390				0.348334783	0.563961765	0.551271875	0.356942857	0.35432	0.214223529	0.391825
cg13962513				0.021352174	0.016902941	0.02354375	0.021204762	0.02315	0.019929412	0.0185
cg22159946				0.033402174	0.026882353	0.038178125	0.034804762	0.03514	0.035047059	0.03865
cg26651188				0.893606522	0.772629412	0.8916875	0.887133333	0.8661	0.8488	0.79495
cg15421430				0.044056522	0.052182353	0.061040625	0.033514286	0.02996	0.054888235	0.0397
cg13826154				0.052423913	0.0578	0.060840625	0.055433333	0.05256	0.054064706	0.068525
cg21392385				0.480302174	0.483967647	0.597175	0.486809524	0.31889	0.333382353	0.414
cg18864768				0.901432609	0.915802941	0.91145625	0.911728571	0.86471	0.861529412	0.8744
cg05468716				0.322778261	0.464079412	0.51995	0.358328571	0.30563	0.101441176	0.2953
cg15575834				0.968456522	0.964126471	0.97459375	0.974595238	0.939815	0.905788235	0.9722
cg26553736				0.899345652	0.790617647	0.914753125	0.919690476	0.890685	0.866294118	0.8636
cg27534599				0.528202174	0.680161765	0.6771	0.698671429	0.534095	0.526158824	0.6672
cg03054600				0.113154348	0.24525211	0.124696875	0.130938095	0.13331	0.149162745	0.1937
cg01849531				0.899280435	0.900455882	0.914346875	0.924147619	0.871585	0.864905882	0.849525
cg22780428				0.02888913	0.042205882	0.030640625	0.035095238	0.03055	0.031364706	0.036775
cg08326497				0.881802174	0.891847059	0.91965	0.938552381	0.762485	0.786711765	0.890325
cg09735598				0.078015217	0.160479412	0.071475	0.076880952	0.082455	0.0975	0.167475
cg09559352				0.916654348	0.837532353	0.904784375	0.910747619	0.90052	0.887847059	0.8879
cg03947459				0.2941	0.47115	0.517728125	0.433904762	0.45633	0.273641176	0.4138
cg07087850				0.777723913	0.786029412	0.826203125	0.824485714	0.7448	0.631670588	0.740225
cg15502446				0.040095652	0.063985294	0.04241875	0.04722381	0.043645	0.050847059	0.051625
cg25050353				0.014341304	0.01215	0.014290625	0.013957143	0.013715	0.013194118	0.01375
cg00102183				0.93033913	0.934041176	0.937103125	0.8909	0.92613	0.861811765	0.9305
cg23750391				0.057354348	0.074276471	0.050475	0.048847619	0.059515	0.065076471	0.0646
cg27007356				0.897173913	0.911867647	0.916209375	0.90012381	0.862695	0.834947059	0.92085
cg19878884				0.725336957	0.761494118	0.7688875	0.771552381	0.677545	0.673205882	0.741475
cg09487733				0.035884783	0.045191176	0.037059375	0.033666667	0.03542	0.037870588	0.0417
cg14928057				0.445852174	0.731	0.72184375	0.646719048	0.531935	0.200005882	0.5206
cg04319921				0.083943478	0.133408824	0.200396875	0.134471429	0.085675	0.032541176	0.119175
cg19751545				0.152684783	0.169776471	0.246103125	0.0989	0.13904	0.080223529	0.23395
cg10402513				0.802634783	0.868544118	0.83659375	0.871638095	0.70904	0.771905882	0.77815
cg23246095				0.625997826	0.515514706	0.717184375	0.493695238	0.40625	0.310888235	0.415075
cg14066298				0.899806522	0.923379412	0.93195625	0.94012381	0.845875	0.807876471	0.883325
cg08508368				0.542284783	0.819788235	0.72149375	0.677052381	0.526715	0.229364706	0.498475
cg02558677				0.791756522	0.821508824	0.829153125	0.779442857	0.698735	0.655923529	0.768675
cg08711674				0.487015217	0.562617647	0.59658125	0.471304762	0.350895	0.369058824	0.477025
cg20152989				0.898656522	0.913555882	0.900853125	0.899280952	0.8883	0.872547059	0.904625
cg26520844				0.017147826	0.014079412	0.017065625	0.017433333	0.016795	0.017111765	0.01655
cg27042065				0.661843478	0.658067647	0.728178125	0.697847619	0.48586	0.423794118	0.5377
cg19527159				0.051208696	0.030811765	0.042225	0.036038095	0.04151	0.040347059	0.04055
cg05288803				0.051436957	0.069432353	0.061446875	0.047719048	0.05008	0.1436	0.0563
cg19007249				0.080969565	0.086167647	0.08755	0.080904762	0.08427	0.115182353	0.05995
cg00495515				0.014336957	0.010832353	0.014259375	0.013809524	0.013935	0.014382353	0.012475
cg27087377				0.26665	0.3526	0.460375	0.303933333	0.229115	0.078594118	0.2111
cg27260738				0.039645652	0.085764706	0.047684375	0.038347619	0.049335	0.049741176	0.06235
cg26766005				0.030128043	0.024229412	0.048296875	0.0232	0.02364	0.069511765	0.023175
cg18496271				0.839623913	0.823502941	0.848096875	0.828766667	0.836485	0.837570588	0.824375
cg23479892				0.023332609	0.027064706	0.024478125	0.022328571	0.02091	0.023652941	0.02035
cg26804128				0.052247826	0.043888235	0.046671875	0.042133333	0.042945	0.0369	0.038725
cg26463020				0.042630435	0.040694118	0.04530625	0.045161905	0.04343	0.041888235	0.038575
cg02563389				0.016556522	0.017758824	0.016109375	0.015042857	0.016045	0.015617647	0.0176
cg05043716				0.62051087	0.777776471	0.75641875	0.589319048	0.69044	0.543952941	0.56455
cg05159804				0.301343478	0.513261765	0.53790625	0.30997619	0.43213	0.235082353	0.3859
cg11134246				0.888567391	0.898432353	0.911525	0.900004762	0.88278	0.747105882	0.874075
cg19507032				0.57135	0.690247059	0.6431125	0.704852381	0.49172	0.405888235	0.602675
cg02004747				0.777730435	0.831167647	0.829671875	0.728771429	0.657025	0.529111765	0.487425
cg03146637				0.025921739	0.038167647	0.02614375	0.026057143	0.026685	0.028135294	0.0282
cg16815882				0.777582609	0.878647059	0.848934375	0.846690476	0.824	0.727511765	0.799975
cg08039585				0.922530435	0.933105882	0.939753125	0.94112381	0.9044	0.882158824	0.9372
cg13993179				0.899013043	0.903547059	0.90945625	0.896114286	0.85167	0.705894118	0.865525
cg27411298				0.103004348	0.218618627	0.11514375	0.120373016	0.12456	0.144870588	0.211225
cg12310774				0.027852174	0.033864706	0.027871875	0.030119048	0.02823	0.027282353	0.02865
cg14513822				0.022923913	0.029332353	0.0234875	0.02302381	0.023605	0.027352941	0.03205
cg18312782				0.27378913	0.300852941	0.229240625	0.141052381	0.18774	0.094982353	0.289775
cg15134628				0.065502174	0.084552941	0.068209375	0.066804762	0.0654	0.066935294	0.0615
cg02494781				0.073826087	0.060808824	0.078634375	0.075538095	0.07857	0.076152941	0.081875
cg07591885				0.824143478	0.818985294	0.85341875	0.826166667	0.71096	0.570652941	0.807725
cg05314350				0.888269565	0.916635294	0.90934375	0.91147619	0.88954	0.834947059	0.8942
cg00253403				0.04483913	0.042394118	0.07129375	0.044252381	0.03976	0.039864706	0.03705
cg13526766				0.892178261	0.934588235	0.921165625	0.926885714	0.890455	0.881735294	0.914675
cg02308954				0.016480435	0.018335294	0.01644375	0.016838095	0.014665	0.016735294	0.013825
cg21635584				0.096163043	0.224206209	0.100892188	0.128080952	0.127795	0.143039496	0.19705
cg01965872				0.014467391	0.011829412	0.014178125	0.013280952	0.013685	0.013929412	0.013475
cg08152481				0.0369	0.026067647	0.03805	0.047933333	0.03399	0.034152941	0.037175
cg00588090				0.878236957	0.902182353	0.909765625	0.88902381	0.818005	0.747282353	0.848675
cg01632311				0.01533913	0.012935294	0.015203125	0.015395238	0.01491	0.014682353	0.014425
cg12093220				0.852547826	0.625297059	0.85694375	0.849619048	0.8181	0.767529412	0.709475
cg04638397				0.029873913	0.029911765	0.02728125	0.025409524	0.025505	0.025052941	0.024975
cg25221625				0.900028261	0.906864706	0.915646875	0.926542857	0.85691	0.855352941	0.8945
cg02764271				0.024167391	0.02135	0.026075	0.028428571	0.02539	0.023470588	0.02375
cg20123915				0.017345652	0.014847059	0.01779375	0.016957143	0.017055	0.017217647	0.016825
cg00548822				0.871506522	0.914135294	0.907546875	0.896847619	0.858645	0.677258824	0.827675
cg00636194				0.131856522	0.202626471	0.110259375	0.112052381	0.109495	0.136976471	0.17365
cg10552903				0.742471739	0.828770588	0.831290625	0.801366667	0.786775	0.570682353	0.765275
cg04966166				0.040902174	0.039388235	0.042521875	0.050952381	0.04547	0.048747059	0.04295
cg00779328				0.973417391	0.976811765	0.9744125	0.97492381	0.94687	0.967670588	0.971725
cg20426524				0.072306522	0.132538235	0.0734125	0.078133333	0.07439	0.087782353	0.119
cg01804278				0.962269565	0.978223529	0.968003125	0.974304762	0.94556	0.953923529	0.968425
cg14523574				0.570108696	0.6006	0.682146875	0.6073	0.53716	0.408341176	0.541925
cg08867399				0.695995652	0.735582353	0.774940625	0.771319048	0.684935	0.571335294	0.687675
cg25243721				0.035595652	0.033270588	0.038746875	0.037647619	0.039745	0.036705882	0.040825
cg03522615				0.117456522	0.091711765	0.121734375	0.119695238	0.115875	0.128882353	0.09615
cg23832497				0.335482609	0.397452941	0.505103125	0.256833333	0.340745	0.172682353	0.5822
cg12073353				0.047915217	0.040244118	0.0689375	0.046861905	0.038805	0.048	0.0388
cg24367840				0.922567391	0.879597059	0.945365625	0.929333333	0.93511	0.919205882	0.822975
cg00736915				0.928763043	0.930402941	0.935028125	0.942442857	0.8903	0.894758824	0.94825
cg05709478				0.88436087	0.889379412	0.892096875	0.909195238	0.839965	0.818282353	0.897575
cg19416879				0.069049758	0.103794118	0.076409375	0.064314286	0.06678	0.068617647	0.087525
cg14040055				0.965141304	0.968302941	0.964534375	0.968128571	0.96107	0.9494	0.97435
cg03172060				0.053669565	0.029347059	0.04909375	0.049928571	0.047925	0.049605882	0.0357
cg03243796				0.939843478	0.909747059	0.937446875	0.936842857	0.929535	0.929741176	0.920825
cg07472159				0.82028913	0.642720588	0.808853125	0.83837619	0.78935	0.774347059	0.703125
cg15499560				0.701236957	0.768661765	0.770503125	0.73662381	0.621915	0.589117647	0.6109
cg01859228				0.654984783	0.80025	0.76878125	0.745414286	0.67862	0.543605882	0.699975
cg08937729				0.051221739	0.049373529	0.0555625	0.051109524	0.057375	0.048929412	0.041775
cg03996822				0.634534783	0.762020588	0.79383125	0.729685714	0.604035	0.430611765	0.618475
cg18755230				0.921308696	0.888035294	0.9241875	0.922052381	0.862445	0.804582353	0.898925
cg07562483				0.078271739	0.077964706	0.114934375	0.114414286	0.13688	0.125805882	0.031425
cg05682561				0.044949783	0.064923529	0.045209375	0.046185714	0.04759	0.049905882	0.054925
cg23123250				0.710232609	0.751805882	0.814696875	0.816809524	0.69316	0.543976471	0.715625
cg16754967				0.045419565	0.088003824	0.049921875	0.05072381	0.055805	0.049511765	0.057275
cg02148800				0.887945652	0.905088235	0.912521875	0.841285714	0.866675	0.716617647	0.912625
cg03114442				0.015063043	0.012638235	0.0153875	0.015119048	0.01497	0.014229412	0.013825
cg00743056				0.058621739	0.063585294	0.06225	0.061190476	0.05445	0.050641176	0.07715
cg13197705				0.036495652	0.070405882	0.036621875	0.03692381	0.04124	0.050123529	0.0558
cg22786903				0.049197826	0.073164706	0.05155625	0.051942857	0.05645	0.064211765	0.074225
cg14544983				0.014686957	0.011997059	0.014478125	0.014195238	0.014355	0.013770588	0.014175
cg18401262				0.7981	0.588682353	0.81081875	0.829071429	0.76495	0.716711765	0.618775
cg21976880				0.027065217	0.027288235	0.025234375	0.022285714	0.025665	0.022341176	0.02295
cg04156896				0.886730435	0.900035294	0.903990625	0.921980952	0.8421	0.772564706	0.9239
cg08883074				0.094245652	0.081673529	0.111475	0.089742857	0.08604	0.070241176	0.06755
cg06892005				0.020163043	0.01765	0.020065625	0.021285714	0.019395	0.019882353	0.018375
cg23610053				0.069545652	0.166152521	0.08151875	0.076685714	0.078805	0.089564706	0.141825
cg21442626				0.470393478	0.6973	0.7542625	0.443652381	0.539365	0.290470588	0.635775
cg14375779				0.026886957	0.041226471	0.0292375	0.025847619	0.029125	0.029429412	0.0332
cg21708867				0.8652	0.894617647	0.8584	0.876866667	0.868335	0.810717647	0.898625
cg10174687				0.02033913	0.025688235	0.02038125	0.020419048	0.021605	0.023141176	0.021975
cg17062279				0.306217391	0.314429412	0.5170875	0.407980952	0.55636	0.372976471	0.446775
cg11786776				0.880356522	0.906347059	0.893475	0.894661905	0.874125	0.826852941	0.894425
cg06635764				0.971891304	0.978529412	0.97900625	0.973980952	0.968335	0.872488235	0.96505
cg16683043				0.816402174	0.830758824	0.82630625	0.844452381	0.792175	0.766711765	0.8211
cg14339038				0.146728533	0.258586691	0.215466667	0.190166667	0.145545	0.182613235	0.18955
cg13921420				0.660341304	0.749276471	0.753040625	0.753642857	0.587305	0.6114	0.687075
cg11344950				0.601576087	0.539917647	0.567690625	0.6552	0.32746	0.428682353	0.565975
cg27500798				0.143936957	0.130382353	0.165790625	0.332233333	0.07383	0.122247059	0.204825
cg07200608				0.897115217	0.813464706	0.89221875	0.913028571	0.88063	0.848070588	0.84805
cg09286061				0.02601087	0.038555882	0.0265	0.024309524	0.027525	0.028258824	0.0295
cg15496063				0.248884783	0.317944118	0.33208125	0.300690476	0.26132	0.067164706	0.28265
cg18478038				0.074373913	0.1188	0.07851875	0.058371429	0.07292	0.075741176	0.11435
cg17336076				0.096278261	0.211393768	0.100963281	0.098252381	0.116405	0.114347059	0.13725
cg05125558				0.087267391	0.177175525	0.09374375	0.117766667	0.100165	0.110170588	0.1795
cg06805542				0.033834783	0.065685294	0.04130625	0.039471429	0.042655	0.038152941	0.043075
cg04577268				0.044928261	0.075682353	0.047653125	0.041847619	0.050495	0.0473	0.05805
cg17526424				0.065502174	0.16110723	0.08085625	0.068695238	0.082535	0.085828235	0.113275
cg01367750				0.025497826	0.033258824	0.025984375	0.026885714	0.02572	0.025335294	0.033025
cg11639001				0.097882609	0.176570294	0.114927083	0.103814286	0.10991	0.117605882	0.22235
cg02534048				0.928228261	0.931317647	0.933934375	0.936409524	0.90004	0.883711765	0.9283
cg15329133				0.43175	0.563808824	0.573690625	0.444271429	0.28336	0.2227	0.29015
cg00783159				0.037226087	0.068620588	0.03855625	0.03887619	0.039745	0.045111765	0.04375
cg15351688				0.944886957	0.950861765	0.962640625	0.959642857	0.9577	0.950441176	0.94375
cg00744229				0.014106522	0.016067647	0.014315625	0.0145	0.01373	0.013741176	0.013825
cg11150901				0.056130435	0.104229412	0.047971875	0.039504762	0.06186	0.070394118	0.121275
cg07141215				0.90023913	0.953370588	0.9272125	0.899352381	0.9429	0.864605882	0.925875
cg24889653				0.051269565	0.074223529	0.054496875	0.043085714	0.051595	0.051323529	0.06415
cg21853989				0.810015217	0.843997059	0.886296875	0.70932381	0.70716	0.573447059	0.630875
cg07979271				0.840271739	0.854464706	0.871296875	0.821190476	0.789755	0.696858824	0.809025
cg16485385				0.217426087	0.332238235	0.42579375	0.264771429	0.20906	0.105058824	0.180475
cg07883622				0.139663043	0.292755882	0.238084375	0.231461905	0.110385	0.131185294	0.1361
cg06434451				0.671084783	0.756188235	0.78998125	0.604804762	0.70667	0.427347059	0.5429
cg24869241				0.019484783	0.0313	0.025190625	0.018742857	0.01984	0.023176471	0.023925
cg20203915				0.278726087	0.247076471	0.27938125	0.279671429	0.279705	0.272458824	0.27085
cg06546722				0.03303913	0.048508824	0.03278125	0.032580952	0.03666	0.035070588	0.048425
cg00706441				0.449928261	0.487567647	0.515021875	0.457695238	0.394285	0.288629412	0.3914
cg09526712				0.834858696	0.808405882	0.91755	0.685485714	0.702125	0.636294118	0.607125
cg11943330				0.018495652	0.016311765	0.01836875	0.01772381	0.01952	0.019411765	0.018425
cg03774468				0.221156522	0.436294118	0.542990625	0.205038095	0.212755	0.060441176	0.2092
cg08220149				0.399097826	0.495994118	0.589471875	0.475047619	0.27148	0.2536	0.309575
cg17001627				0.784419565	0.806958824	0.836471875	0.815019048	0.654685	0.550235294	0.75505
cg02555579				0.673197826	0.740705882	0.773003125	0.796038095	0.517785	0.596905882	0.652725
cg05080328				0.016547826	0.015294118	0.024975	0.01597619	0.015585	0.016805882	0.0161
cg04306007				0.057430435	0.085803824	0.059234375	0.062638095	0.05939	0.0632	0.065375
cg06127335				0.977128261	0.984870588	0.982396875	0.982804762	0.96837	0.910364706	0.98205
cg06426027				0.83755	0.860038235	0.862184375	0.857547619	0.75586	0.704070588	0.772925
cg08581536				0.018813043	0.015641176	0.018584375	0.018509524	0.01844	0.018211765	0.01755
cg03740162				0.100063043	0.083767647	0.13186875	0.2068	0.070665	0.091341176	0.0543
cg21468681				0.030769565	0.028917647	0.0324375	0.032561905	0.0334	0.029252941	0.031725
cg11525011				0.938119565	0.967932353	0.95745625	0.955447619	0.93304	0.899894118	0.94915
cg12558755				0.141280435	0.206211765	0.127984375	0.120427143	0.13541	0.140047059	0.199575
cg23455224				0.042180435	0.078364706	0.040715625	0.039161905	0.041235	0.051588235	0.07175
cg19116747				0.028632609	0.020694118	0.027278125	0.025485714	0.02608	0.026405882	0.025825
cg23783747				0.015730435	0.013226471	0.015203125	0.01522381	0.015245	0.015835294	0.014925
cg27078600				0.936923913	0.937608824	0.96096875	0.930514286	0.8405	0.615476471	0.8793
cg00314230				0.014217391	0.012547059	0.014234375	0.014080952	0.014525	0.013970588	0.01425
cg19524774				0.030013043	0.037902941	0.031571875	0.027747619	0.029235	0.028023529	0.03355
cg16174301				0.043506522	0.0878	0.050971875	0.051966667	0.05029	0.048452941	0.0583
cg23669855				0.945617391	0.931744118	0.944778125	0.945052381	0.939345	0.882805882	0.92615
cg15789250				0.211578261	0.360291176	0.22400625	0.189790476	0.213785	0.219470588	0.2767
cg03751272				0.034880435	0.056088235	0.0350625	0.0309	0.036615	0.039982353	0.042125
cg25633383				0.734869565	0.720264706	0.7615	0.7921	0.629295	0.610441176	0.726425
cg18759081				0.648078261	0.775867647	0.746534375	0.805547619	0.556135	0.530076471	0.6813
cg20743391				0.038286957	0.042232353	0.04570625	0.041414286	0.04395	0.04	0.04515
cg22622425				0.794193478	0.799388235	0.8302875	0.815914286	0.62108	0.6833	0.791375
cg23145206				0.926532609	0.867347059	0.920575	0.925561905	0.917765	0.901935294	0.907625
cg02943285				0.016086957	0.0134	0.016334375	0.01572381	0.01546	0.015788235	0.0151
cg20289911				0.213747826	0.153247059	0.213540625	0.357595238	0.21333	0.347135294	0.27205
cg19091291				0.794676087	0.656482353	0.83666875	0.84937619	0.78043	0.737223529	0.5434
cg12128149				0.969519565	0.985255882	0.97685	0.978104762	0.9706	0.970641176	0.971375
cg21769155				0.909552174	0.898791176	0.904490625	0.917257143	0.90834	0.920947059	0.8774
cg17008100				0.909765217	0.766402941	0.89785	0.902166667	0.875	0.873352941	0.807375
cg04648087				0.063521739	0.120157647	0.0651375	0.069561905	0.069565	0.081452941	0.08615
cg05581469				0.643819565	0.754082353	0.778328125	0.61812381	0.60037	0.422952941	0.538625
cg19955118				0.043576087	0.065388235	0.036759375	0.039361905	0.03809	0.046341176	0.04565
cg20600704				0.089038859	0.179332353	0.09831125	0.096957143	0.11191	0.127435294	0.14395
cg26325880				0.945941304	0.946044118	0.95934375	0.939447619	0.91938	0.8461	0.950575
cg02589501				0.802986957	0.882311765	0.85231875	0.84612381	0.805175	0.711058824	0.8899
cg09013092				0.01865	0.017129412	0.018621875	0.019180952	0.01922	0.018694118	0.01785
cg24683035				0.015930435	0.012817647	0.01590625	0.0157	0.015315	0.0154	0.015525
cg03311252				0.771473913	0.772385294	0.831125	0.803228571	0.696955	0.658405882	0.686325
cg05796338				0.015032609	0.013244118	0.01554375	0.015633333	0.01499	0.015011765	0.014775
cg10268161				0.893067391	0.715435294	0.882215625	0.911904762	0.854785	0.8641	0.855475
cg09560365				0.103128261	0.233081176	0.101325	0.121038095	0.129425	0.159247059	0.1994
cg15447775				0.031369565	0.042861765	0.032809375	0.029228571	0.030025	0.032058824	0.03365
cg20908919				0.056708696	0.094397059	0.072975	0.057180952	0.05318	0.062447059	0.059375
cg26668430				0.20858913	0.33792451	0.271296875	0.490047619	0.17171	0.197776471	0.29205
cg20431135				0.542119565	0.696647059	0.749178125	0.749814286	0.55055	0.463076471	0.684125
cg02763146				0.8385	0.870373529	0.8688375	0.856028571	0.82688	0.773688235	0.87105
cg21241477				0.192208696	0.140579412	0.187375	0.162414286	0.15532	0.171776471	0.1504
ch.3.183336F				0.034378261	0.051694118	0.03739375	0.037947619	0.0371	0.034117647	0.038975
cg09220816				0.059423913	0.062767647	0.06234375	0.058147619	0.06304	0.105617647	0.074275
cg26360057				0.064767391	0.063155882	0.06755625	0.067014286	0.06718	0.062847059	0.062225
cg02502358				0.441021739	0.502764706	0.431715625	0.55842381	0.243005	0.189464706	0.542175
cg25926767				0.01936087	0.016138235	0.0191375	0.01872381	0.018545	0.020647059	0.01955
cg02639095				0.623291304	0.751770588	0.76911875	0.553990476	0.57918	0.395941176	0.613275
cg00510787				0.096397826	0.075317647	0.11355	0.114866667	0.156015	0.102941176	0.09205
cg23862389				0.037954348	0.075220588	0.0433875	0.04177619	0.04441	0.047347059	0.0578
cg26835327				0.079656522	0.073652941	0.09274375	0.074095238	0.07132	0.092852941	0.073975
cg15664905				0.745097826	0.841586765	0.815521875	0.790295238	0.78708	0.631652941	0.773075
cg18604133				0.021634783	0.017214706	0.0221625	0.0209	0.02077	0.019376471	0.018325
cg22923409				0.154230435	0.078855882	0.12653125	0.127861905	0.235855	0.107117647	0.06225
cg05486551				0.124882609	0.222619118	0.135694792	0.129119048	0.13361	0.139	0.243175
cg22847251				0.017736957	0.014720588	0.01790625	0.016585714	0.01776	0.016752941	0.017075
cg19731122				0.556465217	0.613217647	0.6419	0.643590476	0.524115	0.486476471	0.4916
cg07594539				0.934243478	0.939185294	0.93636875	0.936857143	0.929465	0.897541176	0.9476
cg05583848				0.515358696	0.655147059	0.679134375	0.581542857	0.5975	0.371964706	0.55705
cg22450693				0.01753913	0.014714706	0.02548125	0.015619048	0.0162	0.016211765	0.0149
cg00765921				0.07366087	0.178488235	0.085820313	0.096890476	0.087695	0.138082353	0.176175
cg09990852				0.847469565	0.781391176	0.891878125	0.865904762	0.885565	0.812911765	0.8023
cg00470924				0.082349638	0.257751974	0.109020089	0.142486905	0.1281625	0.138061765	0.156975
cg15945417				0.015297826	0.013052941	0.01549375	0.014828571	0.01557	0.015611765	0.0166
cg11603030				0.030293478	0.036832353	0.029315625	0.023890476	0.025445	0.029323529	0.0285
cg23964375				0.852995652	0.833385294	0.872246875	0.889552381	0.756335	0.720623529	0.9148
cg14823535				0.937280435	0.897264706	0.932834375	0.936052381	0.929365	0.926864706	0.91025
cg00797490				0.939391304	0.942429412	0.943890625	0.940314286	0.932015	0.903776471	0.955375
cg06799756				0.850471739	0.86155	0.858521875	0.899442857	0.770815	0.8068	0.870625
cg07854547				0.297076087	0.364776471	0.345040313	0.312161905	0.297565	0.172629412	0.321075
cg05576451				0.069517391	0.0655	0.075428125	0.067480952	0.078925	0.083429412	0.0556
cg21077578				0.862973913	0.904902941	0.948353125	0.888833333	0.784515	0.694941176	0.832325
cg25750901				0.527545652	0.60295	0.647696875	0.638095238	0.44138	0.377505882	0.47415
cg00516051				0.025958696	0.027111765	0.0273	0.025066667	0.03059	0.028735294	0.023
cg13408519				0.053230435	0.052058824	0.073759375	0.048661905	0.047235	0.050335294	0.056125
cg26060255				0.346108696	0.35745	0.440746875	0.3029	0.241255	0.217623529	0.27645
cg05641913				0.668471739	0.710826471	0.767784375	0.768133333	0.55796	0.446782353	0.6717
cg19630242				0.923082609	0.801873529	0.91709375	0.930195238	0.89098	0.891888235	0.838675
cg27479418				0.092591304	0.090644118	0.20926875	0.101557143	0.121565	0.057047059	0.0223
cg13995117				0.016732609	0.014929412	0.017	0.017490476	0.016665	0.017023529	0.0148
cg19193197				0.936971739	0.946873529	0.94345	0.942180952	0.93304	0.915182353	0.950375
cg05818093				0.042141304	0.058829412	0.042840625	0.044714286	0.043505	0.045582353	0.053
cg01518508				0.930841304	0.959061765	0.946603125	0.9428	0.934505	0.932129412	0.965225
cg22329892				0.028582174	0.036958824	0.030190625	0.026085714	0.026865	0.029894118	0.0348
cg22420514				0.424169565	0.281738235	0.261990625	0.441204762	0.16007	0.234923529	0.379275
cg20134541				0.945356522	0.951541176	0.934425	0.9387	0.817465	0.758247059	0.93165
cg10487853				0.917567391	0.829135294	0.91295	0.924704762	0.909955	0.868788235	0.851525
cg01182620				0.699121739	0.739982353	0.763584375	0.744414286	0.601855	0.508258824	0.6279
cg12912919				0.847332609	0.652235294	0.85109375	0.849757143	0.81463	0.783835294	0.737625
cg04936632				0.815678261	0.886688235	0.882246875	0.886157143	0.728875	0.699870588	0.83415
cg17918906				0.903915217	0.808823529	0.902978125	0.90967619	0.8859	0.866747059	0.849775
cg01032650				0.660934783	0.631938235	0.75370625	0.674038095	0.48465	0.414464706	0.7869
cg06418184				0.029017391	0.032917647	0.029971875	0.029633333	0.03339	0.030929412	0.0272
cg09205595				0.377236957	0.316294118	0.38310625	0.471852381	0.39755	0.448382353	0.382525
cg14313443				0.034721739	0.038741176	0.033503125	0.033447619	0.032295	0.030564706	0.037675
cg26594902				0.916454348	0.919411765	0.92594375	0.884147619	0.893555	0.869182353	0.9263
cg08384920				0.843126087	0.871929412	0.8614125	0.870466667	0.81524	0.841023529	0.841125
cg00903998				0.118526087	0.260688235	0.11824375	0.160895238	0.12782	0.188305882	0.230575
cg05789359				0.981323913	0.979552941	0.980621875	0.970304762	0.98175	0.932770588	0.977575
cg04055819				0.0669	0.049579412	0.078296875	0.058014286	0.13177	0.059464706	0.034275
cg06200803				0.046302174	0.040985294	0.047246875	0.044961905	0.045345	0.0446	0.037725
cg01625621				0.816728261	0.893073529	0.86105	0.840647619	0.772045	0.761494118	0.873825
cg23886776				0.948886957	0.956967647	0.955659375	0.955361905	0.912805	0.908611765	0.9519
cg20675019				0.012716304	0.011582353	0.01360625	0.012085714	0.01327	0.013517647	0.0111
cg26549860				0.913567391	0.880267647	0.923321875	0.857271429	0.870235	0.7431	0.874075
cg08911862				0.862208696	0.861667647	0.88103125	0.88217619	0.784435	0.790258824	0.846025
cg01337293				0.02021087	0.020755882	0.020459375	0.020395238	0.02084	0.021082353	0.0204
cg05952672				0.898408696	0.891267647	0.912753125	0.895590476	0.863955	0.748347059	0.8367
cg26410557				0.02921087	0.029438235	0.027540625	0.023	0.02318	0.025541176	0.0229
cg01628140				0.666363043	0.453038235	0.695653125	0.71527619	0.65039	0.632711765	0.52495
cg19363439				0.074402174	0.101270588	0.082259722	0.087680952	0.08762	0.081152941	0.0801
cg14297966				0.795058696	0.826473529	0.82221875	0.847709524	0.763855	0.7638	0.823575
cg16712549				0.024156522	0.026526471	0.023825	0.03712381	0.013205	0.0559	0.010725
cg13351698				0.04775	0.046564706	0.053978125	0.050671429	0.062145	0.050117647	0.058525
cg07063745				0.08221087	0.184326765	0.080726563	0.062494286	0.0898985	0.095748366	0.164775
cg14582546				0.088859179	0.175659769	0.097875	0.093366667	0.09588	0.095535294	0.181225
cg00031476				0.06833913	0.124017647	0.0800125	0.08017619	0.072935	0.082823529	0.1048
cg23956358				0.025193478	0.041129412	0.02789375	0.027757143	0.02648	0.030429412	0.034475
cg02296916				0.115091304	0.201756373	0.120167188	0.1351	0.131355	0.1599	0.191125
cg24765394				0.490365217	0.651185294	0.69123125	0.438090476	0.506625	0.243676471	0.39455
cg13845792				0.055582609	0.064429412	0.057028125	0.054371429	0.06097	0.076476471	0.057
cg22381196				0.861726087	0.848802941	0.91166875	0.827038095	0.741635	0.678335294	0.894075
cg17727492				0.036876087	0.060838235	0.038703125	0.035571429	0.0383	0.037347059	0.045675
cg13754720				0.801113043	0.877591176	0.855921875	0.849738095	0.82727	0.682629412	0.812375
cg27295781				0.016713043	0.013488235	0.051125	0.016038095	0.015895	0.015811765	0.01465
cg13464142				0.929565217	0.941564706	0.9526625	0.950390476	0.877985	0.819205882	0.905425
cg07063853				0.022832609	0.021294118	0.0192325	0.018247619	0.01867	0.018694118	0.023775
cg00576388				0.019806522	0.025814706	0.021353125	0.018652381	0.02153	0.021517647	0.025625
cg15096466				0.923058696	0.848294118	0.92126875	0.924233333	0.894085	0.895982353	0.892275
cg02183671				0.407313043	0.678729412	0.719875	0.686819048	0.52301	0.313335294	0.44235
cg03847009				0.020945652	0.020597059	0.0215	0.021657143	0.020695	0.021611765	0.021525
cg21117584				0.056091304	0.074447059	0.062525	0.069747619	0.061125	0.060105882	0.0661
cg21714061				0.855506522	0.922076471	0.92714375	0.919152381	0.889235	0.809888235	0.889775
cg22535442				0.926319565	0.896167647	0.9266625	0.927138095	0.91853	0.915829412	0.9025
cg27038717				0.832415217	0.835785294	0.873234375	0.798828571	0.72051	0.660476471	0.828375
cg20946504				0.012556522	0.012070588	0.01281875	0.013338095	0.01278	0.012835294	0.012625
cg02086858				0.034928261	0.022632353	0.05478125	0.023133333	0.035395	0.078141176	0.02355
cg23240149				0.102277329	0.216975147	0.111942188	0.113080952	0.128405	0.138941176	0.2309
cg00259755				0.062747826	0.022229412	0.0709625	0.030119048	0.035655	0.047064706	0.0345
cg04848925				0.1759	0.217732353	0.331453125	0.150480952	0.155425	0.068417647	0.3137
cg01077085				0.013856522	0.012267647	0.01399375	0.013728571	0.01396	0.014147059	0.01385
cg17616283				0.307234783	0.339061765	0.3987125	0.309861905	0.20518	0.178541176	0.302525
cg26594335				0.718363043	0.785494118	0.83509375	0.814261905	0.752685	0.525705882	0.826375
cg21573611				0.084076087	0.166882353	0.0773	0.08397619	0.105405	0.106570588	0.1264
cg24823832				0.048019565	0.042858824	0.05436875	0.055433333	0.051095	0.046688235	0.0419
cg15698568				0.071721739	0.101905882	0.095356563	0.129471429	0.060565	0.067064706	0.087
cg03365190				0.883543478	0.913238235	0.8882375	0.889490476	0.835055	0.807135294	0.843075
cg18003795				0.896736957	0.896441176	0.90050625	0.906552381	0.86096	0.790988235	0.904525
cg06632732				0.920915217	0.939652941	0.92619375	0.92587619	0.925295	0.892341176	0.921275
cg23102483				0.901347826	0.913026471	0.915384375	0.896585714	0.868795	0.819670588	0.9053
cg17980610				0.909656522	0.916379412	0.9267375	0.93077619	0.885705	0.857582353	0.915075
cg11835695				0.978356522	0.982452941	0.981884375	0.981614286	0.974605	0.924964706	0.9791
cg05259891				0.955065217	0.955635294	0.954875	0.977519048	0.941615	0.826794118	0.89715
cg11449344				0.885067391	0.906647059	0.883753125	0.888028571	0.84682	0.836317647	0.8621
cg23606396				0.759613043	0.898102941	0.88389375	0.851319048	0.837865	0.642664706	0.8496
cg18213653				0.815080435	0.888423529	0.876478125	0.893957143	0.80427	0.807611765	0.88085
cg16403932				0.902130435	0.914961765	0.937034375	0.846119048	0.91233	0.697470588	0.86685
cg25131247				0.084134783	0.223158824	0.093808333	0.106104762	0.103095	0.132776471	0.19055
cg24499411				0.683758696	0.774373529	0.793146875	0.753228571	0.712435	0.538829412	0.6633
cg06736242				0.039004348	0.066185294	0.041846875	0.040395238	0.044215	0.052311765	0.0601
cg16361947				0.872228261	0.888179412	0.905453125	0.900671429	0.861095	0.788882353	0.882625
cg03537215				0.875145652	0.903573529	0.884021875	0.911942857	0.786935	0.580458824	0.736625
cg09760422				0.555747826	0.596826471	0.7723875	0.543347619	0.383415	0.265911765	0.38625
cg15670865				0.924486957	0.933652941	0.929584375	0.929757143	0.91232	0.914711765	0.9351
cg15882353				0.890552174	0.894867647	0.9131	0.923957143	0.797485	0.867970588	0.9025
cg27029445				0.916923913	0.91815	0.916878125	0.932366667	0.85702	0.846829412	0.931225
cg16449659				0.092656522	0.068626471	0.1002375	0.079395238	0.120385	0.069770588	0.0813
cg27345592				0.9297	0.887588235	0.93163125	0.93037619	0.920745	0.904652941	0.909775
cg14093630				0.07505	0.178379412	0.08244375	0.087804762	0.091945	0.116843791	0.171225
cg07027912				0.078795652	0.148905882	0.090643125	0.099847619	0.08221	0.097088235	0.12065
cg20497359				0.838702174	0.748982353	0.806053125	0.891804762	0.64008	0.569923529	0.72385
cg20466180				0.129334783	0.24760098	0.124828125	0.127852381	0.13375	0.144247059	0.208675
cg16976189				0.11236087	0.209838235	0.110428125	0.111642857	0.121145	0.120470588	0.15295
cg01810863				0.468008696	0.54535	0.58073125	0.4695	0.39056	0.385764706	0.355175
cg18578954				0.497697826	0.630358824	0.710765625	0.539614286	0.47281	0.3882	0.46975
cg05163509				0.710376087	0.759844118	0.74738125	0.736233333	0.676	0.591870588	0.677875
cg22806002				0.459295652	0.525655882	0.56206875	0.528766667	0.4339	0.410711765	0.454975
cg04425551				0.846032609	0.889479412	0.87354375	0.875747619	0.81254	0.770188235	0.8436
cg25952543				0.031102174	0.040891176	0.030928125	0.028757143	0.031885	0.032094118	0.034425
cg23626617				0.913115217	0.865261765	0.900578125	0.9208	0.869435	0.903205882	0.889725
cg20287640				0.070608152	0.217227007	0.086878125	0.104761905	0.09222	0.131760784	0.1313
cg25825627				0.725456522	0.808329412	0.77366875	0.772604762	0.72071	0.7134	0.6057
cg07588141				0.052243478	0.062423235	0.061528125	0.044395238	0.04664	0.053823529	0.045775
cg05446471				0.876226087	0.912517647	0.8939875	0.89707619	0.794375	0.755923529	0.86555
cg18122406				0.050671739	0.091094118	0.053446875	0.048614286	0.05957	0.060829412	0.089125
cg06292947				0.105206522	0.140158824	0.271096875	0.147452381	0.060865	0.0383	0.2087
cg10706034				0.024973913	0.022805882	0.026046875	0.0246	0.03025	0.025176471	0.023425
cg24039019				0.063428261	0.121741176	0.066995625	0.072695238	0.076095	0.076388235	0.095375
cg26710209				0.844308696	0.725808824	0.787309375	0.892119048	0.67456	0.696741176	0.86965
cg15505349				0.015586957	0.013552941	0.03090625	0.014971429	0.01575	0.014476471	0.0145
cg19535609				0.411382609	0.494605882	0.56048125	0.289461905	0.378655	0.216170588	0.478475
cg03655771				0.071657337	0.100911765	0.069885547	0.06717619	0.07144	0.069358824	0.122475
cg06044900				0.031697826	0.045782353	0.038275	0.03282381	0.03159	0.041488235	0.042075
cg21908178				0.897858696	0.827302941	0.898665625	0.920095238	0.867705	0.872194118	0.83075
cg25735482				0.622567391	0.707747059	0.748040625	0.450690476	0.47238	0.351588235	0.514475
cg08834152				0.059315217	0.058079412	0.067265625	0.060728571	0.062195	0.056364706	0.05485
cg25150155				0.944421739	0.965932353	0.956809375	0.953371429	0.93331	0.922529412	0.934675
cg09258965				0.751926087	0.741452941	0.706765625	0.81072381	0.465725	0.602470588	0.55435
cg26405759				0.778019565	0.734555882	0.803371875	0.779114286	0.7231	0.550529412	0.67045
cg23984080				0.895176087	0.89825	0.907365625	0.926447619	0.863955	0.761776471	0.921125
cg26785234				0.825867391	0.845676471	0.870259375	0.845533333	0.75159	0.718523529	0.831275
cg05596911				0.734895652	0.498332353	0.733615625	0.751047619	0.680535	0.623588235	0.5596
cg04382396				0.91748913	0.956544118	0.946890625	0.904052381	0.93317	0.633717647	0.892375
cg22833147				0.048119565	0.101105882	0.063740625	0.060642857	0.054235	0.072558824	0.09295
cg22833143				0.885545652	0.897411765	0.91228125	0.913	0.82894	0.829794118	0.8671
cg23098661				0.768171739	0.795123529	0.864134375	0.738166667	0.77588	0.549564706	0.588325
cg16061375				0.031367391	0.029229412	0.032871875	0.031314286	0.035005	0.033929412	0.0314
cg05650565				0.01888913	0.016473529	0.01975625	0.018871429	0.01903	0.019847059	0.016475
cg04718414				0.022676087	0.017108824	0.026634375	0.018671429	0.018015	0.0189	0.01705
cg00063066				0.060917391	0.07785	0.068953125	0.06247619	0.066605	0.063494118	0.063425
cg20731533				0.018576087	0.015726471	0.018734375	0.018280952	0.018365	0.017688235	0.01735
cg14365457				0.842471739	0.890064706	0.893659375	0.816542857	0.844425	0.680882353	0.777575
cg24035379				0.015315217	0.012838235	0.01508125	0.014852381	0.015215	0.015364706	0.013925
cg21461927				0.874158696	0.911988235	0.911040625	0.90562381	0.887365	0.875182353	0.91365
cg00986800				0.045626087	0.052485294	0.04654375	0.0483	0.042595	0.043158824	0.050775
cg18803642				0.87541087	0.910097059	0.894975	0.865328571	0.77761	0.644323529	0.68485
cg04933135				0.854673913	0.880591176	0.89618125	0.880904762	0.821425	0.704	0.84625
cg15967501				0.628517391	0.671470588	0.692078125	0.531442857	0.526685	0.372694118	0.562325
cg10689127				0.014319565	0.013270588	0.01469375	0.014219048	0.014795	0.014241176	0.014375
cg08502159				0.675597826	0.743505882	0.736696875	0.722857143	0.649035	0.556129412	0.6859
cg03232933				0.711858696	0.812020588	0.847575	0.85097619	0.82707	0.569370588	0.77995
cg06183947				0.078145411	0.196591176	0.100251042	0.093795238	0.10779	0.109052941	0.147875
cg00910503				0.982467391	0.987811765	0.98570625	0.988757143	0.981	0.957652941	0.98555
cg26971042				0.37756087	0.513305882	0.60350625	0.481466667	0.395815	0.243376471	0.451975
cg16358438				0.116121739	0.179017647	0.1252375	0.142666667	0.11683	0.117282353	0.220675
cg11209631				0.820445652	0.630455882	0.82483125	0.831261905	0.771215	0.745805882	0.710775
cg01313077				0.03881087	0.040582353	0.03569375	0.032	0.03225	0.0347	0.03405
cg25548316				0.870313043	0.907985294	0.889428125	0.888785714	0.8492	0.763417647	0.848075
cg24724587				0.741732609	0.810373529	0.852171875	0.835909524	0.758985	0.568947059	0.607925
cg27454412				0.53976087	0.682867647	0.7313875	0.457509524	0.674095	0.202794118	0.60135
cg11828104				0.907830435	0.918888235	0.918959375	0.91712381	0.919215	0.871923529	0.93525
cg13023536				0.043284783	0.079073529	0.046284375	0.04412381	0.04624	0.051264706	0.0395
cg26364903				0.111741848	0.193958824	0.12067625	0.126504762	0.11672	0.138088235	0.13545
cg17022727				0.73146087	0.776102941	0.8135875	0.754109524	0.70056	0.594341176	0.673775
cg12879423				0.06593913	0.060705882	0.069275	0.066438095	0.06816	0.064923529	0.062575
cg12639763				0.013421739	0.011535294	0.01421875	0.01362381	0.01431	0.012876471	0.012925
cg10857774				0.566480435	0.564482353	0.653821875	0.6416	0.447495	0.462558824	0.515425
cg21803535				0.879302174	0.722958824	0.88039375	0.889428571	0.86882	0.841135294	0.7931
cg20326853				0.041226087	0.0369	0.05370625	0.044871429	0.04099	0.039970588	0.038275
cg06168324				0.050993478	0.067426471	0.054	0.053328571	0.050265	0.054094118	0.060225
cg00788362				0.019769565	0.017502941	0.019265625	0.020590476	0.019685	0.019558824	0.01865
cg21730993				0.185163043	0.434385294	0.499896875	0.303447619	0.2165	0.148776471	0.2308
cg20121920				0.933952174	0.9677	0.948496875	0.951228571	0.921075	0.926052941	0.962325
cg04468281				0.868756522	0.866744118	0.88174375	0.862719048	0.79731	0.801817647	0.899625
cg03070473				0.039202174	0.053008824	0.04454375	0.03767619	0.038275	0.043041176	0.051825
cg14501061				0.083021739	0.073697059	0.156865625	0.137709524	0.05069	0.0712	0.12695
cg07187607				0.839408696	0.584517647	0.846603125	0.8548	0.798125	0.634741176	0.61445
cg01643284				0.016313043	0.013847059	0.016146875	0.0152	0.015205	0.017441176	0.015025
cg23168649				0.03271087	0.034526471	0.026896875	0.027495238	0.02544	0.029641176	0.023975
cg10154310				0.086376087	0.157364706	0.089271875	0.090633333	0.108125	0.108405882	0.142275
cg13587740				0.064684783	0.068082353	0.062571875	0.060471429	0.06182	0.055494118	0.0621
cg26096979				0.922658696	0.875135294	0.91165625	0.926528571	0.906255	0.911658824	0.887475
cg00929964				0.879069565	0.881861765	0.905128125	0.863685714	0.80507	0.778611765	0.8482
cg12544293				0.917528261	0.925764706	0.923471875	0.923257143	0.903695	0.880935294	0.937025
cg05024901				0.045856522	0.061335294	0.0462875	0.050180952	0.04229	0.050947059	0.0494
cg26810146				0.781297826	0.883526471	0.87780625	0.731095238	0.684335	0.429970588	0.67775
cg19325359				0.088808696	0.182264706	0.107284375	0.099961905	0.11643	0.137135294	0.1403
cg24512778				0.038602174	0.042864706	0.031384375	0.027347619	0.0292	0.031258824	0.031625
cg07596148				0.021163043	0.018082353	0.021990625	0.022147619	0.02146	0.020652941	0.024125
cg02739853				0.867697826	0.638444118	0.853334375	0.877161905	0.80433	0.791	0.6563
cg19496491				0.029141304	0.014923529	0.0287125	0.026638095	0.030405	0.019970588	0.0146
cg01045697				0.941076087	0.935341176	0.940753125	0.942252381	0.917265	0.915252941	0.9185
cg09927483				0.044821739	0.040252941	0.048890625	0.048838095	0.06085	0.048147059	0.032975
cg12157377				0.738693478	0.665255882	0.76201875	0.752814286	0.484155	0.398764706	0.804925
cg18042593				0.044606522	0.100717647	0.0644375	0.060257143	0.046205	0.055370588	0.05945
cg21206949				0.213806522	0.351038235	0.447209375	0.376609524	0.123095	0.073317647	0.152875
cg09489234				0.846602174	0.862647059	0.85916875	0.863080952	0.789375	0.751594118	0.85105
cg07211894				0.094021739	0.251393709	0.1133125	0.141233333	0.131205	0.172397059	0.138275
cg03509949				0.465882609	0.466158824	0.65966875	0.488661905	0.36295	0.243841176	0.525125
cg10626209				0.01691087	0.014105882	0.01670625	0.015847619	0.01564	0.016105882	0.015025
cg07020327				0.035447826	0.057788235	0.036425	0.037666667	0.03679	0.046123529	0.04855
cg07704136				0.033019565	0.036085294	0.033225	0.032247619	0.03188	0.033117647	0.0358
cg24634333				0.672213043	0.756235294	0.779996875	0.756647619	0.674225	0.522270588	0.695775
cg01578221				0.024615217	0.027458824	0.03884375	0.027495238	0.025275	0.035823529	0.023675
cg01103255				0.118323913	0.311591167	0.134253125	0.125390476	0.146035	0.159376471	0.195775
cg12410939				0.902497826	0.934647059	0.9339375	0.900528571	0.92114	0.819917647	0.9138
cg25605731				0.887006522	0.904702941	0.93498125	0.888661905	0.801935	0.756847059	0.890525
cg14732907				0.922708696	0.945867647	0.9339375	0.921271429	0.91871	0.902294118	0.91645
cg15019694				0.113015217	0.254480914	0.173639263	0.166395238	0.132938542	0.136974192	0.231025
cg13468685				0.82383913	0.852379412	0.863134375	0.909861905	0.79465	0.7102	0.8631
cg07305506				0.8923	0.756352941	0.89749375	0.897947619	0.868125	0.852370588	0.82105
cg19950461				0.035376087	0.060411765	0.040396875	0.041214286	0.03668	0.041447059	0.042175
cg05962718				0.076078261	0.119720588	0.0869875	0.095042857	0.0801	0.079976471	0.1042
cg03717367				0.535078261	0.640332353	0.690809375	0.538909524	0.492545	0.361729412	0.3093
cg15739309				0.043180435	0.055202941	0.041621875	0.065385714	0.068785	0.046958824	0.04595
cg14115884				0.825428261	0.862714706	0.8670125	0.878852381	0.82259	0.799247059	0.845525
cg01901788				0.646267391	0.725105882	0.790321875	0.473842857	0.562105	0.382158824	0.33965
cg11819342				0.866617391	0.8576	0.895021875	0.868919048	0.78231	0.665035294	0.85115
cg25859012				0.075491304	0.092247059	0.077565625	0.078109524	0.0765	0.085835294	0.091575
cg08542016				0.168006522	0.318291176	0.33278125	0.218485714	0.126805	0.095129412	0.2441
cg15543523				0.891445652	0.872908824	0.9036625	0.860666667	0.86602	0.691388235	0.8931
cg11399837				0.916130435	0.8565	0.916503125	0.91997619	0.90998	0.898870588	0.859175
cg08641090				0.324243478	0.383176471	0.468521875	0.423	0.377915	0.188188235	0.234725
cg23948825				0.9203	0.89465	0.916771875	0.89982381	0.86837	0.834647059	0.885925
cg00842602				0.921195652	0.92785	0.9258	0.937690476	0.87039	0.870670588	0.93715
cg01406312				0.399526087	0.490235294	0.509728125	0.469742857	0.383355	0.268005882	0.4633
cg06948985				0.025034783	0.033217647	0.0316625	0.024238095	0.025265	0.026123529	0.02435
cg19769850				0.031821739	0.045764706	0.03540625	0.040866667	0.033705	0.035623529	0.03925
cg23376526				0.047393478	0.055123529	0.06361875	0.052419048	0.051215	0.080141176	0.0623
cg21660964				0.038117391	0.044541176	0.037946875	0.040747619	0.036635	0.037847059	0.04085
cg09527561				0.765332609	0.815523529	0.78590625	0.857928571	0.655985	0.582558824	0.618525
cg23891286				0.954395652	0.977370588	0.980084375	0.943742857	0.977765	0.604352941	0.948
cg01514703				0.067267391	0.153432353	0.07383125	0.073728571	0.087165	0.096529412	0.14595
cg14449803				0.033745652	0.037902941	0.03255	0.030019048	0.030615	0.035611765	0.0323
cg16532606				0.784471739	0.851461765	0.87160625	0.856342857	0.777295	0.707658824	0.795175
cg23062876				0.040286957	0.073217647	0.043884375	0.050947619	0.045405	0.053352941	0.0651
cg21030500				0.027278261	0.027373529	0.044178125	0.0303	0.027555	0.027176471	0.0252
cg24379599				0.814867391	0.584648529	0.852353125	0.859080952	0.7845	0.734711765	0.5946
cg13622047				0.050036957	0.091067647	0.0513125	0.0516	0.057705	0.062505882	0.06465
cg06981504				0.889423913	0.876155882	0.903171875	0.894157143	0.86254	0.841335294	0.8918
cg19694241				0.672126087	0.712479412	0.7726375	0.60512381	0.52935	0.442129412	0.6417
cg23282674				0.849421739	0.805494118	0.85601875	0.898280952	0.64136	0.674823529	0.8584
cg12376770				0.016065217	0.012911765	0.016209375	0.016171429	0.01626	0.014747059	0.01485
cg14852238				0.018395652	0.015035294	0.017571875	0.018633333	0.017755	0.016858824	0.015875
cg06371280				0.053843478	0.069041176	0.05485625	0.056666667	0.05708	0.057841176	0.058175
cg24130564				0.886904348	0.746882353	0.879659375	0.871247619	0.86007	0.796905882	0.76705
cg04022537				0.569113043	0.652638235	0.691303125	0.624804762	0.629585	0.489664706	0.5066
cg17497965				0.096804348	0.212326471	0.199488438	0.14587619	0.09479	0.101641176	0.1138
cg04560581				0.025971739	0.023714706	0.021178125	0.020580952	0.020385	0.022264706	0.0224
cg27322371				0.899880435	0.854020588	0.900946875	0.901480952	0.895425	0.875705882	0.866775
cg04986504				0.832945652	0.909294118	0.925828125	0.862771429	0.791295	0.538647059	0.7436
cg24814075				0.114619565	0.265867059	0.138255208	0.115480952	0.15633	0.174647059	0.2047
cg17471527				0.87228913	0.743458824	0.88994375	0.912642857	0.813375	0.811994118	0.794625
cg15428479				0.62906087	0.677844118	0.716540625	0.695066667	0.66937	0.471423529	0.625525
cg26919618				0.8618	0.877094118	0.902421875	0.879342857	0.820435	0.772058824	0.835
cg09293614				0.901854348	0.952852941	0.94760625	0.903190476	0.945335	0.883729412	0.936625
cg14360268				0.067205435	0.096355882	0.06340625	0.065204762	0.066825	0.065682353	0.093325
cg25060020				0.04875	0.047776471	0.05304375	0.053180952	0.04953	0.047488235	0.04765
cg06613738				0.69758913	0.794047059	0.81253125	0.573461905	0.683215	0.387188235	0.54425
cg00406796				0.0268	0.028091176	0.02301875	0.019295238	0.021295	0.021958824	0.022025
cg22956116				0.110471739	0.123426471	0.13755	0.125761905	0.12485	0.092788235	0.0903
cg10430904				0.048491304	0.062664706	0.04865	0.052233333	0.04384	0.0517	0.060275
cg05982313				0.849769565	0.838211765	0.871615625	0.801133333	0.67439	0.5992	0.641425
cg13807668				0.882478261	0.892938235	0.896978125	0.89477619	0.878455	0.850917647	0.883275
cg18032046				0.036397826	0.028847059	0.0485375	0.03142381	0.032965	0.067317647	0.0283
cg24807054				0.044182609	0.108397059	0.0552625	0.051709524	0.06048	0.061617647	0.074625
cg16417374				0.777469565	0.863555882	0.871503125	0.81402381	0.872815	0.717788235	0.84235
cg06679265				0.048947826	0.059723529	0.049715625	0.050261905	0.08157	0.088052941	0.0433
cg15172772				0.92128913	0.850041176	0.918846875	0.928885714	0.902075	0.905988235	0.8405
cg07883762				0.102152899	0.196658824	0.11033375	0.130157143	0.112765	0.118476471	0.1715
cg00277996				0.057902174	0.103355882	0.062059375	0.059652381	0.062515	0.073270588	0.073425
cg15187882				0.017226087	0.015273529	0.01705625	0.017490476	0.01751	0.017747059	0.017725
cg16175906				0.837265217	0.886182353	0.86995625	0.866461905	0.84397	0.808282353	0.846525
cg15305343				0.022880435	0.024070588	0.024190625	0.025157143	0.02546	0.026852941	0.0251
cg04966159				0.767278261	0.777088235	0.802471875	0.804442857	0.58356	0.629041176	0.701825
cg06213626				0.901021739	0.898332353	0.8964625	0.894338095	0.84283	0.8315	0.872
cg11481534				0.089243478	0.451391176	0.39710625	0.479219048	0.229635	0.096829412	0.2821
cg00784263				0.205395652	0.271705882	0.3159875	0.227033333	0.17065	0.074917647	0.3981
cg13064049				0.07403913	0.243574706	0.091490625	0.1125	0.0835	0.117058824	0.12965
cg08038033				0.640421739	0.73035	0.822640625	0.371138095	0.494	0.340511765	0.770725
cg01801951				0.926476087	0.848905882	0.92205	0.93362381	0.91218	0.910752941	0.88075
cg02976405				0.024230435	0.028511765	0.029234375	0.021914286	0.022915	0.024535294	0.023275
cg18350391				0.21658913	0.139617647	0.167234375	0.187680952	0.15555	0.258029412	0.157075
cg17215278				0.641221739	0.811620588	0.824	0.729914286	0.685855	0.283641176	0.38945
cg14325733				0.15935	0.291994118	0.354925	0.253490476	0.141725	0.0303	0.030575
cg21895869				0.796047826	0.845229412	0.851034375	0.856419048	0.74677	0.749123529	0.766275
cg13620028				0.034647826	0.050911765	0.035065625	0.033538095	0.0373	0.034005882	0.0375
cg07694400				0.790454348	0.733570588	0.7673625	0.804271429	0.609535	0.605923529	0.79365
cg06808011				0.653858696	0.815076471	0.759465625	0.784485714	0.69098	0.602058824	0.7689
cg11474763				0.898643478	0.928314706	0.916403125	0.921942857	0.89263	0.898288235	0.9372
cg05709402				0.870073913	0.71735	0.8764625	0.899995238	0.855965	0.849141176	0.75305
cg06085476				0.079693478	0.218541176	0.103415625	0.129342857	0.103675	0.120577311	0.2058
cg05576648				0.168117391	0.430214706	0.30163125	0.244442857	0.218535	0.128787647	0.421
cg03502001				0.946786957	0.905788235	0.94723125	0.953161905	0.84479	0.706924706	0.946425
cg05654422				0.01456087	0.012873529	0.014465625	0.014133333	0.01437	0.013988235	0.013875
cg01990342				0.868047826	0.883417647	0.887384375	0.862833333	0.847265	0.776770588	0.8509
cg06810647				0.258919565	0.426526471	0.404403125	0.264547619	0.29329	0.189723529	0.276025
cg20957095				0.074278261	0.161594118	0.076296875	0.068519048	0.07587	0.1039	0.1239
cg01834027				0.915819565	0.923608824	0.9318125	0.92677619	0.901835	0.815588235	0.905675
cg07882007				0.91238913	0.916979412	0.926909375	0.921090476	0.829975	0.837964706	0.873725
cg07176034				0.012419565	0.011247059	0.01203125	0.012628571	0.012185	0.012635294	0.011525
cg26116742				0.161829952	0.328813603	0.182850781	0.193628571	0.166695	0.237152941	0.28625
cg10824926				0.882628261	0.782602941	0.873084375	0.891790476	0.84894	0.813105882	0.794
cg01606027				0.344497826	0.442755882	0.585109375	0.334390476	0.30507	0.2266	0.166825
cg13049261				0.866443478	0.902644118	0.924246875	0.864128571	0.89516	0.822729412	0.891325
cg22509054				0.024069565	0.021685294	0.0244	0.025509524	0.02485	0.024247059	0.022675
cg13519935				0.034178261	0.048020588	0.035153125	0.037471429	0.03815	0.041494118	0.039575
cg07505334				0.036806522	0.053688235	0.036871875	0.036257143	0.03774	0.037894118	0.0399
cg04568710				0.029217391	0.044217647	0.02979375	0.029338095	0.02814	0.035023529	0.0346
cg06490385				0.026015217	0.029744118	0.027315625	0.026190476	0.025195	0.025435294	0.027
cg21614638				0.581897826	0.719323529	0.755821875	0.815580952	0.5207	0.488117647	0.642575
cg03841312				0.932478261	0.962461765	0.95428125	0.953995238	0.94808	0.9181	0.941975
cg15256804				0.050002174	0.070629412	0.054478125	0.047404762	0.051695	0.051358824	0.056575
cg11381282				0.894536957	0.96265	0.952871875	0.954733333	0.91317	0.807211765	0.93465
cg10930260				0.016293478	0.021229412	0.0217	0.014890476	0.016505	0.018388235	0.0193
cg24871714				0.322145652	0.446058824	0.522840625	0.3142	0.251225	0.215952941	0.414525
cg01061025				0.072902174	0.062582353	0.085165625	0.077914286	0.090755	0.069752941	0.0607
cg01313497				0.057445652	0.035379412	0.050840625	0.0426	0.06	0.032905882	0.042775
cg05948372				0.161873913	0.215785294	0.26093125	0.096390476	0.07777	0.064405882	0.076075
cg24840365				0.018106522	0.015938235	0.0180875	0.018285714	0.017215	0.019064706	0.017275
cg24603576				0.941967391	0.953220588	0.941115625	0.969428571	0.899915	0.836617647	0.950625
cg05012551				0.089656522	0.198355147	0.099899375	0.092561905	0.120865	0.115217647	0.148475
cg27616378				0.858704348	0.878455882	0.87361875	0.881547619	0.84561	0.843376471	0.876375
cg12890903				0.279473913	0.245608824	0.40765625	0.25352381	0.17332	0.160129412	0.228625
cg00861875				0.043593478	0.053420588	0.05589375	0.062471429	0.035325	0.139676471	0.131525
cg11909310				0.054093478	0.082879412	0.054240625	0.05337619	0.06058	0.061105882	0.0603
cg04793268				0.14263913	0.203155392	0.1175375	0.1313	0.111115	0.151452941	0.2121
cg23177883				0.820908696	0.84945	0.851996875	0.851838095	0.76	0.708488235	0.79245
cg11215013				0.745830435	0.780041176	0.797396875	0.804552381	0.717495	0.7064	0.76085
cg11215015				0.105091304	0.212107843	0.1144625	0.091290476	0.132415	0.154423529	0.183575
cg14642636				0.070467391	0.146335294	0.074421875	0.085238095	0.07463	0.091717647	0.0859
cg02593352				0.020565217	0.018338235	0.019565625	0.01957619	0.01968	0.021111765	0.018325
cg07424335				0.02763913	0.037882353	0.02834375	0.025914286	0.02929	0.030129412	0.031625
cg21184075				0.051282609	0.103405882	0.0583375	0.061704762	0.06308	0.083952941	0.066925
cg05938437				0.019786957	0.01785	0.020384375	0.018871429	0.02336	0.027070588	0.016375
cg25827351				0.055308696	0.064335294	0.05806875	0.072909524	0.059275	0.054017647	0.058775
cg01560119				0.807765217	0.618997899	0.82209375	0.808028571	0.7672	0.754476471	0.670825
cg09686635				0.043317391	0.070752941	0.04444375	0.051019048	0.046135	0.057117647	0.053175
cg26633783				0.098869565	0.060891176	0.1346	0.182980952	0.063035	0.158223529	0.1397
cg16694896				0.024732609	0.029955882	0.027884375	0.024561905	0.02619	0.037988235	0.0241
cg09286079				0.959876304	0.96275	0.97493125	0.849104762	0.87805	0.6493	0.8479
cg25472353				0.042973913	0.087685294	0.043553125	0.050547619	0.04482	0.053594118	0.0574
cg06889350				0.071163043	0.063120588	0.115415625	0.072461905	0.08212	0.079058824	0.061925
cg12194864				0.775756522	0.859414706	0.82549375	0.81032381	0.81492	0.785529412	0.825075
cg20957316				0.769530435	0.824270588	0.86070625	0.845209524	0.65125	0.589194118	0.740025
cg14593550				0.114691304	0.225533333	0.132475	0.129166667	0.140325	0.134717647	0.14755
cg25292316				0.805471739	0.809352941	0.822146875	0.84572381	0.74758	0.773305882	0.832
cg15172739				0.584886957	0.606123529	0.79386875	0.453761905	0.460015	0.294917647	0.4336
cg16240480				0.563652174	0.730797059	0.713309375	0.734304762	0.55099	0.4422	0.683125
cg09338170				0.042852174	0.073858824	0.045515625	0.058904762	0.04643	0.049988235	0.0616
cg20946037				0.761334783	0.880970588	0.855446875	0.841719048	0.810285	0.716735294	0.8298
cg04858616				0.130315217	0.138667647	0.335534375	0.120433333	0.127095	0.114864706	0.1923
cg21683659				0.841719565	0.799626471	0.853115625	0.888252381	0.72417	0.666047059	0.90465
cg16464735				0.746771739	0.509054729	0.773075	0.783714286	0.72173	0.666423529	0.545815
cg18849799				0.140252174	0.0983	0.139790625	0.13117619	0.13354	0.125264706	0.111975
cg22186380				0.863658696	0.708126471	0.830025	0.891590476	0.81712	0.834211765	0.761025
cg00776364				0.953241304	0.976805882	0.966621875	0.969104762	0.95713	0.941229412	0.96365
cg04995860				0.033971739	0.058420588	0.03811875	0.037509524	0.035515	0.044947059	0.038575
cg05757016				0.020893478	0.015673529	0.020221875	0.017952381	0.020745	0.0232	0.01555
cg01429321				0.075958696	0.059476471	0.12076875	0.1156	0.10655	0.083070588	0.1537
cg09099062				0.026382609	0.018714706	0.02378125	0.029547619	0.02543	0.040094118	0.025475
cg10548700				0.08925	0.165182353	0.088963393	0.08772381	0.089095	0.123252941	0.15225
cg00056719				0.016871739	0.014185294	0.01698125	0.016728571	0.016515	0.016394118	0.015725
cg11253879				0.757517391	0.791029412	0.832640625	0.795471429	0.73851	0.657405882	0.7413
cg24352349				0.669869565	0.611241176	0.755390625	0.528447619	0.47519	0.4461	0.564375
cg17327186				0.053015217	0.100986176	0.057409375	0.056690476	0.059985	0.063682353	0.08635
cg00958927				0.407054348	0.575455882	0.58774375	0.54832381	0.37504	0.301429412	0.30395
cg04539203				0.184908696	0.196873529	0.246234375	0.099433333	0.171415	0.083805882	0.35245
cg26995083				0.899669565	0.895682353	0.91385625	0.881871429	0.857745	0.780917647	0.909625
cg20657098				0.031656522	0.047582353	0.03386875	0.029133333	0.031195	0.033064706	0.03545
cg17045772				0.84883913	0.881294118	0.882584375	0.887433333	0.856095	0.753782353	0.8638
cg03591676				0.050773913	0.041767647	0.051590625	0.044452381	0.04561	0.0486	0.044625
cg03093398				0.020330435	0.016485294	0.0205375	0.020461905	0.02021	0.018752941	0.018
cg04078939				0.04003913	0.046911765	0.043384375	0.044242857	0.04087	0.040452941	0.0452
cg02856727				0.598493478	0.706476471	0.656615625	0.640814286	0.585315	0.469111765	0.51185
cg06120755				0.916663043	0.912364706	0.93020625	0.926180952	0.82601	0.858947059	0.8898
cg22981519				0.054484783	0.123679412	0.058246875	0.052590476	0.07123	0.070941176	0.1185
cg05930166				0.045969565	0.032473529	0.054403125	0.044009524	0.049655	0.043911765	0.037675
cg19936194				0.061795652	0.033208824	0.05365	0.046690476	0.04766	0.063841176	0.05365
cg13440641				0.043478261	0.0358	0.04509375	0.04057619	0.049215	0.043394118	0.03805
cg00489772				0.707306522	0.770617647	0.777846875	0.77602381	0.693255	0.572923529	0.698625
cg14611402				0.618093478	0.741029412	0.761634375	0.759095238	0.7221	0.559247059	0.639075
cg05611199				0.059165217	0.038385294	0.06109375	0.058990476	0.056115	0.057435294	0.0534
cg16162970				0.862247826	0.932091176	0.933628125	0.926166667	0.92644	0.798094118	0.8853
cg00870279				0.314878261	0.341320588	0.431225	0.356452381	0.17748	0.142129412	0.280175
cg16981024				0.308769565	0.411514706	0.516384375	0.339880952	0.32188	0.228888235	0.5
cg02123995				0.025178261	0.040620588	0.027903125	0.024257143	0.02732	0.027476471	0.033075
cg18168448				0.827078261	0.844108824	0.86938125	0.909466667	0.698215	0.697488235	0.64365
cg17251319				0.181176087	0.2444	0.272921875	0.278590476	0.20285	0.115576471	0.31395
cg07780669				0.059265217	0.170640735	0.06646875	0.072095238	0.069615	0.101258824	0.10035
cg02376887				0.835486957	0.6236	0.838221875	0.844185714	0.79706	0.789141176	0.699525
cg12607514				0.014297826	0.012052941	0.0140375	0.013409524	0.01367	0.013352941	0.013625
cg04348222				0.533347826	0.601258824	0.686025	0.479938095	0.49572	0.346894118	0.406925
cg25929976				0.710930435	0.831241176	0.832646875	0.752780952	0.750395	0.331064706	0.692225
cg13561948				0.013319565	0.011470588	0.013625	0.012980952	0.01306	0.0128	0.01275
cg16813552				0.865026087	0.909823529	0.88740625	0.8872	0.858375	0.746370588	0.894775
cg04471507				0.2857	0.335458824	0.34805	0.271861905	0.18942	0.139782353	0.3109
cg27391710				0.016965217	0.0154	0.01669375	0.017038095	0.017305	0.017558824	0.0169
cg06294561				0.773871739	0.746702941	0.8266875	0.815595238	0.79935	0.806052941	0.772625
cg06392426				0.275776087	0.516058824	0.5315875	0.337295238	0.23886	0.087141176	0.14735
cg17135058				0.041386957	0.086885294	0.043015625	0.042090476	0.04886	0.054723529	0.0672
cg09309973				0.166858696	0.279909118	0.210853125	0.209382313	0.138114	0.174752941	0.343075
cg11567849				0.930463043	0.933058824	0.92908125	0.93332381	0.923555	0.922305882	0.935475
cg09606564				0.43491087	0.570658824	0.55720625	0.682519048	0.41952	0.379723529	0.578975
cg17054640				0.846013043	0.830035294	0.87985	0.836728571	0.766435	0.692388235	0.8235
cg11094939				0.034536957	0.047464706	0.03480625	0.035338095	0.034	0.036952941	0.042825
cg03358887				0.061097826	0.125529412	0.06854	0.06697619	0.08304	0.068529412	0.131125
cg15598719				0.926636957	0.934244118	0.940184375	0.941828571	0.92016	0.881211765	0.942575
cg14136186				0.696584783	0.686858824	0.765665625	0.45962381	0.5279	0.311688235	0.599275
cg11690979				0.31691087	0.532714706	0.561340625	0.525885714	0.37731	0.168882353	0.317825
cg21517792				0.74563913	0.738885294	0.827325	0.663814286	0.619335	0.571452941	0.55885
cg06670599				0.677178261	0.859244118	0.79626875	0.799604762	0.654865	0.469352941	0.660725
cg13985118				0.896236957	0.898320588	0.916578125	0.832828571	0.852545	0.760617647	0.9081
cg08639762				0.354291304	0.245276471	0.28305	0.367957143	0.25351	0.397188235	0.325325
cg19738490				0.921593478	0.931802941	0.936178125	0.931895238	0.91618	0.889629412	0.926625
ch.14.849914F				0.072363043	0.143087815	0.087326042	0.083319048	0.08143	0.097117647	0.14995
cg03859395				0.110421739	0.179033824	0.111446875	0.108663333	0.096952	0.102476471	0.178225
cg04369964				0.169034783	0.27985	0.3063125	0.097590476	0.1014	0.113011765	0.11235
cg20001219				0.97191087	0.976479412	0.97686875	0.971857143	0.96499	0.880476471	0.976325
cg04284137				0.022773913	0.023794118	0.0239125	0.023547619	0.0209	0.022488235	0.02575
cg00538370				0.108780435	0.226314706	0.110659375	0.128166667	0.113245	0.139029412	0.20825
cg26431343				0.600663043	0.66075	0.62799375	0.646214286	0.494035	0.486529412	0.6363
cg07328209				0.030532609	0.031929412	0.034284375	0.031914286	0.0327	0.031276471	0.03405
cg01651364				0.04885	0.067829412	0.05498125	0.049585714	0.048225	0.052252941	0.054625
cg03432225				0.645241304	0.682411765	0.6994125	0.734485714	0.567505	0.583029412	0.656675
cg26072327				0.02945	0.047944118	0.0455125	0.031852381	0.03074	0.035323529	0.03835
cg00719108				0.985176087	0.988473529	0.985475	0.986066667	0.98503	0.974470588	0.98645
cg25712246				0.034573913	0.027882353	0.03268125	0.036838095	0.037435	0.033041176	0.035475
cg13034654				0.02395628	0.035435294	0.024553125	0.024238095	0.023925	0.029188235	0.02685
cg00620476				0.858269565	0.948805882	0.901925	0.921938095	0.8505	0.816711765	0.91285
cg27535885				0.913580435	0.9342	0.92216875	0.934038095	0.85396	0.729229412	0.88985
cg04015129				0.861956522	0.875861765	0.868459375	0.869380952	0.80553	0.782311765	0.851875
cg21459266				0.840328261	0.8444	0.864309375	0.875933333	0.793395	0.8074	0.856125
cg06925387				0.14628913	0.325043709	0.15501875	0.159190476	0.15397	0.188169118	0.246575
cg24325790				0.848730435	0.919420588	0.887315625	0.881933333	0.85215	0.787670588	0.90605
cg00994649				0.871221739	0.903261765	0.87744375	0.868833333	0.848375	0.812311765	0.897025
cg00525145				0.976128261	0.962814706	0.97574375	0.96487619	0.98546	0.895429412	0.985125
cg07357346				0.485617391	0.617288235	0.71163125	0.5866	0.523155	0.383941176	0.43285
cg03949284				0.384152174	0.612167647	0.687040625	0.439238095	0.442805	0.114370588	0.4232
cg03607573				0.546163043	0.617944118	0.78469375	0.369104762	0.466945	0.256382353	0.422
cg27141871				0.51333913	0.599026471	0.645915625	0.6027	0.461695	0.3841	0.4695
[truncated: 8,700 more rows]
