# Supplementary material for: HDNA methylation data-based molecular subtype classification related to the prognosis of patients with hepatocellular carcinoma
Source: BMC Med Genomics. 2020 Aug 24;13:118. doi: 10.1186/s12920-020-00770-5 (PMC7447581; doi:10.1186/s12920-020-00770-5)
Supplement: Supplementary file 8 — Additional file 8: Table S8. 7 cluster-specific methylation sites. One hundred nineteen methylation sites were considered cluster-specific methylation sites. [file 12920_2020_770_MOESM8_ESM.txt]

RegionID	CpG	chr	start	end	Entropy	CS_Cluster1	CS_Cluster2	CS_Cluster3	CS_Cluster4	CS_Cluster5	CS_Cluster6	CS_Cluster7	Cluster1	Cluster2	Cluster3	Cluster4	Cluster5	Cluster6	Cluster7
QDCMR_5509	cg19725553				0.896	-0.113	0.000	0.111	0.109	0.000	-0.603	-0.113	0.455823913	0.6616	0.763015625	0.471380952	0.46112	0.106405882	0.45485
QDCMR_9190	cg00609630				1.098	0.000	0.000	0.000	0.000	0.000	-0.651	0.000	0.624436957	0.800620588	0.81833125	0.538647619	0.599175	0.176288235	0.608925
QDCMR_10560	cg17983217				1.134	0.000	0.000	0.000	0.000	0.000	-0.760	0.000	0.540806522	0.799302941	0.775459375	0.556366667	0.75298	0.137094118	0.54655
QDCMR_8461	cg26418147				1.166	0.000	0.000	0.446	0.000	0.000	-0.416	0.000	0.444156522	0.550588235	0.722884375	0.4587	0.359365	0.074764706	0.258325
QDCMR_6750	cg18055007				1.185	0.000	0.020	0.000	0.000	0.000	-0.753	0.000	0.609858696	0.831029412	0.7912375	0.581880952	0.76745	0.184841176	0.62455
QDCMR_40	cg13656173				1.251	0.000	0.000	0.316	0.000	0.032	-0.509	0.000	0.491467391	0.646391176	0.76501875	0.3763	0.58662	0.149394118	0.582775
QDCMR_6036	cg06877848				1.411	0.000	0.000	0.000	0.000	0.000	-0.770	0.000	0.934482609	0.944370588	0.94241875	0.847385714	0.930075	0.510823529	0.916575
QDCMR_3515	cg09431416				1.278	0.000	0.000	0.261	0.000	0.000	-0.447	0.000	0.469578261	0.712885294	0.809828125	0.570271429	0.58901	0.174288235	0.376525
QDCMR_1997	cg03949284				1.408	-0.013	0.000	0.052	0.000	0.006	-0.492	-0.003	0.384152174	0.612167647	0.687040625	0.439238095	0.442805	0.114370588	0.4232
QDCMR_7231	cg18462764				1.381	0.000	0.000	0.130	0.000	0.000	-0.652	0.000	0.428208696	0.609755882	0.678353125	0.514290476	0.39764	0.079082353	0.563
QDCMR_4796	cg05724110				1.507	0.000	0.000	0.000	0.000	0.000	0.000	0.433	0.099315217	0.087426471	0.100278125	0.301357143	0.04368	0.083923529	0.51625
QDCMR_4171	cg10494684				1.436	0.000	0.000	0.364	0.000	0.000	-0.139	0.000	0.537358696	0.692273529	0.835071875	0.6838	0.422155	0.213505882	0.271525
QDCMR_4966	cg14126601				1.462	0.000	0.000	0.000	-0.033	-0.027	-0.670	0.062	0.73021087	0.842773529	0.88958125	0.7288	0.724545	0.363570588	0.75735
QDCMR_10018	cg03631743				4.582	0.000	0.000	0.000	0.000	0.000	-0.716	0.000	0.964156522	0.976205882	0.974946875	0.974004762	0.97467	0.837223529	0.9751
QDCMR_6658	cg05894970				1.506	0.000	0.000	0.104	0.000	0.000	-0.628	0.000	0.548063043	0.720285294	0.772628125	0.675057143	0.64373	0.201188235	0.5062
QDCMR_8868	cg07545306				1.468	0.000	0.000	0.000	0.000	0.000	-0.628	0.000	0.845054348	0.873864706	0.91780625	0.624566667	0.729835	0.331417647	0.760675
QDCMR_6527	cg16510070				1.477	0.000	0.000	0.000	0.251	-0.083	0.000	0.000	0.673265217	0.514035294	0.632821875	0.836419048	0.23525	0.298458824	0.747175
QDCMR_10218	cg00754357				1.527	0.000	0.000	0.000	0.000	0.000	-0.774	0.000	0.779704348	0.852817647	0.87956875	0.758485714	0.822335	0.387264706	0.8083
QDCMR_8532	cg16725050				1.514	0.000	0.000	0.462	0.000	0.000	0.000	-0.077	0.314593478	0.472120588	0.674078125	0.370833333	0.3454	0.165541176	0.09675
QDCMR_1022	cg03294491				1.520	0.063	0.000	0.000	0.000	-0.044	-0.631	-0.047	0.632341304	0.758394118	0.7822875	0.623490476	0.59177	0.250917647	0.603125
QDCMR_2252	cg00124375				1.511	0.000	0.010	0.000	0.000	0.000	-0.706	0.000	0.513445652	0.738605882	0.694928125	0.508247619	0.69812	0.147511765	0.52365
QDCMR_7070	cg02012159				1.557	0.000	0.000	0.000	0.000	0.000	-0.575	0.000	0.751658696	0.885194118	0.854928125	0.674595238	0.677625	0.307758824	0.5749
QDCMR_5360	cg08481075				1.560	0.000	0.000	0.000	0.000	0.000	-0.628	0.000	0.596163043	0.840135294	0.851765625	0.616233333	0.700515	0.272347059	0.610725
QDCMR_4569	cg00085416				1.563	0.000	0.000	0.116	0.000	0.000	-0.472	0.000	0.580736957	0.690455882	0.779484375	0.4303	0.5476	0.220641176	0.542775
QDCMR_6358	cg00672333				1.561	0.000	0.000	0.000	0.000	0.000	-0.639	0.000	0.558626087	0.795355882	0.81589375	0.715619048	0.636305	0.231947059	0.5471
QDCMR_1347	cg08508368				1.566	0.000	0.160	0.000	0.000	0.000	-0.582	0.000	0.542284783	0.819788235	0.72149375	0.677052381	0.526715	0.229364706	0.498475
QDCMR_4752	cg08055087				1.614	0.000	0.000	0.360	0.000	0.000	-0.319	0.000	0.239215217	0.463388235	0.62525625	0.345095238	0.27659	0.057205882	0.18935
QDCMR_729	cg09928027				1.616	0.022	0.000	0.000	0.000	-0.192	0.000	0.000	0.735408696	0.710811765	0.735115625	0.834461905	0.328395	0.405588235	0.857025
QDCMR_1479	cg03774468				1.718	0.000	0.000	0.131	0.000	0.000	-0.150	-0.010	0.221156522	0.436294118	0.542990625	0.205038095	0.212755	0.060441176	0.2092
QDCMR_1790	cg23891286				1.605	0.000	0.000	0.000	0.000	0.000	-0.865	0.000	0.954395652	0.977370588	0.980084375	0.943742857	0.977765	0.604352941	0.948
QDCMR_6627	cg25147158				1.595	0.000	-0.028	0.000	0.684	0.000	0.000	0.000	0.243330435	0.176555882	0.236740625	0.696057143	0.205965	0.364294118	0.3149
QDCMR_4742	cg11775521				1.637	0.000	0.000	0.000	0.000	0.000	-0.694	0.000	0.676291304	0.779491176	0.832834375	0.799266667	0.76477	0.370388235	0.760625
QDCMR_9921	cg06236559				1.616	0.000	0.000	0.000	0.000	0.000	-0.723	0.000	0.687036957	0.782464706	0.79775625	0.714452381	0.636335	0.280494118	0.667975
QDCMR_2177	cg22492099				1.613	0.000	0.000	0.194	0.000	0.000	-0.483	0.000	0.362645652	0.55515	0.6607375	0.423952381	0.327065	0.097564706	0.320175
QDCMR_4924	cg15068733				1.647	0.000	0.000	0.114	0.000	0.000	-0.467	0.000	0.420956522	0.584452941	0.663928125	0.373733333	0.42766	0.122205882	0.366575
QDCMR_1952	cg25929976				1.642	0.000	0.000	0.000	0.000	0.000	-0.735	0.000	0.710930435	0.831241176	0.832646875	0.752780952	0.750395	0.331064706	0.692225
QDCMR_7677	cg09375033				1.637	0.000	0.000	0.063	0.000	0.000	-0.609	0.000	0.57635	0.703182353	0.78716875	0.550480952	0.6274	0.253135294	0.588975
QDCMR_9221	cg18670767				1.647	0.000	0.000	0.269	0.000	0.000	-0.353	0.000	0.266245217	0.493226471	0.630625938	0.368957143	0.20358	0.060570588	0.239525
QDCMR_6048	cg22916017				2.055	0.000	0.000	0.000	0.000	0.000	-0.789	0.000	0.885013043	0.940235294	0.9159875	0.908271429	0.91378	0.611858824	0.902975
QDCMR_6659	cg14619259				1.657	0.000	0.000	0.000	0.000	0.000	-0.419	0.000	0.330834783	0.585882353	0.6133375	0.196933333	0.4978	0.025752941	0.2848
QDCMR_6093	cg10857250				1.687	0.000	0.000	0.000	0.000	0.000	-0.399	0.024	0.756015217	0.861644118	0.889603125	0.529071429	0.73859	0.369094118	0.759575
QDCMR_5184	cg22486834				1.742	0.000	0.000	0.000	0.071	-0.062	-0.408	-0.063	0.544517391	0.784820588	0.7744375	0.5665	0.53269	0.286164706	0.536275
QDCMR_5920	cg23934731				1.687	0.000	0.000	0.000	0.000	0.000	-0.712	0.000	0.776928261	0.875908824	0.937234375	0.820152381	0.86873	0.443264706	0.8258
QDCMR_694	cg19542346				1.688	0.000	0.000	0.119	0.000	0.000	-0.407	0.000	0.678776087	0.764588235	0.81304375	0.741952381	0.500285	0.233341176	0.4405
QDCMR_2898	cg17207590				1.796	0.000	0.000	0.000	0.000	0.000	-0.525	0.000	0.689365217	0.818855882	0.85423125	0.734671429	0.734385	0.345758824	0.586375
QDCMR_672	cg08526412				1.757	0.000	0.000	0.009	0.000	0.000	-0.493	0.000	0.5511	0.687170588	0.746675	0.720480952	0.398665	0.180058824	0.44335
QDCMR_3398	cg20503956				1.735	0.000	0.000	0.000	0.000	0.000	-0.682	0.000	0.6391	0.846958824	0.827503125	0.8097	0.66505	0.299717647	0.697675
QDCMR_4225	cg19701087				1.791	-0.003	0.000	0.000	0.000	-0.005	-0.423	0.018	0.570634783	0.806135294	0.78599375	0.580904762	0.539675	0.300764706	0.59905
QDCMR_7702	cg20024110				1.742	0.000	0.000	0.000	0.094	-0.351	0.000	0.000	0.543395652	0.412776471	0.452621875	0.768757143	0.211005	0.354970588	0.700275
QDCMR_1842	cg17215278				1.755	0.000	0.000	0.000	0.000	0.000	-0.192	0.000	0.641221739	0.811620588	0.824	0.729914286	0.685855	0.283641176	0.38945
QDCMR_5320	cg15925365				1.783	0.081	0.000	0.000	0.000	-0.080	-0.420	-0.081	0.592665217	0.798764706	0.79191875	0.591009524	0.570155	0.315117647	0.57515
QDCMR_6057	cg23676480				1.763	0.000	0.025	0.100	0.000	0.033	-0.451	0.000	0.559861304	0.806417647	0.829675	0.736357143	0.762735	0.286164706	0.515025
QDCMR_5324	cg06911873				1.768	0.000	0.000	0.355	0.000	0.000	-0.312	0.000	0.554056522	0.570591176	0.72320625	0.403519048	0.33006	0.1611	0.53625
QDCMR_9829	cg19696794				1.796	0.000	0.000	0.270	0.000	0.000	-0.407	0.000	0.507045652	0.59775	0.7199	0.5881	0.44882	0.173658824	0.349475
QDCMR_3959	cg01754780				1.787	0.000	0.000	0.308	0.000	0.000	-0.439	0.000	0.565721739	0.710644118	0.862403125	0.654585714	0.513665	0.3135	0.505775
QDCMR_3369	cg26780138				1.788	0.000	0.000	0.000	0.000	0.000	-0.607	0.000	0.51953913	0.763908824	0.717334375	0.624490476	0.603085	0.239247059	0.690275
QDCMR_5090	cg26331172				1.791	0.000	0.000	0.000	0.000	0.000	-0.664	0.000	0.66748913	0.853591176	0.844434375	0.752404762	0.824075	0.361058824	0.776875
QDCMR_2262	cg02043994				1.797	0.000	0.000	0.000	0.000	0.000	-0.581	0.000	0.522843478	0.746761765	0.71999375	0.593	0.61908	0.220964706	0.499275
QDCMR_5808	cg07074543				1.809	0.000	0.000	0.000	0.000	0.000	-0.619	0.000	0.33403913	0.567867647	0.56346875	0.493252381	0.434445	0.038	0.378425
QDCMR_2135	cg22689909				1.810	0.000	0.000	0.230	0.000	0.000	-0.092	0.000	0.349052174	0.574173529	0.699921875	0.518219048	0.375015	0.139976471	0.1844
QDCMR_2916	cg22775000				1.814	0.000	0.000	0.000	0.000	0.000	-0.522	0.000	0.419506522	0.654558824	0.691184375	0.40707619	0.50853	0.159105882	0.4788
QDCMR_1718	cg27454412				1.816	0.000	0.000	0.078	0.000	0.000	-0.559	0.000	0.53976087	0.682867647	0.7313875	0.457509524	0.674095	0.202794118	0.60135
QDCMR_7739	cg13184736				1.842	0.000	0.000	0.047	0.000	0.000	0.000	0.000	0.550708696	0.784738235	0.830678125	0.632495238	0.51324	0.286864706	0.308375
QDCMR_6315	cg14069088				1.833	0.000	0.008	0.009	0.114	0.000	0.000	0.000	0.592841304	0.647275	0.68494375	0.716519048	0.27133	0.159535294	0.2394
QDCMR_25	cg11543397				1.873	0.000	0.000	0.000	0.000	0.000	-0.441	0.004	0.38643913	0.590282353	0.611503125	0.362380952	0.399995	0.1179	0.423825
QDCMR_789	cg11131549				1.859	0.000	0.000	0.015	0.000	0.000	-0.278	0.000	0.385704348	0.600582353	0.631646875	0.422114286	0.412795	0.113905882	0.227975
QDCMR_4111	cg13257412				1.972	0.000	0.000	0.156	0.000	0.000	-0.247	0.000	0.450241304	0.548373529	0.664190625	0.458319048	0.31731	0.179582353	0.4473
QDCMR_10040	cg11205006				1.934	0.000	0.000	0.000	0.000	0.000	-0.498	0.000	0.451419565	0.609120588	0.63533125	0.476480952	0.47958	0.142782353	0.363975
QDCMR_5474	cg25387487				1.978	0.000	0.000	0.000	0.000	0.000	-0.289	0.000	0.35633913	0.590317647	0.564271875	0.323014286	0.355305	0.089647059	0.218475
QDCMR_3839	cg16105117				1.876	0.000	0.000	0.116	0.000	0.000	-0.422	0.000	0.395908696	0.664332353	0.72266875	0.472966667	0.60293	0.183552941	0.597725
QDCMR_6681	cg17567195				1.938	0.000	0.000	0.000	0.000	-0.249	0.000	0.049	0.595680435	0.587685294	0.70035	0.58252381	0.287785	0.406135294	0.78315
QDCMR_7230	cg13816423				1.894	0.000	0.000	0.368	0.000	0.000	-0.012	0.000	0.64186087	0.683770588	0.836859375	0.324480952	0.555845	0.279005882	0.346225
QDCMR_3051	cg24576945				1.927	0.000	0.000	0.081	0.000	0.000	-0.315	0.000	0.43305	0.541435294	0.680434375	0.623971429	0.469005	0.153447059	0.286925
QDCMR_1998	cg03607573				1.922	0.000	0.000	0.361	0.000	0.000	-0.262	0.000	0.546163043	0.617944118	0.78469375	0.369104762	0.466945	0.256382353	0.422
QDCMR_7497	cg04986616				1.908	0.000	0.000	0.000	0.000	0.000	-0.528	0.000	0.417128261	0.6722	0.693325	0.513228571	0.56809	0.171764706	0.481225
QDCMR_9969	cg01667702				1.908	0.000	0.000	0.000	0.000	0.000	-0.452	0.000	0.513956522	0.702170588	0.736528125	0.58037619	0.45673	0.203764706	0.407925
QDCMR_8151	cg03154774				2.511	0.000	0.000	0.000	0.000	0.000	-0.722	0.000	0.933952174	0.935820588	0.937	0.884980952	0.89074	0.6351	0.930175
QDCMR_4310	cg19757631				1.956	0.000	0.000	0.353	0.000	0.000	-0.290	0.000	0.677708696	0.698741176	0.861325	0.606342857	0.467845	0.337652941	0.55475
QDCMR_8347	cg19634527				1.917	0.000	0.000	0.000	0.000	0.000	-0.494	0.000	0.500128261	0.724441176	0.766525	0.503461905	0.60099	0.235788235	0.46375
QDCMR_6822	cg07599979				1.966	0.000	0.000	0.000	0.000	0.004	-0.332	0.000	0.740245652	0.809444118	0.870753125	0.540885714	0.75792	0.396611765	0.727475
QDCMR_8911	cg18701660				1.933	0.000	0.000	0.190	0.000	0.000	-0.503	0.000	0.33021087	0.499232353	0.590090625	0.457885714	0.428355	0.0742	0.317275
QDCMR_10474	cg03975690				1.925	0.000	0.000	0.000	0.000	0.000	-0.570	0.000	0.427204783	0.653436275	0.682734375	0.631266667	0.53846	0.172791176	0.532475
QDCMR_1341	cg14928057				1.927	0.000	0.000	0.000	0.000	0.000	-0.540	0.000	0.445852174	0.731	0.72184375	0.646719048	0.531935	0.200005882	0.5206
QDCMR_7316	cg13430450				1.958	0.000	0.000	0.007	0.000	0.000	-0.416	0.000	0.827006522	0.836532353	0.8909125	0.799957143	0.78274	0.440611765	0.624725
QDCMR_3869	cg00917251				2.016	0.000	0.000	0.086	0.000	0.000	-0.319	0.000	0.36686087	0.525582353	0.6045125	0.300942857	0.37282	0.117558824	0.33765
QDCMR_5120	cg03565081				1.986	0.000	0.000	0.000	0.000	0.000	-0.498	0.000	0.666156522	0.802852941	0.846165625	0.589695238	0.65211	0.347270588	0.606025
QDCMR_8519	cg18155853				2.073	0.000	0.000	0.000	0.000	0.000	-0.407	0.000	0.957480435	0.920208824	0.947096875	0.957685714	0.773175	0.589752941	0.983075
QDCMR_8208	cg17372806				1.997	0.000	0.000	0.027	0.000	0.000	-0.309	0.000	0.59285	0.781394118	0.82640625	0.622314286	0.606255	0.333988235	0.46485
QDCMR_4917	cg01134643				1.969	0.000	0.000	0.000	0.000	0.000	-0.259	0.000	0.827019565	0.791364706	0.861515625	0.902433333	0.575015	0.447588235	0.813825
QDCMR_2877	cg17249268				1.991	0.000	0.000	0.095	0.000	0.000	-0.296	0.000	0.74637587	0.672288235	0.801009375	0.468704762	0.39099	0.267041176	0.55855
QDCMR_8282	cg15543045				1.974	0.000	0.000	0.079	0.000	0.000	-0.499	0.000	0.54138913	0.650261765	0.7407125	0.5342	0.574705	0.259723529	0.50215
QDCMR_7888	cg06881898				1.972	0.000	0.000	0.086	0.000	0.000	-0.467	0.000	0.485619565	0.638626471	0.723159375	0.4933	0.399215	0.1984	0.6192
QDCMR_6712	cg16231241				2.034	0.000	0.025	0.000	0.000	0.000	-0.450	0.000	0.507047826	0.771302941	0.693828125	0.59217619	0.57828	0.286676471	0.558725
QDCMR_5912	cg23057870				1.989	0.000	0.000	0.069	0.000	0.000	-0.513	0.000	0.707323913	0.784144118	0.859634375	0.611928571	0.72956	0.379182353	0.67825
QDCMR_7484	cg02720618				2.059	0.000	0.000	0.000	0.000	0.000	-0.508	0.000	0.605065217	0.834776471	0.782065625	0.6392	0.673965	0.360458824	0.619975
QDCMR_639	cg02828687				2.174	0.000	0.000	0.000	0.278	-0.173	0.000	0.000	0.566091304	0.582811765	0.55730625	0.766604762	0.341285	0.466411765	0.568225
QDCMR_9271	cg08332908				2.030	0.000	0.000	0.168	0.000	0.000	-0.345	0.000	0.623193478	0.697279412	0.7814	0.476757143	0.543315	0.260641176	0.4103
QDCMR_3055	cg13133304				2.001	0.000	0.000	0.000	0.074	-0.328	0.000	0.000	0.680423913	0.592561765	0.77073125	0.834580952	0.32198	0.458035294	0.59925
QDCMR_9430	cg09858022				2.005	0.000	0.000	0.150	0.000	0.000	-0.348	0.000	0.579604348	0.654644118	0.741771875	0.442219048	0.48688	0.218094118	0.3652
QDCMR_8187	cg24715680				2.033	0.000	0.184	0.205	0.000	0.194	-0.399	0.000	0.672717391	0.852735294	0.862528125	0.822666667	0.82597	0.422435294	0.623425
QDCMR_96	cg24040450				2.037	0.000	0.000	0.337	0.000	0.000	-0.318	0.000	0.627021739	0.628720588	0.788390625	0.560528571	0.42794	0.282947059	0.515875
QDCMR_14	cg06807397				2.063	-0.062	0.000	0.000	0.000	-0.059	-0.293	0.063	0.457843478	0.652488235	0.705803125	0.470933333	0.452205	0.258705882	0.4812
QDCMR_2445	cg17719317				2.029	0.000	0.000	0.197	0.000	0.000	-0.352	0.000	0.516982609	0.614408824	0.71255	0.34862381	0.376945	0.194329412	0.441475
QDCMR_5704	cg19747632				2.053	-0.022	0.000	0.000	0.000	-0.020	-0.310	0.000	0.27038913	0.595552941	0.61483125	0.37877619	0.26734	0.134088235	0.302425
QDCMR_925	cg13021301				2.026	0.000	0.000	0.074	0.000	0.000	-0.504	0.000	0.43931087	0.592602941	0.665609375	0.522071429	0.38138	0.147558824	0.385425
QDCMR_991	cg23271099				2.033	0.000	0.000	0.000	0.000	0.000	-0.543	0.000	0.881673913	0.926638235	0.94529375	0.752838095	0.72788	0.427382353	0.674225
QDCMR_6267	cg08204402				2.061	0.000	0.000	0.000	0.000	0.000	-0.537	0.000	0.816080435	0.749876471	0.85823125	0.753852381	0.65163	0.414011765	0.74515
QDCMR_2638	cg03209871				2.070	0.000	0.000	0.104	0.000	0.000	-0.428	0.000	0.670223913	0.789938235	0.863934375	0.796742857	0.613245	0.349805882	0.533825
QDCMR_8801	cg20023783				2.053	0.000	0.000	0.233	0.000	0.000	0.000	0.000	0.4621	0.565320588	0.711134375	0.598957143	0.280695	0.2062	0.57725
QDCMR_5256	cg20156116				2.058	0.000	0.000	0.000	0.301	-0.195	0.000	0.000	0.606280435	0.661864706	0.67570625	0.805914286	0.305475	0.402464706	0.544825
QDCMR_9162	cg03852144				2.085	0.000	0.000	0.032	0.000	0.000	0.000	-0.301	0.39435	0.651997059	0.6903875	0.5732	0.465985	0.299352941	0.172625
QDCMR_7775	cg23146172				2.064	0.000	0.000	0.033	0.000	0.000	-0.357	0.000	0.506569565	0.679726471	0.739925	0.4801	0.42524	0.253452941	0.528375
QDCMR_9010	cg17367616				2.071	0.000	0.000	0.430	0.000	0.000	0.000	0.000	0.349469565	0.4302	0.622584375	0.385838095	0.2601	0.109182353	0.1228
QDCMR_7332	cg18838431				2.297	0.000	0.088	0.075	0.068	0.000	-0.547	0.000	0.663345652	0.781479412	0.800646875	0.793409524	0.78103	0.435752941	0.722975
QDCMR_9907	cg08640923				2.086	0.000	0.000	0.424	0.000	0.000	0.000	-0.133	0.251717391	0.361323529	0.559871875	0.320804762	0.253865	0.1532	0.0749
QDCMR_4969	cg15806857				2.106	0.000	0.000	0.000	0.000	0.000	-0.561	0.000	0.50153913	0.711197059	0.685959375	0.626066667	0.60004	0.246964706	0.56245
QDCMR_7368	cg08220696				2.348	0.000	0.000	0.000	0.000	0.000	-0.676	0.000	0.885	0.920985294	0.917946875	0.884385714	0.818585	0.558958824	0.863525
QDCMR_12	cg16617366				2.148	0.000	0.100	0.000	0.000	0.000	-0.106	0.000	0.678208696	0.859682353	0.776028125	0.7337	0.68016	0.386305882	0.4559
QDCMR_5568	cg07217954				2.092	0.000	0.000	0.002	0.000	0.000	-0.451	0.000	0.467536957	0.633155882	0.683525	0.394433333	0.541725	0.191364706	0.492925
