# Supplementary material for: HDNA methylation data-based molecular subtype classification related to the prognosis of patients with hepatocellular carcinoma
Source: BMC Med Genomics. 2020 Aug 24;13:118. doi: 10.1186/s12920-020-00770-5 (PMC7447581; doi:10.1186/s12920-020-00770-5)
Supplement: Supplementary file 9 — Additional file 9: Table S9. Genome annotation of methylation sites. One hundred nineteen methylation sites were subjected to genomic annotations which obtained 105 genes near these methylation sites. [file 12920_2020_770_MOESM9_ESM.txt]

CpG	Chrom	Start	End	GeneSymbol	Feature_Type
cg23676480	chr20	25059176	25059177	ACSS1	S_Shore
cg25387487	chr5	157576173	157576174	ADAM19	Island
cg00672333	chr17	38572209	38572210	SRCIN1	N_Shore
cg01754780	chr17	38572446	38572447	SRCIN1	Island
cg14619259	chr5	142325974	142325975	AC005592.2	Island
cg03774468	chr3	141231262	141231263	PXYLP1	Island
cg00754357	chr1	52554055	52554056	RP11-25O10.2	S_Shore
cg02043994	chr6	15244647	15244648	RP11-560J1.2	Island
cg15925365	chr6	52994200	52994201	GSTA4	N_Shore
cg19701087	chr6	52994210	52994211	GSTA4	N_Shore
cg22486834	chr6	52994309	52994310	GSTA4	N_Shore
cg24715680	chr2	214810705	214810706	AC072062.1	S_Shore
cg17215278	chr1	116571641	116571642	CD58	S_Shore
cg20024110	chr6	33009931	33009932	HLA-DOA	S_Shore
cg01667702	chr17	7933286	7933287	TRAPPC1	S_Shore
cg13021301	chr17	7933215	7933216	TRAPPC1	S_Shore
cg14928057	chr17	4988247	4988248	RP5-1050D4.5	S_Shore
cg00754357	chr1	52554055	52554056	ZCCHC11	S_Shore
cg09431416	chr17	77141791	77141792	SEC14L1	S_Shore
cg08526412	chr1	54054441	54054442	TCEANC2	S_Shore
cg24040450	chr1	196609733	196609734	KCNT2	S_Shore
cg22916017	chr11	64343259	64343260	MIR7155	S_Shore
cg22775000	chr9	100472899	100472900	TMEFF1	N_Shore
cg23891286	chr1	179025166	179025167	FAM20B	N_Shore
cg14928057	chr17	4988247	4988248	CAMTA2	S_Shore
cg03565081	chr14	23009761	23009762	C14orf93	N_Shore
cg22492099	chr15	43122776	43122777	TMEM62	.
cg16231241	chr6	33248061	33248062	HCG25	N_Shore
cg23934731	chr15	89361642	89361643	LINC00925	Island
cg16510070	chr16	27427300	27427301	IL21R	.
cg08332908	chr17	40309074	40309075	RARA	.
cg09858022	chr17	40309081	40309082	RARA	.
cg17719317	chr4	6907879	6907880	TBC1D14	N_Shore
cg24576945	chr3	42701711	42701712	HHATL	.
cg16231241	chr6	33248061	33248062	XXbac-BPG157A10.21	N_Shore
cg03294491	chr18	47931872	47931873	SMAD2	S_Shore
cg06236559	chr18	47931932	47931933	SMAD2	S_Shore
cg03975690	chr7	88218977	88218978	AC003991.3	N_Shore
cg03154774	chr2	196639154	196639155	CCDC150	N_Shore
cg01667702	chr17	7933286	7933287	CNTROB	S_Shore
cg13021301	chr17	7933215	7933216	CNTROB	S_Shore
cg10857250	chr12	122501533	122501534	RP11-15J22.8	S_Shore
cg08055087	chr6	7106896	7106897	RREB1	Island
cg19696794	chr6	7106719	7106720	RREB1	N_Shore
cg13816423	chr6	41545428	41545429	FOXP4	N_Shore
cg22916017	chr11	64343259	64343260	CCDC88B	S_Shore
cg03949284	chr6	33193556	33193557	COL11A2	Island
cg08481075	chr6	33193551	33193552	COL11A2	Island
cg07217954	chr7	1027823	1027824	C7orf50	Island
cg27454412	chr7	1027811	1027812	C7orf50	Island
cg08526412	chr1	54054441	54054442	TMEM59	S_Shore
cg06807397	chr13	44374277	44374278	SERP2	Island
cg07217954	chr7	1027823	1027824	AC073957.15	Island
cg27454412	chr7	1027811	1027812	AC073957.15	Island
cg02828687	chr21	44506223	44506224	TSPEAR-AS1	N_Shore
cg19725553	chr7	43758299	43758300	BLVRA	Island
cg03852144	chr5	95823935	95823936	GLRX	.
cg22689909	chr5	95823661	95823662	GLRX	.
cg09928027	chr16	88879300	88879301	CBFA2T3	Island
cg15068733	chr17	7439527	7439528	FGF11	Island
cg07599979	chr21	37220311	37220312	AP001432.14	N_Shore
cg06877848	chr17	51165353	51165354	NME1-NME2	N_Shore
cg07545306	chr17	51165371	51165372	NME1-NME2	N_Shore
cg24715680	chr2	214810705	214810706	BARD1	S_Shore
cg19747632	chr15	52180506	52180507	GNB5	S_Shore
cg13257412	chr2	210475913	210475914	LANCL1	N_Shore
cg00124375	chr6	31730441	31730442	DDAH2	Island
cg17983217	chr6	31730446	31730447	DDAH2	Island
cg18055007	chr6	31730449	31730450	DDAH2	Island
cg15925365	chr6	52994200	52994201	RN7SK	N_Shore
cg19701087	chr6	52994210	52994211	RN7SK	N_Shore
cg22486834	chr6	52994309	52994310	RN7SK	N_Shore
cg16617366	chr18	48538445	48538446	CTIF	N_Shore
cg11131549	chr1	211327510	211327511	TRAF5	S_Shore
cg17567195	chr5	167951691	167951692	TENM2	.
cg13430450	chr9	104928783	104928784	ABCA1	S_Shore
cg23146172	chr1	230426955	230426956	PGBD5	Island
cg20156116	chr1	156729645	156729646	RRNAD1	S_Shore
cg18670767	chr22	45310845	45310846	FAM118A	S_Shore
cg15068733	chr17	7439527	7439528	RP11-104H15.10	Island
cg18155853	chr3	169822716	169822717	LRRIQ4	.
cg13184736	chr1	67833726	67833727	GNG12	Island
cg06911873	chr19	36851683	36851684	ZNF345	S_Shore
cg03607573	chr11	93738723	93738724	TAF1D	N_Shelf
cg17367616	chr12	27332495	27332496	ARNTL2	N_Shore
cg11775521	chr11	74467750	74467751	KCNE3	Island
cg18838431	chr11	74467755	74467756	KCNE3	Island
cg08508368	chr8	85245135	85245136	CA13	N_Shore
cg20503956	chr8	85245164	85245165	CA13	N_Shore
cg26418147	chr1	205774387	205774388	RAB29	N_Shore
cg09375033	chr3	138114792	138114793	DZIP1L	N_Shore
cg08220696	chr17	63743353	63743354	STRADA	S_Shore
cg20023783	chr15	72116828	72116829	SENP8	N_Shore
cg06911873	chr19	36851683	36851684	ZNF790	S_Shore
cg24576945	chr3	42701711	42701712	HHATL-AS1	.
cg01134643	chr10	5364985	5364986	UCN3	.
cg05724110	chr21	33026224	33026225	OLIG2	Island
cg00609630	chr12	122774106	122774107	CCDC62	N_Shore
cg14619259	chr5	142325974	142325975	SPRY4	Island
cg03631743	chr11	68752226	68752227	MTL5	S_Shore
cg17372806	chr11	63680884	63680885	RTN3	N_Shore
cg13133304	chr11	1840790	1840791	TNNI2	.
cg17249268	chr18	23438760	23438761	TMEM241	S_Shore
cg20156116	chr1	156729645	156729646	ISG20L2	S_Shore
cg13656173	chr9	136110247	136110248	RP11-83N9.5	.
cg03209871	chr4	75513202	75513203	THAP6	N_Shore
cg15806857	chr17	2402609	2402610	MNT	S_Shore
cg25929976	chr3	12287157	12287158	PPARG	N_Shore
cg26331172	chr1	151145823	151145824	SEMA6C	Island
cg02012159	chr1	229341331	229341332	CCSAP	N_Shore
cg23057870	chr8	79766876	79766877	RP11-27N21.3	N_Shore
cg10857250	chr12	122501533	122501534	ZCCHC8	S_Shore
cg16105117	chr14	21069177	21069178	ARHGEF40	Island
cg00085416	chr8	73748030	73748031	STAU2	S_Shore
cg11543397	chr8	119207855	119207856	MAL2	N_Shore
cg08508368	chr8	85245135	85245136	RP11-219B4.5	N_Shore
cg20503956	chr8	85245164	85245165	RP11-219B4.5	N_Shore
cg19757631	chr1	11058832	11058833	SRM	N_Shore
cg14126601	chr2	37157565	37157566	EIF2AK2	S_Shore
cg05894970	chr3	119322357	119322358	ARHGAP31-AS1	N_Shore
cg07074543	chr3	119322682	119322683	ARHGAP31-AS1	Island
cg08204402	chr5	851777	851778	ZDHHC11	S_Shelf
cg04986616	chr11	63769906	63769907	C11orf95	Island
cg10494684	chr17	28318174	28318175	TMEM97	N_Shore
cg25147158	chr4	164977555	164977556	TRIM61	.
cg26780138	chr16	427087	427088	RAB11FIP3	S_Shore
cg23271099	chr6	43181734	43181735	CUL9	N_Shore
cg18701660	chr19	33522029	33522030	PEPD	S_Shore
cg19542346	chr12	57751500	57751501	CDK4	N_Shore
cg02720618	chr6	151808656	151808657	ESR1	S_Shore
cg19634527	chr17	32487796	32487797	CDK5R1	Island
cg14069088	chr9	21996208	21996209	CDKN2A	S_Shore
cg13816423	chr6	41545428	41545429	FOXP4-AS1	N_Shore
cg08640923	chr2	219253223	219253224	TUBA4A	Island
cg16725050	chr2	219253049	219253050	TUBA4A	N_Shore
cg08640923	chr2	219253223	219253224	TUBA4B	Island
cg16725050	chr2	219253049	219253050	TUBA4B	N_Shore
cg06881898	chr1	94540983	94540984	F3	N_Shore
cg18462764	chr10	74824952	74824953	KAT6B	Island
cg15543045	chr4	3485607	3485608	DOK7	S_Shore
cg19747632	chr15	52180506	52180507	RP11-430B1.2	S_Shore
cg10494684	chr17	28318174	28318175	KRT18P55	N_Shore
cg23057870	chr8	79766876	79766877	HEY1	N_Shore
cg00917251	chr1	24503497	24503498	RCAN3	S_Shore
cg11205006	chr22	26479533	26479534	HPS4	N_Shelf
cg17207590	chr15	63278381	63278382	APH1B	S_Shore
