# Supplementary material for: HDNA methylation data-based molecular subtype classification related to the prognosis of patients with hepatocellular carcinoma
Source: BMC Med Genomics. 2020 Aug 24;13:118. doi: 10.1186/s12920-020-00770-5 (PMC7447581; doi:10.1186/s12920-020-00770-5)
Supplement: Supplementary file 10 — Additional file 10: Table S10. Correlation of specific methylation sites with gene expression. 105 gene expression profiles were extracted from 172 samples which were identified in the training set samples. [file 12920_2020_770_MOESM10_ESM.txt]

row.names(test.rna.exp)	TCGA-DD-A115-01	TCGA-DD-AACV-01	TCGA-G3-A5SK-01	TCGA-DD-AACJ-01	TCGA-KR-A7K8-01	TCGA-DD-AAW3-01	TCGA-DD-A4NN-01	TCGA-KR-A7K2-01	TCGA-DD-A4NL-01	TCGA-UB-AA0U-01	TCGA-DD-AACF-01	TCGA-DD-AAD8-01	TCGA-ES-A2HT-01	TCGA-DD-A11C-01	TCGA-DD-AADC-01	TCGA-DD-AADO-01	TCGA-CC-5258-01	TCGA-DD-AACS-01	TCGA-G3-A25X-01	TCGA-FV-A4ZP-01	TCGA-DD-A73G-01	TCGA-DD-A3A1-01	TCGA-DD-A39V-01	TCGA-NI-A8LF-01	TCGA-K7-A5RF-01	TCGA-UB-AA0V-01	TCGA-DD-AAD5-01	TCGA-ED-A66Y-01	TCGA-DD-AAE0-01	TCGA-G3-AAV3-01	TCGA-WQ-AB4B-01	TCGA-G3-A7M8-01	TCGA-BD-A3ER-01	TCGA-G3-AAV6-01	TCGA-5R-AA1C-01	TCGA-G3-A3CH-01	TCGA-ZS-A9CE-01	TCGA-ZS-A9CD-01	TCGA-DD-A4NK-01	TCGA-EP-A12J-01	TCGA-G3-A5SJ-01	TCGA-DD-A1EC-01	TCGA-DD-AADG-01	TCGA-CC-A123-01	TCGA-BC-A10T-01	TCGA-CC-A7IH-01	TCGA-DD-A1EA-01	TCGA-DD-AADW-01	TCGA-DD-AACQ-01
ENSG00000154930.13	0.356442719687	0.23438559529	0.574512661544	1.59696954486	2.14442787457	0.186607364733	1.27072804691	1.54019928454	1.94478428768	3.02452516666	0.515421547791	0.18224514863	1.6352220468	0.575609148115	2.01439705755	1.0542188075	0.443019064781	0.381734914948	2.39021163526	6.99230694818	1.39920224904	0.341390716923	0.893088323071	0.995307245479	1.10520818066	1.21693208688	5.3042524485	4.13393082851	15.2031653364	0.941420278091	1.68396964851	1.27858313341	2.26044741296	2.27275059542	0.234551542816	1.49224641645	1.83406575029	1.90880073406	1.25601495699	0.206705041819	1.71277460792	1.360145962	0.209657212777	0.428903792545	0.514360431997	0.377974923222	0.574013981946	3.61219805506	1.57456995087
ENSG00000135074.14	1.05785459848	0.578852199988	0.363649078779	0.828124962119	1.35215508546	0.736801158375	1.75031681887	0.871943437178	1.52998506064	1.99165121893	0.744670330849	2.41001309422	1.00489723689	0.880604701071	2.22574834518	0.50695129239	2.29663863295	0.663419895286	0.496585307821	0.454107219496	0.275073894916	0.84411633758	0.713650487132	0.920491122515	1.01126668718	1.21153996407	0.910579501922	1.35934242166	1.0813535639	1.13021032765	1.29918311493	0.727401068818	3.11583651765	0.85464154659	0.429241907462	1.86651760657	1.84377181403	1.47754639816	1.07929060596	0.872486613758	2.29364677949	3.66014646527	0.574399647977	0.381835734521	0.711225145087	0.648671246016	1.23370189386	1.5842591152	1.04390109547
ENSG00000277363.3	0.83397351448	0.136953422662	0.480623177717	1.71927666043	0.581516492406	1.82837075502	2.14917431772	0.759166744508	0.665777280254	2.15433033927	1.0718414263	1.54733030385	0.541346609069	0.297079403753	1.16489046922	0.858351303416	0.493476204691	3.76622619753	0.510471635694	2.00409342733	0.339772181059	1.09123650007	0.224065408661	1.40024614937	0.600605329551	0.615866548109	3.05590381602	2.6454660665	2.15244658867	0.88204756786	0.666603700526	0.513502869932	0.949655612038	0.701277738092	0.058285796838	1.08053596589	0.925704036718	1.36210565031	0.863887559534	1.94959836788	1.64861404455	0.403550412578	1.50287260336	0.0327451073657	0.254834620829	1.65320362771	2.02711262108	0.99431548805	1.84639630697
ENSG00000155893.10	0.777198007837	0.979784050864	0.237080861544	0.426524093421	0.877593056034	1.36344079058	2.86572650217	0.208589753697	0.400515208641	1.13656472096	0.345467227979	1.37256715622	0.0405759938883	0.487074126033	1.21576611254	0.338280465954	1.04735439192	0.572176635962	1.04306305551	0.388547717582	0.376334789868	0.334282997158	0.687910399161	0.563522445074	0.467077607642	0.931970083692	0.587944157874	0.479039303261	2.67052454528	1.24043458988	0.394488340393	0.824487106791	0.298894446611	1.59370680055	0.417538554263	0.511161133476	0.661762515372	0.251687290274	0.696727638632	1.3853639145	1.10738055494	0.833910718562	1.02786110513	0.620931734223	1.69704041957	3.2558017311	1.00624995149	2.73438041011	0.906617777143
ENSG00000170899.9	6.05873582059	65.4208554433	8.99571548952	17.0105186503	5.7234190468	6.91064524612	30.1833836498	8.29607324214	10.1637674064	7.69504630445	5.32954611089	3.4388472509	6.16136983916	4.76393108721	11.0432739268	9.42476974622	12.3297085893	19.5548412198	27.6077011361	1.02357760222	10.2714489423	5.13892204827	7.33176160438	27.9500298121	6.91004044955	6.27198492595	16.4067481127	1.43441533781	10.1443032064	30.084996282	5.1718072006	21.4298364472	6.41679312924	18.2912344339	32.5533169636	5.31428761827	14.2818619546	5.69055667274	5.46861802587	5.03003304661	16.4121503598	4.83943784644	3.77452895218	12.1517478671	3.81424920776	35.259910671	25.438105322	20.2044907172	4.58195421933
ENSG00000116815.14	3.54169107534	2.82532683441	3.80142995167	5.25756281983	3.68296543749	3.49218803063	3.54505418517	3.56124986217	1.79613404018	6.87311034133	4.25337266025	3.56977099897	3.30774126634	1.27097234869	7.17606659721	2.42724322838	2.13423096161	2.95032581823	9.52585492432	7.46425039254	1.66617950931	10.4630894893	3.12540456509	2.72836540574	2.41151534628	3.28338519821	7.76969018065	6.7762085754	9.14642178684	2.14145393375	5.13866058831	1.33012645298	2.82342781516	1.43916519947	4.11584680371	3.04355203363	3.11629183163	4.65873597776	1.74566040526	2.30945570691	19.3511254878	3.94952222068	2.34710818767	1.46092591976	3.34029025199	1.65619034903	2.27936931346	4.61350624808	3.06179442618
ENSG00000204252.11	1.08694185301	0.46657013483	1.04180847184	0.420242622302	4.43341353045	0.541390763054	1.1509767323	0.922720240958	0.892467780645	2.43556881969	2.25265343121	0.24857071355	0.633969001662	2.27712790909	1.13374379244	2.42577648242	1.5758343724	0.409741940889	9.54023273286	3.16479130417	1.59943265718	3.120242799	5.12807244874	0.589187737443	2.52689429107	2.49163810766	1.68485854906	0.217934648012	1.3717204694	2.8903420649	0.821531502322	0.719844368737	1.61693016361	0.530511905987	2.38241305953	1.48444791608	0.123589757903	1.74009683433	0.881087964516	1.09176614399	4.2634531721	9.64821977547	0.464151961069	0.671648222984	1.64515416784	0.783946578337	3.52670558394	0.807582805077	0.182646003663
ENSG00000170043.10	10.9685196203	27.5041301514	12.8690361109	29.9019012001	66.890095705	42.6374152477	61.3100874421	43.5681590738	29.3426398684	25.154423306	27.9018389639	40.3525153753	65.81345357	23.5634446652	46.4725389874	100.633764106	20.3422633231	22.7165181817	69.7440079762	97.3153238491	74.5532472014	56.9574166653	101.635129043	22.8339762701	32.3223522746	25.279891669	115.987920462	43.561567904	72.6081276815	58.829581558	68.3527031176	35.4425880862	43.5321139597	141.348403822	50.2900407287	22.418172594	19.1915579825	48.6038319874	23.5612298139	30.8206243677	27.4264015106	44.6002664879	16.9968192043	64.4131676671	21.4211486604	37.0057894832	20.9339986803	32.2221207138	25.2341441434
ENSG00000134744.12	1.68141211119	2.80051530031	0.966545069747	1.05163771841	0.726181746002	1.48746112297	1.26164303636	0.802124328484	0.939064647188	3.41988789418	1.04912050591	1.79077099899	0.208044682754	1.91100549783	2.65643133015	0.089923181846	2.07351148579	4.57954390351	0.367373191489	0.0513486883832	0.23352158793	0.75522592123	0.258006497603	1.09760148386	0.992325799889	1.2290919594	0.70963264884	3.05944586466	0.925695792414	1.14984947451	0.334136157079	0.62104079251	0.928521701607	0.616435715683	1.14654520242	1.85156639689	0.947991961136	0.977350270847	1.1116802303	1.8553989454	2.62624877754	1.21684298762	1.17428514067	0.210706013711	1.21544339551	1.42599544374	2.17169749356	2.66523133615	1.70991567264
ENSG00000129657.13	2.68604240817	2.66396496338	1.80953554707	2.7510766125	3.7228073505	3.83563729444	1.65383766196	1.83702400724	3.03770824666	4.87886630579	1.93392215278	1.61660311806	0.962597205057	5.23466518006	6.99410353144	1.23553418878	6.95092360831	3.04122106778	2.95365080641	1.47238737933	0.983877208654	1.99662299372	1.78844023406	5.64393294555	2.7631135293	3.19412057193	4.21980235835	8.65196352778	2.08006942704	3.04987777146	1.00608833029	2.47138760432	2.96493876619	3.22117488979	2.29629923653	3.81163055967	1.21238704812	4.03291898938	2.87277322489	3.01009077082	4.88964396398	5.13325376116	3.10409081537	1.81713137081	3.84241130277	3.44634636902	4.25110463378	4.89243209348	1.60906752456
ENSG00000116205.9	0.575905682115	0.730902347674	0.167150421796	0.904750964211	0.458251695219	0.980834211203	0.445982775758	0.227730056949	0.340038761484	1.33597931917	0.37469107227	0.518392026532	0.164652146511	0.478011528416	1.17552094057	0.199570574424	0.596063173816	0.955754041629	0.443619402993	0.285571507562	0.135128778957	0.481115087402	0.257672457131	0.549146261264	0.269141615162	0.447189328439	0.688118784472	0.75631620712	0.539549488133	0.589541680716	0.273425628951	0.388335799436	0.38690883573	0.39243832201	0.822954246433	0.570090040431	0.522683589361	0.37740004009	0.635989871937	0.652095570502	1.16341577378	0.586216670052	0.834514739163	0.315649819615	0.51146683273	0.643488498509	0.555036790243	0.93606761516	1.08576105176
ENSG00000162687.15	2.0842480209	0.744409364416	0.875087390165	0.452136551393	0.479080323237	0.334476805244	0.165686900631	0.797641342369	1.06186411468	1.5895325563	0.163264264665	3.39582604669	0.41197270139	0.702586849321	0.539248020212	0.28544580482	0.736420925912	0.980858200704	0.322777409145	0.130937453681	0.00557896350252	0.818608568534	0.434483115006	0.188179275163	0.55837065793	0.929558808271	1.57201220903	1.28746079257	0.0640006237359	0.318682304758	0.553660641363	0.360968278507	1.50166237541	0.720024138571	0.261589939916	0.513223933151	0.568965468564	0.926613818483	0.579290556314	0.051173482089	2.14081252535	0.423572527807	0.0197413958423	0.746406138808	0.116450211645	0.88350902062	1.1175636145	2.54532033629	0.727615373972
ENSG00000278359.1	0	0	0	0	0	0	0	0	0	0	0	0	0	0	0	0	0	0	0	0	0	0	0	0	0	0.493116223754	0	0	0	0	0	0	0	0	0	0	0	0	0	0	0	0	0	0	0	0	0	0	0.327132038703
ENSG00000241697.4	0	0	0	0	0	0	0	0	0	0	0	0	0	0	0.0125329750317	0	0.0114757787452	0	0	0	0	0	0	0	0	0	0	0	0	0	0	0	0.00783765338394	0	0	0	0	0	0	0	0	0	0	0	0	0	0.00823564019118	0.0240953859435	0
ENSG00000116199.10	10.4094050459	6.19018584912	7.85654035879	7.13156587298	2.99618020593	8.57937821343	16.7030862412	10.4292505071	3.20392113814	10.5107444232	13.7226826344	7.06691601414	5.49635062634	13.714379622	11.7477661943	4.99199288981	11.5506648999	20.7623061537	7.13067571468	5.25428456136	8.36290231935	5.77795117079	9.13293213517	6.15786737761	4.78799645598	6.87276143748	11.687919885	10.9213607316	12.7164014606	7.49678580186	6.68459167865	4.69993076059	7.41099769817	8.07987794291	14.4473030682	11.7077693386	9.43985078816	7.77871404861	8.4010521265	11.3576676987	6.80889785233	5.26834559903	7.85817112195	4.09768069081	14.9347385813	14.5133405643	29.7356673884	22.6118199838	12.4222419466
ENSG00000108509.19	2.52635513412	1.84007048174	0.979200365057	1.92237567272	7.69002181626	5.82691805932	4.73556034731	3.25711793528	2.79895350637	4.07213789989	2.62659419466	2.4104605251	1.55549351303	2.54924268053	2.45467894874	2.15369073857	2.18768246991	4.01075075182	2.56321041585	2.83429196615	2.10631679227	4.07526042593	2.9609352946	2.51554785642	3.71521935959	4.23953364833	7.92033155826	4.29962282561	3.73683699626	3.93334695202	2.54548864504	3.78437744696	4.1617299287	3.74689793549	2.48434877622	3.02075272489	2.22436842153	3.40048394869	6.63372154836	5.60902726344	2.41156821147	9.66388713737	2.65020705644	1.05183836256	3.00639682588	6.99048435248	3.2224416784	3.90912491971	2.80638827135
ENSG00000100802.13	2.08361283579	1.80360201543	0.521831299532	2.4890850676	2.54974434216	2.60735901078	2.63595578138	1.81430643461	1.06402198345	2.63604428	2.21799189772	4.50028401449	0.558241606125	1.76350458291	1.74299625372	2.089714898	1.87137955467	1.81742011033	1.92090263617	2.0353556952	1.57770405531	1.68113537364	1.7648306225	1.08999942737	0.753055287727	1.06735314611	4.58488123657	2.86624242275	3.96251799562	1.37125344426	1.42533060921	1.09986500274	1.10447369165	3.49265366438	2.10323947598	1.85611690602	2.57782078114	1.07087929621	2.54127565359	1.2083465263	1.88491033725	1.34037122286	2.11418578146	2.3180490803	1.98494308916	1.11189971917	1.56092458498	2.75791369359	3.72605165365
ENSG00000137842.5	3.79489566037	4.08622318084	3.47117446793	3.00888545352	2.99563536605	4.22068989245	5.19070371476	3.65450115794	2.23321043822	4.55827704231	4.34195843653	5.45770333846	3.76763428213	2.99568676158	5.16366127569	2.70362476603	1.61652090016	7.73629336693	8.65677062219	6.89688931533	3.56578118416	1.93503579603	3.03083369374	2.80262630158	3.41573999255	2.38828181883	3.89734835607	2.04087498141	9.07969116826	3.45243107185	6.43115838224	1.83704370118	2.50164208637	1.4143383299	3.69178601883	4.24399582214	2.87730317452	3.7047783079	2.11691524529	5.03158622864	4.25690681533	2.88473284927	2.45193178713	2.73106689589	3.23679803544	3.38204586383	3.45572085339	4.16913420949	5.40441170967
ENSG00000232940.4	0.728414703985	0.28048539401	0.345310387385	1.33506737987	0.670474190848	0.758798162925	0.485588713532	0.303330592336	0.178046543598	0.822843537383	0.357479177189	0.469643065776	0.092557628627	0.757227623213	0.381060818722	0.199741082794	0.545183011346	0.674347289562	0.820508146104	0.0356108144156	0.317115756584	0.428923525466	0.470756344967	0.598397874215	0.172257996972	0.180881060242	0.829482424708	0.33264088891	0.330716469086	0.455798862011	0.22007561044	0.167038700215	0.178725877602	0.361930812353	1.02204611381	0.242389885631	0.583768216003	0.241131322603	0.469239252311	0.381959598643	0.274274945505	0.260051446014	0.291461656228	0.114401799456	0.958711065697	0.4450985708	0.485153531816	0.320517735727	0.439985449435
ENSG00000103522.14	0.0740996222167	0.00503523650173	0.0743875939691	0.00493437249146	0.47527809845	0.0158921510252	0.019269653107	0.0538128751809	0.0528837049028	0.26219550565	0.0610938256505	0.0268258132421	0.0465243028109	0.0756030375893	0.0718279081202	0.33981643431	0.178124363429	0.0328027936248	0.17917053503	0.241648068994	0.0253589250115	0.0892135393916	0.263929835257	0.0281986925818	0.342735753075	0.090920276851	0.212064935826	0.0254438891813	0.193941284048	0.831441541866	0.0331864520298	0.0174921631376	0.145985075258	0.0691316318806	0.0165720582779	0.0788362416515	0.0133378374177	0.0562738467732	0.0447328614914	0.033229533824	0.654858398332	1.96345501189	0.0219755797873	0.0575043250237	0.0384493324824	0.0255691211698	0.342195595191	0.0748005931114	0.0268072349257
ENSG00000131759.16	17.593886417	15.7624965589	14.5511255146	7.33278624653	15.8474052882	12.6470102887	13.5348839155	13.7168698454	7.11235744349	10.4465871979	17.1678139422	23.3361191217	10.7120928812	11.8092805449	7.04826594083	5.20749292124	5.06987703911	38.3481482975	7.72703953087	3.24230029564	16.6572331445	5.3651033467	4.82724454181	7.12899492395	9.18013876949	4.86799833317	37.1529518331	19.4348449723	11.0242085222	6.5205520267	6.41071740458	12.2897549717	7.24094803164	10.1623929548	4.87371763749	6.53855057146	13.8006211886	7.69835611525	8.71714027882	9.3693659238	12.2405122477	15.6746682437	12.8325928247	4.869854224	12.19479596	8.20295820258	14.2127844426	16.3200261941	17.2971324764
ENSG00000132405.17	1.84802280154	1.91427573665	0.564738630666	0.479788463324	1.72211204603	1.59166050588	1.26598934709	0.204269339955	0.598663380748	3.37400789205	0.30536202389	0.869459810414	0.208866425696	1.48896241119	0.602982494454	0.230019953011	4.64020015229	4.04679478372	0.162872702202	0.133279506989	0.142803944805	0.429821712738	0.159446641437	1.16371655173	1.17879837585	2.13712668164	0.686385718573	3.5756920008	0.275058316328	2.4180467584	0.12597309898	1.06033843718	1.64276888411	0.624703832654	4.87039144272	1.10180626882	1.12864519499	0.963145410111	2.87476547895	3.08549612403	1.04329366789	6.87502937179	2.09827173882	0.125931799753	1.20802163506	2.76616224984	3.87272237623	3.84827076873	2.9705539012
ENSG00000010282.13	0.0412133634463	0.00952183948632	0.00781500011971	0.0513210582012	0.0653651234671	0.0100175705817	0	0	0.0230781375652	0.00698341540473	0.0815512511033	0.182623381384	0	0	0.011319127571	0.051116455161	0.0155464847649	0	0	0	0.205520447256	0.18979478462	0.00860521004156	0.023699950397	0.0204671815841	0.00955188811146	0.00679700885953	0.00687363453842	0	0.0279518254161	0.0104594911361	0	0.0141571172504	0.0344028319732	0.423068998675	0.0338824040996	0.050444799144	0.00818585850808	0.00769015294405	0	0.014483791657	0.0154492687143	0.00692612099027	0	0	0.0181320977303	0.0074379994947	0.0217616923896	0.00633669808626
ENSG00000175387.14	1.05891711652	0.702459660733	0.63431836931	1.30037133207	1.55630771317	1.40081507821	0.813051907067	0.912129048183	0.809692367486	1.4040069681	1.03891788696	1.21225898727	0.535050591355	0.97391528005	2.49165820628	0.427260810713	1.4377684029	1.09311225116	1.53225686898	0.572496279697	0.299536001723	0.614703594291	0.799702665871	0.531311361176	0.692596420123	0.823134995512	0.809975767661	1.61471723221	0.706679175662	1.06493929901	0.807388098694	0.604818260211	0.86209704377	0.842906467186	1.69036247615	1.26004771907	0.707805061827	0.97873389122	0.896234184358	1.27440410704	1.53599802018	4.38745282989	0.872713909032	0.458173449924	1.33021509533	1.25502543157	1.79341629773	1.64738916659	0.958133633238
ENSG00000144395.16	0.199338521772	0.699349265405	0.186662524805	0.0738272933892	0.397632490277	0.173471672002	0.676348638316	0.149381255191	0.169961041064	0.400319978884	0.346963389847	0.593715115458	0.0213423572567	0.270830899501	0.392020793731	0.468747871116	0.38834957318	0.441402471734	0.162236582253	0.368876991378	0.163629622505	0.0965420466853	0.344274164912	0.122060373986	0.403311065718	0.305148447045	0.489072268895	0.190856759569	0.27635414543	0.187772009063	0.23108961858	0.363438122084	0.118350751543	1.20176130398	0.10760028813	0.289319969556	0.9096859677	0.0439921207316	0.443129278852	0.15217515099	0.203244258906	0.0476635654047	0.31018407182	0.222629571051	0.295234329161	0.18767148721	0.206527197991	0.912866250556	0.189191306076
ENSG00000170037.12	1.92272570942	3.32945765448	0.866180063797	1.72874521289	3.65649265972	3.02894439392	5.46394918884	2.61522387216	1.81227670923	3.18024558297	2.02647685865	2.94536757596	1.30305596058	2.0850590617	3.61670819531	5.19141965666	1.85287713764	2.68011645453	3.63465728477	4.11275773495	3.07849783453	2.6470237202	2.76152426424	1.66785169453	2.15142888101	2.19711200369	6.2285373056	4.93444926106	4.38157765358	2.89065546727	2.27006191743	2.07090207618	2.43573497517	6.43912188127	2.66682671127	1.92011268797	1.74516509603	2.98378875846	2.66401626956	2.72631546202	2.60948368509	3.06404135383	1.80191470231	2.29453233769	1.61625064688	2.88418733182	1.6039483944	4.21590114931	2.87985343023
ENSG00000124782.18	2.65033839011	4.19599442573	3.96107135574	2.04893526054	4.37406527008	5.35272865441	3.41306834279	2.99242033741	1.97854613231	5.82129032845	5.01709324667	3.64644333526	0.791429683762	3.26698405709	3.86143764556	1.38138561279	4.56291069854	5.31810903107	1.54566841439	0.876268751197	0.835648155553	1.45931858844	1.18519985819	5.01941158801	2.13079168759	3.02968961677	2.11603011214	4.82683436857	2.76237252893	2.48809762179	2.43428318921	1.70153612803	2.17521636811	2.28499965108	3.66777041032	4.69616169146	3.79339042246	4.04754551468	9.99638675709	4.54498069112	2.16959207502	3.41782492588	6.67872712591	2.31790522312	1.57645784097	4.00526801318	6.69873675079	7.35456284298	6.09549332995
ENSG00000137166.13	5.3027544798	7.72290782821	3.91810160783	7.68188147809	7.32375818736	24.5720858911	34.7144898418	13.5256583096	4.78314287385	17.0445351617	6.0119353212	3.86489186932	2.99384925394	4.99876146687	16.3989245416	8.48891882173	9.59601270792	6.29263645862	8.0815855781	15.6304002436	11.5108393965	5.35225508011	2.27406831407	17.8120837573	8.47760612843	5.76906020996	11.7837219883	16.5189357608	18.3709335861	12.1540516878	6.03297515469	10.5890082484	8.31499696185	17.6059431082	8.50929935002	13.4500250291	11.8725088761	10.9466474176	25.1580948055	12.2255595914	7.56354281246	6.19164790916	9.87865115771	4.97877478849	5.74394515637	20.5799769643	10.8387565376	15.8098360144	8.73214558286
ENSG00000168071.20	1.50740387402	0.0561721096188	0.509844566686	1.12846125581	2.7644686659	0.375437045682	0.282409553351	0.941687636103	0.552587180814	1.37647132819	0.344312821322	0.521070572733	1.46736504851	0.576531561765	0.852361148035	1.95881373109	1.42784942342	1.04042198009	3.56277340124	11.83734504	1.37883637639	4.81036884304	2.95928019086	0.645606733035	1.20031630191	0.73917121621	2.62756812037	0.579620408173	1.35147424694	2.54861278265	1.66962656131	0.720866929401	1.05870035971	0.441719808868	0.608998773963	1.06525448816	0.766728249603	1.61347977744	0.523048554028	0.436120181049	2.02552809954	4.23353047395	0.192278629532	0.474391699703	0.265770376566	0.232809518415	0.983404242159	0.417230363893	0.675075502267
ENSG00000204248.9	0.0601042484657	0.0367579735304	0.0536336269343	0.00600360854841	0.199764885029	0.0429685408778	0.791927468717	0.123672472958	0.151783837895	0.0958530750627	0.0320649275017	0.108795787088	0.0165100013378	0.0761259850303	0.131088596559	0.0250576806902	0.0400102855686	0.0620835860152	0.0466153360819	0.0980037086935	0.126354418199	0.039196930379	0.0258373346604	0.119446519291	0.0497478028346	0.15159299935	0.457726106859	0.0737080024131	3.0263664544	1.2319134611	0.0403776706039	0.0766172317085	0.0880503377713	4.90504961376	0.0336051344974	0.0755728423309	0.0627483904367	0.0421340954544	0.0593739137837	0.038932677191	0.0807632554668	0.0220889395909	0.0445624980331	0.0399800099497	0.0395039318787	0.311097296962	0.00957118243584	0.18901918652	0.0407701650609
ENSG00000146540.13	8.60765644152	10.6093214614	5.35113269132	10.2717333243	7.98011183676	12.3350459814	13.1268138421	9.55249131544	4.81910991591	4.1102488358	15.0689470823	13.4447645048	12.7757373153	7.09894545638	17.3677147808	12.3789917779	3.86242767288	9.81432673871	25.5635569198	72.5900718185	59.0646474139	13.1657391773	16.8893300526	13.4519504386	8.50406237801	4.38625936743	12.6234703442	13.2624720901	19.8558319347	7.15078235739	17.0117604008	6.4421348504	7.19812077397	28.360031748	7.52408190955	10.8517506604	8.33978006331	11.739638179	21.0536236028	6.39201478834	9.28017930411	8.67888283858	8.05214966476	19.5494941953	7.8301596706	10.2247499727	7.32090310314	11.3436254059	19.6930717788
ENSG00000116209.10	28.1245668061	32.7268682956	30.6806739818	60.0043120962	19.4129102968	36.051427689	20.9700292157	27.694330959	22.9688798585	45.2482840681	32.1538269946	25.3014502588	24.1744233039	24.1181369294	32.5626444903	24.5353900504	17.5001279643	34.5866055265	28.0486556916	11.6801291585	16.6707588438	53.1675380261	18.6154197866	25.7377064037	28.3899122158	23.9050068378	21.5015496566	23.9289835471	31.0529835599	32.1569979055	22.1607167344	25.2887079921	24.5685667322	13.7496142895	31.1686245053	20.4815892307	22.5010358139	29.7646521049	22.2735424626	34.3382697208	52.3900021113	31.1444294236	25.7203172238	21.8590161807	29.8834174102	29.2418481172	18.83797149	23.4866686514	21.6993414135
ENSG00000151778.9	0.23495680755	0.0714261493383	0.0703471676577	0.0209986100759	0.453548985594	1.45780864842	2.06831109952	0.597957293931	1.00407263899	0.502892884735	0.448609468316	1.2329210587	1.25392291278	0.310640371366	2.03779540059	1.67617939033	0.746360352139	0.744505958471	0.306907893591	0.152348497168	0.185000398449	0.885862205236	2.19470813655	0.93334696974	1.05424218333	1.31838857539	0.0713809383967	0.989974590168	1.54586065173	2.82012813152	0.455066568427	0.496261836395	1.1150658347	2.14710805862	1.24591864506	0.0813318362237	0.295153121883	1.01931567545	0.553786789694	1.68645584316	0.9017719926	0.548543910319	0.166255657772	1.94606035285	0.276343021134	0.398975153032	0.613741105166	1.41203400582	1.45452377146
ENSG00000235890.2	1.41661967909	3.37812627133	0.422122834491	0.234824796358	1.21366450134	0.836235314443	1.565669543	0.635028107058	0.0283307412743	4.81793983504	0.942724959808	0.435922312935	0.202506658811	0.841228949463	3.16814450113	1.40740639877	1.41228096463	0.507665598717	0.164804163083	0	0.521413956223	0.129440132658	0.211275263101	0.625522703546	0.201004235957	0.0820813417035	2.76186858381	0.32064702468	1.5865028408	1.36396896361	0.295321844634	0.0243642435346	0.373654716932	2.62688922547	0.673244265643	0.108144576924	1.05893593841	0.3919097074	0.0472021914251	2.12564914514	0.346716141303	0.0126436902627	3.03539678747	0.047676091129	0.57720148807	0.207750466676	3.89889194999	1.30901893088	0.303378502135
ENSG00000106605.9	9.40881850049	0.695371414568	3.93302219369	3.08130290909	11.6485154864	3.02171957431	16.2851372764	10.9454752765	3.01657829729	15.2665168965	23.4340498166	2.4483055015	10.1788231673	2.78631602784	13.3518029496	7.00225259353	6.1621308263	11.6535181814	51.892625197	27.3933989883	32.0191451716	14.4185361169	11.7625849424	2.26695361615	5.63220271263	2.97223705213	48.5264889073	1.72417629719	26.4785056587	5.4027800912	15.127497125	8.17132040301	11.2490813281	10.0277850721	2.31349482764	6.27207025117	3.93220395023	9.59088627501	2.60047526103	1.40774692781	13.3252036539	15.2558516752	0.87966681089	7.50980906279	10.0887965731	1.21862101526	8.41945190139	15.5641571887	8.56112269986
ENSG00000173221.12	10.4867669263	5.75254880436	8.87340667249	7.84042863523	5.50970590447	5.30443600024	1.12501996785	2.17361335318	12.1723369436	4.12281079897	8.91785528247	6.68833970362	10.0515088705	4.39531645745	3.44432460023	2.79621461832	3.36787391658	7.84420576346	5.54050715399	7.21383282379	1.14121007417	26.4393404586	10.9977004051	8.70669826464	7.96154598895	6.66600997249	69.436779293	0.433586078362	2.18776973373	6.34189573712	13.4836823162	8.62253873178	9.88931090033	2.07230860925	10.3852464941	7.08917459261	8.75732564817	10.8653913702	8.15090748874	3.95451706114	5.93217203894	24.5715151043	6.32885160808	3.06398736363	5.27551860959	5.97926168493	5.37911826149	1.89957204291	3.81982450601
ENSG00000129993.13	0.255373789628	0.25351977353	0.0870131954052	0.101635101179	0.446954006816	0.252170365152	0.388084102108	0.242206747156	0.726176862116	0.591608244916	0.0756668248997	0.0785836415242	0.159713054756	0.51072168159	0.153426111624	0.159075572533	0.291002843538	0.0700675434934	0.123788410698	0.372786551376	0.321687220712	0.0986840127244	0.195788701409	0.897759637269	0.957774077268	2.77902204063	0.164519027235	2.25935515555	1.99522670856	0.588610119991	0.212661140778	1.4411702995	0.424907905258	0.0899324131056	0.0455121111546	0.475664246033	1.57020249349	0.844057687489	2.1964194533	1.46014088211	0.154252866204	0.570887386153	0.834867804745	0.112803611462	0.274544458358	0.20188505934	0.255648227442	0.345010461466	0.0981615226651
ENSG00000161958.9	0.00856408508343	0.0148396970108	0.00405986798672	0	0.00424462201131	0.00520409641539	0.00946515665192	0	0.00799267992823	0.0399064857657	0	0	0.00285656293202	0.0102443673576	0.0411617582487	0	0.0242290498412	0.0375959900937	0.019926263846	0	0	0	0	0.0123120497031	0.00708842431384	0.00496217583652	0.0141240989131	0.0035708315275	0	0.00726044270242	0	0.00343682500892	0.0183864447309	0.00357443260501	0.00814011164466	0	0.00262059145238	0.0212626387663	0.00799002054312	0.0108814532145	0.0150485684386	0.0240775395433	0.00359809807419	0	0.0201451932369	0	0	0.0226102615268	0.00987568418726
ENSG00000011052.20	0.460845771049	0.266181833569	0.0910280634411	1.17382399531	0.133238719138	0.886793125675	0.650815324019	0.0987761847347	0.448018370272	0.585661516247	0.17414795436	0.047270498306	0.755769210544	0.183754727945	0.105474932499	0.170113585669	0.60361116647	0.120422288978	0.312742791346	1.75451412233	0.335142408632	0.786028073898	1.00232321636	0.289856504543	0.286078752424	0.311525478987	0.696701623665	0.448353721689	0.610266490095	0.732552926572	0.268027620966	0.570233242113	0.560660629739	1.34641761929	0.219015574388	0.599879637321	0.29378709574	0.705573510906	1.63024426001	0.113856301362	2.12568608048	1.00772554704	0.839015004601	0.343798017336	0.350055198556	1.15456120122	0.0866368111974	0.519628356293	0.14761800296
ENSG00000138376.9	0.428123088044	2.05084759447	0.130338023259	0.0911508810651	0.673560016199	0.443935071585	1.01868611957	0.351559859478	0.245600022634	1.82024270685	0.854923796385	1.91449024275	0.0262020318389	0.742340933451	0.987047700481	0.278372783669	1.00256163435	1.45823115029	0.743285441072	0.201620483793	0.0457020745138	0.130634899005	0.127115135839	0.146813126054	0.15279485919	0.491571933619	0.570039040691	1.13000308562	0.848840754345	0.376272712313	0.109649671211	0.198604526785	0.225992347128	1.4131086566	0.552526681455	0.781436470116	0.499981377611	0.097516552443	0.230860495493	0.572249293327	1.25265938108	0.772985456495	0.419148476088	0.466356569003	0.609784739078	0.345606688895	0.786834176974	3.90938204505	0.567668716576
ENSG00000069966.17	3.04363508489	5.3701864752	4.04237960635	1.68423891657	1.88764582371	1.29541978261	1.52057293331	1.78591530075	1.14859623481	2.09297138599	7.269794584	4.48283136042	2.2921372779	4.86868526055	2.0098616305	1.15538098591	2.18946677726	6.91833202009	1.9673702721	1.29293599015	4.66025056069	1.01748001435	1.31476443751	1.20529801863	1.61471476255	1.45110069633	2.22619004568	1.46699648598	5.87942046964	0.733547873914	2.17092627989	2.3148961954	2.1830233293	0.657972912091	1.83214930542	7.20774355816	2.14774136343	2.40887378936	1.38554506553	0.535659208138	3.53660449015	2.94244535802	0.817374437687	1.23064313441	2.90446696927	2.40517282863	2.55898775384	4.30038288724	2.77503978704
ENSG00000115365.10	7.24774412979	8.6082811496	6.72978754598	5.18319155838	3.62367436683	6.70276524682	8.06712743292	3.65830591095	4.16093607879	10.6862883505	6.15139064071	8.55264927916	2.37513638801	12.5624698811	6.44631209193	5.46059753309	13.7383877528	13.3003507322	5.8357423907	0.940589105387	1.545523673	4.28179779516	2.40064232027	7.75929790172	4.75632394512	6.09684619244	4.56658476216	12.6854979386	3.86310071198	5.0409326923	2.7395266662	4.84518736076	4.23771506056	13.2434768994	13.2519359806	10.2987830817	7.23350576192	5.08079130492	6.42762859782	8.95151751256	9.83058688863	7.88885414379	7.05430959538	4.81249033611	10.058033626	6.93743814279	12.4337444549	15.8300448548	9.50139876401
ENSG00000213722.7	25.9233387636	41.3999188629	5.04740927944	22.8734489409	35.5622810971	32.4525237955	43.521092365	11.0216864332	9.98067010813	40.0360553409	15.1107377813	12.3889680777	5.84384907197	13.3876686326	17.2127671684	56.1631678751	33.1744506829	8.5733078119	36.3296890776	24.1176134822	19.8755520667	17.5035903894	31.2294057783	37.3088578479	11.2372891192	13.5352437398	50.1396329083	12.8406426394	68.8310709524	31.0117022729	9.37652168802	13.6247768179	12.8283702758	135.895385663	12.1905869384	22.0300080645	8.16520229535	7.45019237216	10.3978170116	15.1587046607	23.2048347217	10.687878766	26.1850736735	36.4524855625	21.0533789098	37.2047688579	19.2241485766	37.7775777433	11.6715761894
ENSG00000202198.1	3.81561038509	11.643109709	19.4533296786	15.851582184	6.42271581379	9.53693904571	7.90369176075	13.8505697056	1.67973050606	1.89081774014	8.13186288286	18.1659382501	2.30527217644	2.10988316684	4.34996466326	38.5229666853	61.3748916309	11.1067187049	5.47189653257	133.483748892	39.3114668432	15.9015834268	41.5629825175	2.06998660416	1.25134245836	1.33484029149	33.4824352679	7.38433935474	7.32172291681	2.80755396887	27.7718133469	1.61790354347	2.41117947563	23.4373710099	3.83200059357	3.61039023889	34.5424038764	5.07624623332	3.42551009131	0.67080378502	8.22272419707	2.96859331953	4.83949626172	15.6713184016	2.66722206302	36.5302789732	1.36425494659	5.74960677984	20.3671814308
ENSG00000134030.12	2.87131569664	1.53950864119	2.16169174607	4.51268771934	7.4188446763	4.37987355256	2.62934456294	2.99340374217	3.11080283247	4.51636613955	2.29215648413	4.02310165493	1.67995524018	2.54785004603	3.66019501405	1.38134331731	3.8119923064	3.53868775646	2.57145359892	4.27375935154	3.27399062482	4.21244534432	4.70218529313	4.20404057149	3.3724819512	4.84788038642	2.2658324124	2.75259532093	2.86106492034	6.96601158294	3.54274457307	6.92075361394	3.78459768546	2.17089854606	8.8306493749	2.54438616852	4.78557852193	5.23266452492	7.75108933622	4.61765214271	1.85842156594	3.58781101172	7.06505213673	2.17346470551	3.80786587654	8.69566234088	6.36868054784	4.61168210367	4.4690275154
ENSG00000082512.13	0.398832252099	0.131200225234	0.360609156488	0.666780737488	1.18080425552	0.157290958882	1.67755266437	0.874998026432	0.209528786469	1.51943777676	0.672904031666	0.588447495012	0.287206157484	0.352283547687	1.06999128278	0.533510295254	0.556289710247	1.19263714972	1.23319985034	0.463694485158	0.360016908797	0.378420853356	0.598365407221	0.337950207116	0.253594626001	0.315262068124	5.12053965783	2.07262785203	2.78693324226	0.550846456173	0.73735818581	0.205632379067	0.505818798023	0.795933274034	0.286198638245	0.627548542293	0.358851396367	0.70035908056	0.229172865329	0.366920383165	0.905028278397	1.61717871632	0.148699718184	0.216539923098	0.332397363081	0.226598967744	1.09399188112	2.20879067194	0.458898590316
ENSG00000145934.14	0.88472917182	0	0.00612280903688	0.0938197158823	0.501446300889	1.32638878516	0.00317215277133	0.0177172531535	0.671006057335	0.103954478256	0	0.151028601566	0.0660570501326	0.00257497309598	0.0147803061462	0	2.41979701205	0.0188998811988	0.010017132638	0.00220999363175	0	0.0569092254422	0.229225072039	0.956260884764	0.333179955028	0.394136616782	0.00177508153685	0.0412871347211	0.0820965543857	0.0255492814338	0.00819468533183	0.181411271304	0.144191582012	0	0.319185028148	0.0566310563336	1.13296193604	0.00641336502625	0.604507848287	5.89142224465	0.383927112066	0.337567684405	1.81060878037	0	0.0708903344664	3.67775833405	1.78902432453	0.181862482958	1.23618676089
ENSG00000165029.14	5.01575638352	3.96058438594	2.84853036213	2.98996279549	6.48701842233	4.84040802277	2.73191106879	2.85770903037	7.62613633092	8.36200374879	2.28840594489	4.82998082006	3.50989536811	8.51381390878	9.88050834248	1.86744849035	11.4955954434	7.84219229133	2.46204351474	0.82985747655	2.24751125277	3.89253279281	2.93271471929	4.05817226192	5.36097999254	9.77821231568	4.77316922941	20.2726126167	3.69662339798	5.38428193867	3.29558476103	2.19569060093	8.79145505878	5.05442406316	7.45948714664	7.47039723226	4.04228886755	5.28768667641	12.4951021107	8.6146787342	5.28111775908	9.76570507856	4.93969728565	4.35061763779	2.48415525034	4.11969567648	18.8527670327	13.5249205801	5.03742988514
ENSG00000177614.8	0.397829945652	0.433750063443	0.847614531835	0.456687929202	0.141789962066	0.236314884636	4.93866431273	2.26721267721	0.304538197096	0.189355223552	6.16020510207	0.0907835639245	4.83374011888	1.67094307895	0.61383601215	0.235623749934	0.26416678677	0.117738708425	1.43352947253	0.0734260123909	1.48233405611	0.304964934568	0.618324938191	0.279541381729	0.9674931309	0.530948625839	0.243277072304	0.943075294502	2.20672027025	1.24487276828	0.544529231279	2.28176556501	0.370434609473	0.285446705063	1.75896498023	1.79334334132	0.346055958772	0.51494593244	1.83496194916	0.708049690172	0.708873740698	0.470571896531	0.839473537324	0.0126367129554	0.770203622829	0.244186965741	1.00033907742	1.19931325839	0.323020643732
ENSG00000143303.10	9.68522624396	11.188260551	5.64650897889	16.9484515279	14.3636120281	15.7826745487	22.3005392859	12.6642788567	5.53709989565	11.4419504157	15.3134197786	20.0848901583	7.47935882631	11.6079649033	11.4826887858	5.52259342652	6.08436627275	17.0901002113	8.2756087689	12.382854441	6.58719082909	11.0107438057	8.47834496957	9.04293146007	7.8919058215	6.04748151467	10.0824071154	12.2716543928	8.60342875086	16.2242198582	8.54003093803	6.88630087418	8.78878440304	10.539032374	16.724731437	8.09843986305	17.3769773585	8.31907954522	16.2339492651	13.6435705323	6.91711199739	5.53423778634	16.9083813932	3.64927454866	9.16250302748	19.9931142942	14.7177543179	13.177197453	19.4177485037
ENSG00000100376.10	1.0026568317	1.41611773878	1.0894124568	0.797438770591	3.27549958663	1.10737689517	3.21660528993	1.16708188051	1.74515539021	3.64593480154	0.702973579506	1.3017135248	0.488230120291	0.892968403437	3.02512375311	2.36008566869	2.48006698797	2.76765259691	2.31587738471	2.32549227006	5.06081898066	1.04543976922	0.798438483738	0.907486641055	0.723883018447	1.0092526152	2.9692491049	2.86235157381	19.1428565047	0.604948626351	3.18078875599	1.85913919434	1.63411221629	5.21729935493	1.28692390064	0.673885220407	1.88565478903	0.988477612031	1.14028954881	0.607536664577	3.34363846343	1.26657274071	2.61669638072	2.32416551494	0.796221593489	5.59725122884	0.686836203954	2.85243839208	2.10425473544
ENSG00000188306.6	0.0130430031443	0.135604127857	0.160761439244	0.00738265309547	0.0129290210689	0.0158515580469	0.0288306495719	0.0134188555288	0.0852093176256	0.0884030823649	0.0107537250018	0.0160543755878	0.00870102502282	0.0312041074685	0.0358222198224	0	0.23780363733	0.032719006157	0.0404632943999	0.200859027122	0.0108403505386	0	0.0272333467216	0.04687777545	0.118751476292	0.0604586941001	0.0107554201494	0.0108766707447	0.0276351291446	0	0	0.0104684899697	0.033602812784	0.010887639544	0	0.203735804574	0.0239467839614	0.0388593053315	0.0486748377914	0	0.02291879676	0.0162976959872	0.0109597240191	0.0368726419076	0.122723590983	0.124331076263	0	0.051652752626	0.300811070072
ENSG00000172380.5	11.612121644	8.69416507807	9.63222586939	4.82819417535	5.08528449583	10.3238741306	1.27112405409	5.02884109453	9.86754201164	16.795720145	6.29670663538	12.4490569684	3.33818766616	4.80010360991	9.82954811371	4.00413674839	10.3862903201	10.3067051123	8.99041895216	2.51689456789	0.301859244548	9.73086199645	4.39730058471	9.8953049828	10.1749086732	15.6135377401	14.7792108877	1.85087596915	3.80487290796	7.5608504354	6.31139954069	14.9396033096	10.9554914776	2.69910899311	16.2538161744	10.4050237893	9.57009598662	11.5671500488	7.05463929079	10.5070174339	27.548723612	11.2951727136	8.64262167259	4.46827108096	13.5092038964	11.7955859217	11.1248854745	5.41033608356	11.0211088534
ENSG00000251247.8	0.191119361819	0.348598201203	0.252730638105	0.190735158878	0.289159275346	0.446208980217	0.574391972635	0.336335202264	0.408368082593	0.639163801237	0.248801885753	0.662400554935	0.0738136343958	0.436177507916	0.821888589937	0.285164656567	0.474302315907	0.384807416545	0.366667647407	0.222030196	0.179744360207	0.107229320532	0.126016018051	0.610980269365	0.16651363996	0.466264390548	0.447913989488	0.960450429755	0.586094544554	0.200401550341	0.108495696679	0.246239299631	0.250510458666	0.562577065826	0.487607806338	0.293572652929	0.397062746896	0.129864550574	0.267462480623	0.434546171953	0.415368121356	0.311082014172	0.460648442451	0.450246242627	0.251403018966	0.401981743679	0.490154433565	0.803343116981	0.491043279708
ENSG00000166012.13	1.8707058929	1.89620308953	2.90330224518	3.4809568833	4.9515002892	3.18499971578	13.6917987481	2.86799350539	1.87795466521	4.01143553841	3.43940141596	2.9017826268	1.42353522902	1.99907057694	7.76505325652	4.83148241762	7.34135414255	3.95086079507	3.95532787533	3.43434585192	3.46005063638	3.14968427311	4.96371407918	2.93555199437	1.61864211299	3.07629560586	5.90438077324	6.13378737459	22.9960541487	2.557663399	3.09207278158	1.77403233342	2.64429393447	7.90471337023	2.54474681426	4.32533354486	3.38782717839	3.6903279277	3.94740939205	1.64213664648	3.86650580838	3.16324633178	3.06058623665	5.37383722415	2.43488724067	3.22903230013	2.34186297464	10.5035657756	3.52680973222
ENSG00000029153.13	0.644964644814	1.78576829351	0.770037713356	1.01600234714	1.85709659167	0.0829465746861	0.477730840895	0.821538347125	1.17838519306	3.03573057881	3.68294368495	1.14250689132	1.10182414362	0.96336369937	1.71514203031	0.3930176826	0.611451282867	3.86504329778	4.62900406635	1.07556082738	0.266604628496	0.593685889841	0.181692793031	0.112836946996	0.627040816987	0.62877085154	1.96135706304	2.21681751883	2.0751041575	0.358738442734	1.67582077823	0.364277365921	2.72835302728	0.942883928817	0.0583842892342	5.62222187097	0.582675355817	2.3011241883	0.42662453238	0.057812102858	4.10751246615	2.19811994674	0.131902781901	0.543458281223	0.716428399858	0.0725656089363	1.49657492167	2.92807419834	1.26186862301
ENSG00000175538.9	0.719358691503	0.389294852776	0.786490390073	1.1298169756	3.36621497479	2.15020327947	1.570992053	0.693415801284	0.713700452606	0.636913314242	1.1648240729	1.22047747143	0.220488280813	3.57377833873	1.8333046365	1.02770905104	7.11800547408	1.08923057511	4.64427723107	0.60546132304	0.748691743355	0.823495518972	0.893078981338	5.22212808988	0.450578573531	0.818597070926	2.8323581411	3.68034058848	10.1198460044	1.19224189688	0.370064590522	1.32638358704	1.85885606123	2.94291386759	1.28125401563	1.09755399684	0.773402319647	0.643603941987	0.695324095334	0.834412441762	2.76152178611	1.4697645195	1.50842702525	2.10080799268	3.42238864313	2.33800998212	1.24563329966	2.78463402955	0.841984665294
ENSG00000185015.6	0.293127810896	1.23993882974	0.457748646664	0.53679153133	0.773418811545	0.0681060700382	1.41339547526	0.328184231148	0.623578680272	1.30016338656	0.387396718168	0.546513830045	0.143784123704	0.799252457803	1.27271590605	0.588116639137	0.327926397859	0.432544314392	0.113671260923	0.0486814262913	0.0286618240723	1.38960819694	0.616541194923	0.356340629917	0.449559718218	0.539501975627	4.26559029224	0.0647051725959	0.383602387804	0.186380476265	1.36204030929	0.66428704514	0.647832809779	1.98269470211	0.426118941341	0.450078214255	0.791439477163	0.239735482819	0.993372167841	0.69011995111	2.07545293424	3.70582719088	0.224575213194	0.109677433229	0.836551196632	0.224421883274	0.447336197903	0.768203881539	0.463949924644
ENSG00000117280.11	4.90464292348	6.56635567911	6.96651698074	11.7195738289	10.1129923548	21.8959139307	14.1656968124	7.35740086157	3.94149066136	17.1362526317	7.11079677679	2.96940192431	5.61014390053	10.0707217683	5.17575709788	9.62017743206	14.1441707474	15.0752947294	5.49877877983	4.83998852619	2.33153823759	8.78949183126	10.650869301	4.78309810355	6.23410210756	5.79748182693	13.1557822362	6.84912530367	10.8600291321	11.0742511365	5.35909622504	5.76438420256	11.2652780654	6.99950696354	23.6650785166	4.99106315915	7.19787768797	10.1135396226	7.86890442801	14.0338931811	9.5351404548	6.65010229855	7.55133454563	3.97973775842	6.37502346218	15.9564250505	17.177124814	23.7179939784	10.0657567643
ENSG00000158163.13	0.108638262661	0.0600206179395	0.053739937394	0.0240620346578	0.18260288171	0.0287024742831	0.407189350634	0.0631736843737	0.105798050665	0.628281757742	0.0700985134607	0.16279041379	0.0189059734985	0.163854036274	0.188103931898	0.0376610235547	0.195993562739	0.0947910790865	0.483562434621	0.0145478470784	0.11777197483	0.201408333273	0.00986230415467	0.0679054079263	0.172018986867	0.410522921659	1.39440131525	3.4504637159	5.1139888333	0.0800879358552	0.0719248100086	0.0909855992451	0.141971051435	0.161657168548	0.0448956603593	0.104846732083	0.0260163177191	0.126652835989	0.0616949950956	0.036009090469	0.771884177658	0.188865906481	0.0515965124237	0.324925082515	0.138885035138	0.0623427883506	0.0895081045239	3.11447669206	0.123460733735
ENSG00000266173.4	0.68114884844	0.741774969458	0.316176498814	0.817278492274	0.520463835188	0.418222013624	0.724062642286	0.412436525649	0.480087334456	0.916727921721	0.500170686897	0.716144178743	0.146732158469	0.354349189579	1.96819019121	0.229434272242	0.767259256843	1.48175888603	0.316418805638	0.152972225569	0.17691219682	0.254139715571	0.151851146559	0.51512373205	0.431645150518	0.53033669799	0.795718551543	1.44370680302	0.909515422749	0.613554427746	0.180070798716	0.415719212669	0.389966720581	0.918033706795	0.633939824689	0.597903117512	0.481994535956	0.391074911583	0.54281466048	0.582984750379	0.90390547025	0.560763757173	1.05527604394	0.257416822536	0.490274305593	0.673750815611	0.925181054016	2.96909895867	0.657283607911
ENSG00000166192.13	0.390258532666	0.37935031334	0.360985266164	0.280160405305	0.273624255361	0.445372745052	0.182346517005	0.15178824058	0.310919559221	0.298380265867	0.0824022702505	0.228464634263	0.253992773584	0.270418459795	0.222209371972	0.0885426434215	0.125669747229	0.119388105151	0.136572710113	0.0977217076233	0.110754737797	0.223230586279	0.263334551268	0.116315304789	0.311196267547	0.308850105391	0.321811966099	0.107157038379	0.0806700714155	0.568905060225	0.138902125846	0.347605299959	0.0817420131235	0.0993195398787	0.97710603169	0.211284906475	0.323303105454	0.189057854579	0.288614957156	0.459576774769	0.171437817945	0.350864298691	0.379913021645	0.125574653447	0.235097664033	0.582792250041	0.648490460838	0.157062743905	0.197572855011
ENSG00000197863.7	0.606413279921	0.643336124629	0.53388160127	1.05074841901	0.674719647942	2.0079285067	1.80548293258	1.20957863405	0.999079802324	1.41548807127	1.06117568431	1.07393392159	0.602682112863	0.969656903296	1.96290602274	1.78164274058	1.25268361124	0.543291832956	2.6491427068	1.09903425191	1.26001129741	0.680745522388	1.39537134295	0.947417979441	1.46991850623	1.48434257745	0.95929075337	2.91031578346	1.08818972179	1.02820764389	0.49468151106	1.02806225738	0.749270301468	1.29649989072	1.56449310133	1.41424151701	1.30271499683	0.73128348914	1.65110838694	1.39948599204	1.75058304611	0.951034676691	1.26868695171	2.47820346449	1.41190288694	1.69242799816	1.63605665177	1.50298645761	1.00849430368
ENSG00000178473.6	0	0	0	0	0	0.0241339971264	0	0.0204302075426	0	0.0168242116126	0	0	0	0	0.709011285834	0	0.0249693819197	0	0	0	0	0	0	0.0428228478735	0.0493088516331	0	0	0	0	0	0	0	0	0	0	0	0	0.0197210974557	0.0185268601344	0	0	0	0.0166861798191	0.0748514630725	0	0	0	0.0786413158731	0
ENSG00000205927.4	0	0	0	0	0.0211408008588	0	0	0	0	0	0	0	0	0	0	0	0.00446945977082	0	0	0.0437911029299	0	0	0	0	0	0	0	0	0	0.00602690388409	0	0.00570582672275	0	0.00593428324788	0	0	0	0.00706005875503	0	0	0	0	0	0	0	0.00521279778621	0	0	0
ENSG00000130783.12	0	0.00614593390377	0.00504424321189	0.00903423121595	0.0158213807722	0.00646590679876	0.0196002071772	0.0218943952232	0	0.027044948339	0.0131594478086	0.0261945471747	0	0.0127282662078	0.0511420372079	0.00471335029727	0	0	0.00412628035659	0	0.0176872698673	0.013611587962	0	0.00764864440697	0.00880711795189	0.0123306579729	0.00877434811918	0.0266197956471	0.12399714008	0.00902084475083	0	0.0341610737658	0.0274134132424	0.00888221364006	0	0.0174956964058	0	0.0211344647885	0.0148909793444	0.0180264306433	0.0420689635102	0.0199436641451	0	0.0200539753711	0.00625742355231	0.0234069634017	0.0240045283983	0.0175577842985	0.0122701903331
ENSG00000187678.8	3.283095452	0.835577543321	1.28777232495	1.05766776569	5.91528877184	2.28560755247	3.31023503016	2.7534269592	3.22155881996	4.92980608735	1.87856332427	3.83830069112	3.3589639484	4.47522942202	2.58808893286	0.395165540294	7.03353382101	2.20259880243	4.11395022372	0.775607141089	1.34930007678	3.00205064497	0.612502307859	3.0849781807	2.66084865474	2.32837340053	7.35306722564	2.86849171968	2.70752498165	1.27754100882	1.67764417196	2.32220412239	5.47320121332	3.32423136423	0.565291631768	4.10977449017	1.3181795966	3.98678779594	2.79308818889	1.88575767705	6.87403316626	1.58168727304	1.1277944134	0.416542711871	5.10441148365	2.26887682936	1.92912857991	5.95446051046	5.1003911923
ENSG00000133318.12	42.0103083614	14.6097995638	12.8061743493	16.4409594044	21.6229707451	13.8553810851	8.4697300512	12.0464856353	16.5875707544	26.2018505577	23.5818940574	18.2713207648	11.505399038	28.0792480352	48.2661768079	19.9593165737	34.9838629624	36.0193212411	23.4498186829	16.8954623643	11.8722500944	20.111581827	19.6933842067	14.5414325272	12.9878425503	14.0361037833	22.3065872634	28.1023670576	78.6194279632	17.8024751393	23.420133372	15.2459295983	15.5176768357	18.7206063196	18.6845708204	24.9349831152	17.3079432851	21.6673300707	10.256305997	13.1210092125	16.7251996768	22.4167422003	15.9233171782	29.7945525058	17.8991494019	12.2813875843	17.0444493735	32.138120627	24.7590154596
ENSG00000130598.14	0.264283549848	0.0508828797689	0.167047433243	0.324113481831	5.15215515003	0.214127885779	1.93104067017	0.385190604316	0.328867015161	0.522452412368	0.308687564539	0.271084512005	0.0734601327019	0.15806812665	0.846821385043	1.05360368115	0.110769901307	0.138118355473	2.01555447932	6.21790491078	2.98361111898	15.64538816	1.35654535266	0.316619947309	0.710922444988	0.306260723071	0.381380041471	4.26084026666	1.53987945588	0.504120988101	0.419201324507	0.335852765544	0.302611652281	0.49637372557	0.293066588833	0.579395373025	0.0808701927866	0.371821061088	0.246568194025	0.167898208333	0.793335632578	0.550386147294	1.23989728046	0.705623773881	0.0906603514952	0.306832407956	0.29810429583	1.70074564827	0.135448385711
ENSG00000134490.12	1.1884956262	0.620206747685	0.369809176664	0.81816941454	0.518550096321	0.685957630628	0.571399823723	0.269098054288	0.398283413581	1.13133346719	1.71386793317	1.40641338446	0.235711823452	0.705350732556	1.22248757456	0.378072776098	1.36458898302	0.684915972041	0.384366233286	1.02701506485	0.102973936398	0.986167804442	0.359296103844	1.09840233714	0.493753184079	0.792328475063	1.63845871007	0.577820777014	0.894477767599	0.743041927117	0.430895585733	0.52298906736	0.598988094318	0.60521689902	1.85804749421	1.20721315928	0.968869448145	0.783831025392	1.18160910389	0.431454963245	1.30625225346	0.630723659262	0.971673556189	0.471335036101	1.5894379986	0.501352094883	1.10559782322	1.09337627692	1.41108370247
ENSG00000143319.15	3.49156137592	6.0422694485	3.38768670811	7.3207970693	5.18932870502	5.75143147025	17.6145899745	4.43547493286	2.13858870041	8.9550079598	7.06054391839	3.90750138416	3.82767218397	5.67986361703	9.68275214494	4.14839856421	11.3145181013	11.428409349	9.3531977721	5.73723922602	4.14775049757	5.83169369995	6.08940116922	3.86724008162	3.91322243291	3.31143194272	8.9363008747	8.94263249771	11.1878787884	5.73969247817	3.32725715665	3.21309828172	6.3119071409	6.19962307353	7.3433413666	4.4006713705	4.86119714417	4.52438404571	5.49256970916	5.4854973146	4.82625564029	5.75486140408	5.84491954438	2.42392423177	5.61658525195	7.60098432775	8.61437947256	16.3559589684	9.83857999183
ENSG00000174796.11	0.956258746873	0.822700559058	0.906643088112	1.06171294265	1.29259371155	1.75138253315	0.913984584486	0.71550158589	1.19826275427	1.78180369372	0.537557996039	1.58447699124	0.430486478788	1.37185331769	1.53355993655	0.364341911846	1.87086431108	1.87460348248	0.534195538338	0.5251983042	0.355700998393	0.852575859036	0.816805522921	0.831581611576	1.1180455204	1.41036636804	1.2544997108	1.64226434943	0.765097957387	0.989274793742	0.810373547779	0.885584016786	1.21745249135	0.842893036196	2.72675465677	1.06379148892	1.03540020554	0.644180088072	1.17914743327	1.37928183137	1.52168011719	2.07432715972	1.32047220681	0.365487710807	0.853354710215	1.27488635517	1.96115009828	1.82506996568	1.29292202416
ENSG00000070444.13	1.02111113227	0.917798194878	0.737746576951	0.593427264766	1.43709002208	1.22107849805	1.38000639256	0.932561260883	0.754231329341	1.22133598507	0.821628699138	1.02498395745	0.828715809589	0.767491264955	0.888576154954	0.923973265918	1.70963595729	1.58553162393	0.94440856254	1.28938239821	1.29796554631	1.30389281201	0.875050676519	0.777169924744	0.985273112376	1.1548230538	1.55571212827	1.93525731359	1.39412704036	1.05547604373	0.76912492325	0.837088188441	1.31534915042	1.44037184079	0.975750183877	0.902326309837	0.578130457797	1.98205163705	1.17172625964	1.28816433456	1.1394079284	2.6337061777	0.75248400284	0.674074816396	0.764255960313	1.52751220335	1.4880805396	1.6362583596	0.969702120225
ENSG00000132170.18	2.24396068455	1.10219410497	1.37926639656	3.57038131908	7.67138320359	3.73641517547	2.89882704243	1.39971664133	3.58934246932	3.22845227286	0.723532199992	5.91556521658	0.601138464076	1.56756101294	9.39812670603	5.57257798029	14.0559229511	2.76283137285	1.36122582692	2.27957620435	3.32373024583	2.05933300523	7.40919006113	7.67551390951	2.32529137212	1.74723533953	8.18837303642	7.37206817926	0.861039862915	3.81974025998	3.16882770212	0.969059785171	1.68426832036	8.18579079315	5.85559916985	1.43807943573	0.320795758155	2.62038111522	1.03303500898	8.29654329474	3.42039250504	2.44698062631	1.58861010042	11.494121109	1.07369871826	3.50675188375	2.63077409464	3.16042460726	2.28200065753
ENSG00000143434.14	1.39884356342	7.43516335881	0.945109171819	4.29789747585	2.74477397276	1.43083983652	11.724386404	5.73973122905	1.53904837733	2.45021226101	4.47799992867	6.91248239082	0.996113835234	6.77661197283	4.77136983012	1.13023770877	4.50557860702	10.568362903	1.053092239	1.29714337874	2.50251423627	0.850106817184	3.5331505147	8.16501743927	0.889579557782	1.42612369755	4.85080372644	1.0673030409	1.34719470594	4.56974813407	1.7334108272	0.727634840695	0.961732285253	8.04366401838	2.15230213109	1.85487060212	1.22011110969	1.29957584886	15.5614143515	1.80689443462	2.33546839464	0.220410276201	3.43317647095	0.595306867611	3.47864814348	16.2851499988	4.71968533094	3.25720444122	7.08934379209
ENSG00000154429.9	1.26700394794	1.55153380139	0.90545816731	0.211054527564	3.89979984412	0.790722690457	4.17991020177	1.97680117689	0.298280229862	2.91408346756	1.8288732879	1.27853376438	0.24874400866	1.53607238675	2.68560263024	0.495502332633	0.734370134057	9.0625665375	1.12430038356	0.128905121126	0.654590664191	0.843644613617	0.814293590481	0.369221425063	0.598351065642	0.568780392847	1.61894918542	1.21203589112	1.84609104852	0.628999753281	0.521434775418	0.726803707419	0.483584340069	2.00409926696	0.875182225388	0.713189171242	0.332979973631	0.460988131489	0.780950195669	1.13768781521	0.902571711139	1.33119102015	0.396439973987	0.329857956379	1.86160498767	1.28057542142	1.28408397663	1.55700513624	0.892130803297
ENSG00000033030.12	1.51642697466	2.30294508553	0.998363117709	1.21222229315	1.51404787935	2.9860614166	2.44072515902	1.68425784621	1.49714437994	2.53699043695	1.2480062922	3.40567621366	0.393303352599	1.87791543369	3.75059878211	0.63406168598	2.3843030054	2.65525465594	0.859214076609	0.371614625369	0.455818652105	1.41482980443	0.855974799404	1.29700501269	1.1030656798	2.09412671133	2.33811942483	3.9994895122	2.14972047761	0.994998137944	1.79551307931	1.10925998988	1.45768537837	2.1768726458	1.92354397706	2.01994962269	1.65135258568	1.33440797514	2.11577169129	2.39015690317	1.89607416585	1.76805057922	1.6060208056	0.751960037541	2.16411013359	2.21583136866	1.84101528943	2.92665150211	2.40534277848
ENSG00000165801.8	16.6769137884	14.1991382002	6.32078908387	7.32465658108	14.5408574485	14.5139954876	15.5853126107	7.57731424453	4.85855433748	13.887524828	10.0790426773	13.3457795195	3.09432845407	5.49631450486	6.31374826429	2.91827581525	12.2209406196	17.2018526734	5.62189398039	1.24279959378	4.12600765177	2.04734805013	4.38374241032	6.95289516823	9.63175467974	6.07323603162	6.90118926789	47.2853226037	7.99666956753	7.66740518927	2.71034038757	3.9517737877	6.30991394411	23.0398021717	3.58459145244	9.94253143796	10.1064698229	5.74799308918	9.70573085559	19.0882136037	12.3715785256	3.66517251107	7.75360257022	3.92949615031	4.87879944187	13.8885941934	6.12090499363	28.3085689255	21.8002803958
ENSG00000040341.16	2.43115606486	3.3040507881	2.24475325843	4.72638386516	3.53348507774	7.49929495058	3.59625986676	2.73553167897	1.81169706412	6.14556776263	3.01976860022	1.32020386759	1.56176340093	3.49263278175	11.1612271251	2.87409341824	4.99665137636	3.57084608066	2.57773062848	0.995116070046	2.03820034695	1.93554572227	3.99789948709	3.19624634717	1.95744852227	2.36923767341	3.4089673515	4.78793028593	2.48014074001	4.2995308051	3.22278449996	1.51128440378	2.85651543785	2.62186895888	5.34152081596	2.99588232111	1.80390500827	2.94567181379	2.92789454446	5.48932309507	6.35674911486	3.97100118719	2.41224524435	2.30344188984	2.56348311566	5.25286414484	3.63724788316	4.1007452109	2.71187297521
ENSG00000147676.12	9.33729962239	14.3095564063	9.82769757911	7.67209829673	10.9635987804	10.5204526249	39.2978816703	25.2524512821	9.38862594508	20.0831055471	8.51181474908	11.322069889	8.98190831631	12.1166822937	20.6454418822	47.4845788622	87.7757491063	13.6895987894	11.6870587395	28.216348197	17.7324020562	19.3267326235	0.311877398221	3.85530478815	12.4724080691	14.8619191682	42.0100784579	70.6110801071	102.745154231	2.56797413215	16.4680205299	16.9679908351	16.8843847664	25.1923092097	0.96410485571	10.4179679988	14.4645417065	14.6752563108	7.71322340288	5.70832152813	60.7214343203	24.9839688211	1.89726242841	47.935487984	14.9123251212	3.44881133162	1.35414093658	26.5958969133	20.1513335841
ENSG00000116649.8	20.7284587436	15.2431757064	8.95155971562	24.7589913086	28.6492529382	34.1334572635	20.7401130934	26.2858623915	9.95979300066	18.5722276979	44.5008914284	29.9340430523	42.4388552979	17.8418773345	19.6376069036	24.5702903178	64.7099029433	24.2511963497	45.4542434983	145.898388488	72.5638557943	23.3950423117	61.1455712875	19.9448880507	15.4629233362	12.7888055838	82.9178462997	15.7256372659	34.6083691319	30.9738404082	22.0016939071	22.6024571258	18.4910188462	42.0052705623	19.9051462415	31.2234922563	16.0050689958	40.5976143198	16.164636661	19.0365233541	26.8818829756	50.7586374788	20.899044608	26.2650550086	16.5828878303	20.3087965141	23.6331892206	18.6452013398	28.6469767591
ENSG00000055332.15	3.17343435119	4.25983349364	4.54468675193	1.59428850164	2.27580108497	2.99222960745	3.71796335412	3.80522827735	1.7145591784	6.78913968467	3.55923595894	2.58043816722	2.20570862953	3.83715412161	4.41873561023	2.55618403868	5.26370268162	4.71694542688	2.16389348404	1.15577343883	0.733052872009	1.25489397836	1.27708263285	3.00910851421	8.18802989641	2.93274144346	6.47086305239	2.53732103967	3.31024026483	2.67158026107	1.6591322827	2.4171989646	2.28182567373	2.49918257889	3.67351966668	4.17942054121	2.61210797908	1.82007040966	2.71054183608	13.0762928239	2.17482287534	4.2034596748	1.89377976855	1.67481279785	4.69158375927	3.50668441097	4.80938640163	4.20083435669	2.33059901618
ENSG00000241155.1	0	0.08822960883	0	0	0	0	0	0	0	0	0	0	0	0.0913620261938	0.891508273608	0	0.0720270632298	0	0	0	0	0.0651349385489	0	0.0274505435087	0.0632164764527	0.177016080322	0.188943775124	0	0.7282122252	0.0323752913774	0	0.0919515921858	0	0.318777523188	0.0725957072156	0.0313955225167	0	0	0	0	0.0671035924367	0.0238588866736	0	0	0	0.0280020804157	0.0344603470179	0.0756166498779	0
ENSG00000188818.11	0.298169467393	4.13330275061	0.217710639751	0.42483754897	0.176658811683	0.833044629704	0.189391617891	1.2270465511	0.169524017074	0.377474041645	1.91016964921	2.41299135363	0.169187570982	0.293125856512	0.291796787585	0.230755543592	0.0840333002905	0.533037926569	0.132903852417	0.0879642942021	0.38169321705	0.157830209215	0.0178898764779	0.411414675385	0.104957716694	0.111204694211	0.23456963424	0.0514440089329	0.617229595931	0.206292954003	0.347917605344	0.22556110403	0.132444280792	0.40624534409	0.0977269983515	1.25101652328	0.287351075256	0.0953011469168	0.131097586453	0.171281554302	0.267989724548	0.0835078190835	0.0777552461007	0.0613624823117	0.409138574603	0.0251305884933	0.414416277326	0.420747440023	0.474254415379
ENSG00000188070.9	1.22192633778	0.953378180686	1.35984418189	2.00688884949	3.40340829177	5.07349529368	3.20575689811	2.65441566727	1.43204085706	3.39425923589	0.994244070119	1.13912920477	0.906019830356	2.56630832017	3.24045042178	1.11092351079	7.16337479955	2.71853519827	1.28948689183	1.95782845388	2.31750218931	2.66838613754	0.3220544707	2.54287657514	2.3842006943	3.92304299059	1.86986993593	6.90898267784	8.97230592824	2.13977379729	1.92167299841	1.64634780791	2.07462342472	5.15017566715	0.563580930798	1.71930073273	1.7383601758	1.70686297414	4.35823515467	4.68655298915	1.24252206735	1.97988646938	4.48406015851	0.770159640222	3.91567536575	1.56284375108	2.11851182447	4.24144824009	4.76464404454
ENSG00000109084.12	35.7679126418	64.2372039292	3.47014339198	51.9830051262	42.0808314665	30.9557887993	28.2523071216	22.2860299549	17.1818382249	104.212516044	21.5897440007	38.5928563092	3.92441752301	17.1884673697	63.0743572774	45.6038638967	65.4125383566	94.9171736385	50.5594464906	47.6632910333	22.6187987158	30.4697549977	4.91977499608	42.2921494292	14.3018422667	23.855513137	15.6605369209	38.0928398327	71.8899557323	9.2421319596	18.8666018917	7.15488855742	17.9077850944	41.2127013419	10.466415502	42.997751315	29.4171323556	25.5451262363	60.3802218222	33.7970620374	45.7162576027	13.0968773777	52.8040045085	30.0565383854	79.1250063539	17.0874343106	19.0793561646	57.5476102509	47.6642378238
ENSG00000183439.6	0.150629372596	0.0174005296808	0	0	0.0447939092786	0	0.0221970487855	0.0154969968718	0.168695058662	0.0510469126045	0.0372573746744	0.315191435766	0.010048528898	0.738750340753	0.0206849543665	0	0.0378802254154	0	0.0233648668991	0	0	0	0.0157254502087	0	0.0498698878717	0.0872772077441	0.0124210825619	0.0125611109043	0	0.0127700264346	0	0.0604485814622	0.0388067882152	0.0502951136458	0.0572689270576	0.0371507067959	0.0829660700965	0.0299182262287	0.0140532440969	0	0.0132340839698	0.0282325131814	0	0	0.0265742731582	0.0110450683814	0.013592450404	0.0298260363615	0
ENSG00000090565.14	4.28532338482	5.77396236985	1.83835475509	3.92878221592	8.85846297559	6.03789283814	6.22321688372	4.99484130582	4.48172414264	8.8464937933	3.94993835435	7.27131312577	1.9125450791	2.62622798233	4.52753276618	2.4396232494	2.84122078896	20.5393910768	2.46050874974	4.31432598811	4.74675560187	3.00472410522	4.25326503223	7.75787036671	3.5094601384	4.90477735807	0.535036607475	6.65954427146	6.91361635576	5.98038309362	3.36513968319	3.57570440356	3.37883011617	8.42335668363	4.02297667417	5.89553938607	6.33025292195	7.88219516483	7.87648180732	7.02659893504	5.49839421782	6.76874764232	10.2605345717	2.70872953275	3.80673833749	5.59023834424	6.85231208064	3.49323305904	13.8939714193
ENSG00000112659.12	3.24833698992	2.87387551583	0.68788267685	1.66027799084	4.44044595529	3.07077583223	4.04299557811	2.1992782391	0.969387269182	3.48047358672	3.15289456101	2.6743213999	0.997846561026	2.82117823109	1.83771408797	2.33150868198	1.30115528671	3.14721799368	3.05789102087	1.95900755391	2.03048587585	1.53937715841	1.78292281757	1.377210192	1.34109128758	1.24198793569	2.61285597963	1.60258079513	1.91637924581	2.92206890736	1.17981796441	1.18180800744	1.38810528862	0.949853457386	2.05218719475	1.08580175563	2.47960337556	1.64774429481	2.7184624747	1.85522959536	2.04731959567	1.8143582001	3.17406525593	2.6027853456	1.47901849308	6.98732248639	3.14360725342	2.58179228178	2.62731006057
ENSG00000124299.12	18.1086363595	19.4752906484	36.37624625	25.5290900871	93.115851649	31.9286337734	24.3157643006	22.7174864915	44.3562155606	20.8835535051	45.2444703034	26.7488876252	26.340382601	29.3140896169	31.8498139837	15.0880601783	9.15403850025	13.6897518126	30.0587354577	11.8291809723	17.2611681338	25.318296893	25.045228875	40.3484557496	49.8948168173	32.7228936781	17.6175412048	17.6058186313	14.4411532226	40.9243620644	45.6230875681	58.6798475346	30.5361782172	28.3805090637	64.0974165748	15.0006099732	69.0659524975	29.2272641822	85.9072276175	19.0779988107	22.6134425241	130.180881198	52.9606582951	23.8113001605	17.9980939962	28.5449044831	60.4025803724	29.1826061741	28.1246989599
ENSG00000135446.15	5.16006401099	12.5907662237	4.10784824474	7.44655918632	14.0698969877	10.5586237428	22.7897548306	6.94936605049	3.95230832066	15.5560229342	11.8576926344	4.99040231162	3.79856595534	11.6971078991	14.9983156619	5.9508234569	37.4919052763	12.5574523162	26.9348459798	5.21263412716	15.8167489577	12.2651063074	7.90776700308	5.75837537694	6.61186874172	7.20871166493	14.3840605774	21.6468304551	17.77009462	14.0165390275	3.55071990571	4.9082645344	9.67652817306	45.9368070838	18.0884303812	7.3465522689	7.38386384399	9.15088802396	6.96160805049	11.9721574635	15.5568495132	13.9104539272	9.37965562557	5.56424228333	17.729200815	8.01411056018	7.76506486137	33.219005335	12.6003661271
ENSG00000091831.20	0.889958872479	0.797814732718	1.39746411231	0.00692763595553	0.403827713541	0.990221673862	0.0966204357765	0.874231201032	1.75906692997	0.700669345608	0.412286880578	0.368013783697	0.0688171979077	0.214377987943	0.0744318388759	0.0139408514075	0.0472675950933	0.269742746446	0.0271210062619	0.00538512645906	0.024703972953	0.0238574813439	0.0949180743978	0.289067576812	1.99275922515	2.9196937994	0.0533462210491	0.0335350048692	0.0592728810004	0.917539844908	0.825348936921	5.74521698063	0.322825173665	0.0131356267534	0.355643860839	0.727342274672	1.09786226501	0.194476153647	1.16797110774	1.65432180727	0.0721995068964	1.04321577126	0.30265049903	0.0247143285513	1.99987215411	3.93466520746	0.179864351417	0.0611635445194	0.223128581098
ENSG00000176749.7	0.137743160374	0.286414730167	0.151491744517	0.38359241301	0.710005039094	0.482121931033	1.0352036359	0.232408372508	0.0925580055966	0.840238082847	0.236218934121	0.210236224316	0.0845377508633	0.204312951988	1.31651006209	0.0439306043546	0.40528337821	0.856927792701	0.200840614267	0.062222179084	0.0549511780826	0.0751800261817	0.161057697675	0.277234622072	0.182414248816	0.191545723909	1.62198947579	1.08432737071	0.315193823254	0.5044706674	0.153813769997	0.172465044118	0.274432035412	0.427729415621	0.324691644018	0.452966613882	0.178712218711	0.268115729571	1.04864170194	0.448039118714	0.648662888461	0.757305887294	0.773158482252	0.171336296975	0.178206358959	0.432287376924	0.382832544166	0.901874975099	0.605704824494
ENSG00000147889.15	7.12299823691	11.3124666024	0.553216799881	4.23119648532	3.02837455038	2.90343860093	0.292022712504	1.91984486679	0.467499769676	4.28125468062	5.84101652328	7.25661114276	0.146886326789	4.59937839974	4.71691499931	0.375503439726	8.85262355516	1.58799417617	28.9071331473	7.9796851141	0.571879199409	4.00902612762	2.50558113475	1.99424489058	1.01146362324	0.133958114838	8.12968891885	6.1602659133	0.559826815769	3.75670047694	2.51462693343	0.119288552025	1.83888656765	0.0689248698784	9.45967846096	5.43962782919	1.55976041424	1.60174124866	0.75494066244	2.75569220751	8.44900727833	2.23886633866	2.22482397588	0.456474618876	3.88778321888	1.2270461184	3.78008275036	11.6735757866	13.1100677132
ENSG00000234753.4	0	0.0294728457762	0	1.34303422923	0	0.403094598685	1.27830284804	0.104994642617	0.119055845291	0.345851031008	0	0.0314040087783	0.0170200992684	0	4.20431663483	1.08493855151	0.721812967699	0.0640017390245	0.652990493219	9.586782011	1.31470007163	0.304613931029	0.0799068379984	0.531846932905	0.12670368728	0.11826341983	2.14594814402	1.12762195383	2.59474334632	0.151408214921	0.161875743439	0.921484906701	0.241012037302	4.06779232587	0	0.146826169543	0.0780706179471	0.253375984442	0.380851942805	0.389006127229	0.291404893922	0.0796999212222	0.0214383466626	0.985731258878	0.165041221091	0.168372252264	0.0230227586073	0.370473008396	0
ENSG00000127824.12	11.9001783424	13.1058281217	0.958229371138	6.5770642882	11.8135562259	3.47188759837	0.964197570974	6.10652342142	7.58404706381	9.97326395665	9.87410246029	18.5666905422	50.7496382242	7.04063233973	13.4536586231	7.62877064886	24.8653173223	22.1143503289	26.8049039193	81.1309250536	14.007930731	47.1508610515	6.54418523485	3.61563834461	8.59248142702	15.3474113356	14.6207926404	9.74340644793	16.3511822092	15.2345945763	9.29613622176	5.89391897194	20.1781471997	22.232493219	19.412579759	5.52327211521	8.84883275202	13.1061414521	2.11476000945	8.32839325442	16.8250207684	19.6036170929	2.19427968986	2.43877407265	6.14271588163	14.2519399468	4.4124113075	4.11811352549	9.59309290059
ENSG00000243910.6	0.323028537727	0.373158804395	0.153134071689	0.147680005899	0.394099211561	0.0150994768257	0	0.562416558004	0.10435697972	0.305256811323	0.153652676577	1.45280380547	1.01944892813	1.05518853193	0.102367876354	0.0660409676168	0.0468664102767	0.280499800959	0.0481793788247	2.88269357028	0.123912328054	0.805255298681	0.804178862497	0.214337507605	0.0308501678622	0.0431926619347	0.245883035824	0.0310818729675	0	0.147461181164	0.504498667353	0.36895696218	0.234729137477	0.54966685333	0.188945657153	0.0919276613418	0.669111598572	0.197416616866	0.0579568095966	0.442009395173	1.25530599407	0	0.0626384226785	0.0117077366641	0.913288584815	0.0455508294562	0.201803241765	0.106604494927	0.305641612803
ENSG00000117525.12	0.571909601871	0.105323136523	0.479368029951	0.032840608848	1.06809453707	0.463372744826	0.983240473001	0.946540398149	0.618841931138	1.20080981666	0.0341687923101	0.612132400673	0.3815225452	0.277613447245	0.70569150055	0.139516808226	0.745173206507	0.10396108565	0.803548248572	0.0595660544433	0.261774670083	0.572553101568	0.26824609709	0.857946447832	2.25019872496	2.60296758668	1.72237859424	1.37546567397	1.49272952366	0.54809397632	0.662615130118	0.432412356992	0.996513327989	0.477401218726	1.51261678088	0.844959982695	0.0659431960427	1.50634887001	0.564505373138	0.00702090285665	4.83537983928	0.838903351672	0.362162650682	0.0468635247063	1.61825461394	0.121553378639	0.269258168838	0.744015231912	0.152927116528
ENSG00000156650.11	0.878492982974	0.371828542526	0.269769138461	0.337202680135	0.551751763231	0.669988576941	0.741623277877	1.04285537009	0.721958199748	1.3137951516	0.344556571709	0.499070632638	0.206420780053	0.88386624087	1.16486239957	0.35132644805	1.73518570475	0.943505039451	0.259294225883	0.167966113009	0.217267321178	0.307864661786	0.319325216686	0.903753834227	0.833098806697	1.12106661496	0.555776704499	2.13398088443	0.798787220955	0.863869416609	0.514503930103	1.24746745124	0.578798419515	0.706601306323	0.74710734387	0.836264258271	0.396151289659	0.621656086963	0.698490279096	1.41898210161	0.542156965042	1.43879769725	0.733693817119	0.370347164307	0.991402839033	1.33266498055	1.57423094514	1.30755859526	0.519505207732
ENSG00000175920.14	0.0591157696468	0.0204869545683	0.0560485372019	0.408223537351	0.386754457587	1.86079045073	0.296188256034	0.103392764542	0.270340353042	0.80636012988	0.0731098570267	0.218293308352	0.0394363004631	0.113142950821	0.48707910406	0.0733206012753	0.0148664144399	0.155709514913	0.770258107785	0.843607913914	0.967910723266	0.352901775715	0.0123431715357	0.135979273823	0.528440186195	0.315124632198	0.955452719457	6.85723228324	0.150303292326	1.08252822451	0.04500876538	0.284682676874	0.279217617018	0.0789549687796	0.427037809352	0.583204347816	0.0542678917112	0.140899927245	0.446740462679	3.04453936825	0.306435854521	1.27051678933	0	0.0334241214415	0.590993551902	2.61817715216	0.8108397405	1.95481514524	0.245409894577
ENSG00000265480.4	0.011423569868	0.0395891245757	0.0324925676118	0.0323300747973	0.0566186996475	0.0277668231559	0.0168340034413	0.0705165361011	0.0426455069996	0.00967835759112	0.0188370619159	0	0	0	0.078436236356	0.0404814879799	0.00718198904688	0.0716414480452	0.168336809504	0.668496587583	0.0854496087754	0.0487106922993	0.0238520251488	0.0328459044092	0.0567311811695	0	0.0188400312684	0.0381048465016	0.0242039218347	0	0.0144958719436	0	0.00981021715507	0.0286074555804	0	0.00939156570009	0.00699117518337	0.0567241537557	0.0639469764945	0.00967646007329	0.0802926973739	0.00713707827627	0.0287968587482	0	0.0134357622679	0.0167529225114	0	0.0226197456969	0
ENSG00000164683.15	2.55843430086	0.945410833231	0.608169983016	1.19773724256	1.9002300706	0.851261037255	1.90681027904	2.49562064908	0.860134278322	3.02960741291	1.08812591229	0.844002169089	0.885340064667	2.24458859155	1.34660844939	0.470296692657	1.5389544797	13.6589651943	2.52177904866	0.67368565155	1.23783252712	0.314388936065	0.931372874335	2.09344367699	0.433283225984	0.563910137065	5.92179722926	1.53095534814	4.96770517983	1.02511071114	1.71213649877	0.680532823355	0.861113665231	5.40990706554	0.294336060443	1.2123023546	0.573055727701	1.56694858497	0.708514824445	1.13666071155	2.26723771475	1.06868914169	1.46210585543	0.569723388485	3.50771087151	0.783919627479	0.479032942705	3.54275234874	1.36035105203
ENSG00000117602.10	0.437734022439	1.09690460694	0.590608391836	0.072424484076	1.36514349168	0.429685408778	0.786469322002	0.616630257327	0.417955495653	0.875800417983	0.832855259784	0.886944702355	0.13252926244	0.406810819474	1.28545431547	1.24691792006	1.38448289745	1.95964516402	0.355164465386	0.107164549189	0.195898322789	0.0717892497783	0.481593856935	0.377581702319	0.574120301621	0.554085094149	2.16298839698	1.95150711151	3.58854862462	0.359682762365	0.474277400744	0.470243326888	0.49446987714	1.44191762756	0.422464547968	1.24847442825	0.44305103264	0.92628130483	0.424099384169	0.173984857777	2.31343830678	1.14441744166	0.200884911768	0.713928749102	0.906907308294	0.209867224141	0.30688553207	1.3379135836	0.911180831838
ENSG00000100099.19	1.81893279826	2.21609995779	1.10011239164	2.30431213804	1.57738373909	2.68334592423	2.22770915657	0.864048844318	1.44798938917	3.20942667823	1.28830164106	2.76120519031	0.529302671609	1.6391272813	3.48723927667	1.29227632608	1.92724166514	2.46717147011	2.2112109567	0.682976579535	0.775166501866	1.54366542177	1.76972425622	1.66493580306	1.42319742425	1.52389469259	1.79333613162	2.17663244937	3.68532209288	1.93365346297	0.950733985201	1.38184941431	1.41400150011	2.43342379081	3.75607038068	1.51718818884	1.40127997812	1.36083254564	1.88670862804	3.35482206617	2.20780901459	2.30596073315	2.97324139013	1.38706383991	0.743435543125	3.41622264535	3.41435496152	3.66876107254	3.81781475553
ENSG00000138613.12	0.53349776294	1.2977171879	0.908825908533	0.201315032917	1.62090247594	0.268838846766	1.49245053335	0.847849894379	0.651725652702	1.04362783356	0.457739918825	1.50554041938	0.549760978553	0.578504216824	0.702836647491	1.13355903068	0.755353344566	0.805159118023	1.98137388486	0.895047420859	0.31723119734	0.946934439712	1.09128441891	0.424019462017	1.01597415451	0.874576717193	4.0273155883	1.90976441462	3.18889974311	0.742781348295	1.08426694726	0.811128861247	0.8827802653	1.17670334369	2.33342212024	0.385112314059	1.26617639485	0.719349823467	0.493689902379	0.268203856396	2.19880908715	1.79934395136	0.189519042721	1.60220823759	0.471877959301	0.298960689636	1.55775320397	2.98304518164	1.2104004519
[truncated: 123 more columns]
