# Supplementary material for: HDNA methylation data-based molecular subtype classification related to the prognosis of patients with hepatocellular carcinoma
Source: BMC Med Genomics. 2020 Aug 24;13:118. doi: 10.1186/s12920-020-00770-5 (PMC7447581; doi:10.1186/s12920-020-00770-5)
Supplement: Supplementary file 11 — Additional file 11: Table S11. The web link of each HCC sample. The web link of each sample was supplied. [file 12920_2020_770_MOESM11_ESM.txt]

Supplementary datasets from TCGA (424 HCC tissues including normal counterparts)
https://portal.gdc.cancer.gov/files/1004fb7a-3a42-4fb0-b09e-49644b450063
https://portal.gdc.cancer.gov/files/03b50c0b-27e9-4a9a-a17a-3b3e8fd041d8
https://portal.gdc.cancer.gov/files/00bb33c9-2d73-46a2-9e54-0d7e3ff4967c
https://portal.gdc.cancer.gov/files/bc024595-154b-4b23-947b-6a09dcf2239a
https://portal.gdc.cancer.gov/files/b4888e08-27c6-4e87-b4f0-59c15ddd0061
https://portal.gdc.cancer.gov/files/38c570d2-4a58-4fc1-933a-fdb841dc52a9
https://portal.gdc.cancer.gov/files/2855d1ac-3e04-4402-bcab-2e4b1d3e204f
https://portal.gdc.cancer.gov/files/f0ca77bb-b2f2-4399-8243-87426d9bfc1f
https://portal.gdc.cancer.gov/files/a8284d7d-c9de-4690-86eb-69784cfdc00d
https://portal.gdc.cancer.gov/files/996dc0d6-e629-470a-b76f-af62350e03c3
https://portal.gdc.cancer.gov/files/e308c4e3-3184-4c38-9462-16eab825240f
https://portal.gdc.cancer.gov/files/7b2314c6-c4cf-4832-8091-f2adb32d9409
https://portal.gdc.cancer.gov/files/f1a708e7-0f8c-4716-81d4-0d4db5d191c6
https://portal.gdc.cancer.gov/files/7f83915f-0b19-40c9-8d5f-5b594341a2a0
https://portal.gdc.cancer.gov/files/1ced201b-6f13-4f44-a259-4d55ae4913b5
https://portal.gdc.cancer.gov/files/8ffdb893-8f35-4122-99ee-400a1613780f
https://portal.gdc.cancer.gov/files/30cd8f40-8523-4668-a864-b41578594bc0
https://portal.gdc.cancer.gov/files/f54ade2b-0f00-46d5-b36c-ea7988bd2e8f
https://portal.gdc.cancer.gov/files/dbe09d56-3dee-4e42-98f3-4b05b46db1d4
https://portal.gdc.cancer.gov/files/1fd858e6-b5c1-4afb-ae96-648455aa09f6
https://portal.gdc.cancer.gov/files/a857edc8-a00d-4ce1-8706-130201704dfd
https://portal.gdc.cancer.gov/files/6d6e1207-f628-4eb5-9e63-bd62ed48c765
https://portal.gdc.cancer.gov/files/5366c757-f3a4-4af3-8860-605c6745251b
https://portal.gdc.cancer.gov/files/2a3750ca-f95b-4491-b9c9-5d033b7384c2
https://portal.gdc.cancer.gov/files/94a5f387-32bf-458e-9a42-92d327f3454e
https://portal.gdc.cancer.gov/files/914022f2-73d3-4f35-af1f-3cf71ce452d2
https://portal.gdc.cancer.gov/files/0fbaa5ba-e785-4de2-993f-9640b7d5cd16
https://portal.gdc.cancer.gov/files/8c04bc79-6ead-4a10-ab26-ad6ee84a939a
https://portal.gdc.cancer.gov/files/3a663774-ffa1-4be3-acfa-9f8c1dd85a31
https://portal.gdc.cancer.gov/files/e005a72e-ca50-4fc8-9062-318dcbfdd236
https://portal.gdc.cancer.gov/files/9a1834e2-7286-43ad-b777-42ff5048dcbf
https://portal.gdc.cancer.gov/files/65d5b6c5-d8c7-4191-835d-4f4cced4d7be
https://portal.gdc.cancer.gov/files/27982950-91c4-432d-9ed5-b8a126db8460
https://portal.gdc.cancer.gov/files/5e7ce4cc-ba21-4086-99df-9d68be89a731
https://portal.gdc.cancer.gov/files/344254ce-6ae0-4889-9fdc-13332085f8b0
https://portal.gdc.cancer.gov/files/5596a375-4cc4-4212-a813-cfe85ec84271
https://portal.gdc.cancer.gov/files/2e9ff58c-e8ff-411d-bff6-f988c5da54b0
https://portal.gdc.cancer.gov/files/a866b498-c571-4fb0-9163-a285796283d3
https://portal.gdc.cancer.gov/files/553070db-5739-4319-b436-212d66038e89
https://portal.gdc.cancer.gov/files/9f9fb9ac-4faa-41da-bdc0-9a716a6ccc4c
https://portal.gdc.cancer.gov/files/edf26795-5e30-4e42-b9f6-e65a7ec45436
https://portal.gdc.cancer.gov/files/766cd02a-2945-4e40-ac6b-1f10cbd58d9a
https://portal.gdc.cancer.gov/files/f1c1ceb4-e395-4c85-8a33-622f0c856c38
https://portal.gdc.cancer.gov/files/7c06a765-2099-4fc1-a59b-f543ffedc5ee
https://portal.gdc.cancer.gov/files/b68a9a14-2031-44c7-b711-eb4d1eab71b3
https://portal.gdc.cancer.gov/files/9fb3a232-30ac-4ede-9dc1-c4fa963670dc
https://portal.gdc.cancer.gov/files/d67c265a-df29-4dc3-bf8f-e2613938ba95
https://portal.gdc.cancer.gov/files/455d16a7-0a1b-47ea-9a62-81c8ff3aab7d
https://portal.gdc.cancer.gov/files/fafe4619-4a95-4a1c-b7e9-7528750c0350
https://portal.gdc.cancer.gov/files/9f027f3b-3381-4237-8753-6bf329cac857
https://portal.gdc.cancer.gov/files/b9e491f8-9165-4c35-934c-88c42ce7544a
https://portal.gdc.cancer.gov/files/cb0b39b5-6d8d-49d5-a7dc-5f57af80a3c1
https://portal.gdc.cancer.gov/files/bbf81222-1697-43aa-aae7-3a72f7495286
https://portal.gdc.cancer.gov/files/d75e8818-81a3-4b25-9416-c649ea71083c
https://portal.gdc.cancer.gov/files/7eab2d95-479a-4fb3-b4a7-06382e40ce51
https://portal.gdc.cancer.gov/files/61154ec5-01d7-47fa-a736-23090784d750
https://portal.gdc.cancer.gov/files/37bca6a9-2a19-4e3f-b4bc-6372cfbe0748
https://portal.gdc.cancer.gov/files/49a67761-4920-4580-9b24-b31faed8ecc0
https://portal.gdc.cancer.gov/files/0cdadd53-909f-4a32-8368-d7170afa1276
https://portal.gdc.cancer.gov/files/3b19355a-7801-4930-b4f2-58d431fee4fa
https://portal.gdc.cancer.gov/files/72019859-ea4f-41ac-b2b8-b5532e93e48a
https://portal.gdc.cancer.gov/files/0cdc9d01-3f5f-4cc1-aa74-b14082c0f446
https://portal.gdc.cancer.gov/files/62426cc6-282a-4ab4-921f-ffd7ae071121
https://portal.gdc.cancer.gov/files/20705d70-d738-43c1-859b-248463db7c9c
https://portal.gdc.cancer.gov/files/f37c9f45-bc5f-46c5-8a89-24d730c84f62
https://portal.gdc.cancer.gov/files/1eb5ca45-367f-47b9-bf87-e71703ae51b3
https://portal.gdc.cancer.gov/files/826edb70-df74-442b-a1ad-d18920df2bfa
https://portal.gdc.cancer.gov/files/8490e16f-975f-4618-a561-e0621f3bc75b
https://portal.gdc.cancer.gov/files/2b7ed1b9-04f2-45ba-a1c4-3e1c50d5c423
https://portal.gdc.cancer.gov/files/36ebc0ec-8f2c-42de-9d35-d683144e8d83
https://portal.gdc.cancer.gov/files/36561d77-9f7e-49fe-a784-60debb614f7b
https://portal.gdc.cancer.gov/files/705caaa6-cb37-4ffe-a7fd-14c92aa57d2c
https://portal.gdc.cancer.gov/files/76256305-2a3f-4039-95fe-09575e78182a
https://portal.gdc.cancer.gov/files/99170f84-c06d-42c6-ab40-70ec539df1b6
https://portal.gdc.cancer.gov/files/6583b875-d08e-4073-ad74-c57401f1038c
https://portal.gdc.cancer.gov/files/79f54fab-6bf1-47c7-978b-a1f722427cbc
https://portal.gdc.cancer.gov/files/659d48c8-2c81-4dea-8399-830699736758
https://portal.gdc.cancer.gov/files/60a2e0f2-17d1-4b8c-a4c0-f43871971daf
https://portal.gdc.cancer.gov/files/82940191-1af5-4807-8d04-bebfa5e26bbe
https://portal.gdc.cancer.gov/files/cababc42-111b-45d1-80c4-7d6c5f1a6974
https://portal.gdc.cancer.gov/files/fba5da83-71ed-4c9f-b251-481bb6c928b8
https://portal.gdc.cancer.gov/files/ad58051a-a7d1-4fa6-bb15-336b7cdc0112
https://portal.gdc.cancer.gov/files/bea5f2b5-1adf-4c6f-9378-83cc0dd54b36
https://portal.gdc.cancer.gov/files/95c254fc-7b0d-451c-9ca9-ff05c394fe85
https://portal.gdc.cancer.gov/files/3d377ac6-87f2-45ba-a452-2dfe6489d598
https://portal.gdc.cancer.gov/files/551cfea5-c4e7-47cb-ac10-ad2aea7e4fda
https://portal.gdc.cancer.gov/files/edd8a706-165c-4e7f-bb0e-5657d2143866
https://portal.gdc.cancer.gov/files/77174814-8de5-4d0f-8058-0685c188e953
https://portal.gdc.cancer.gov/files/8eda0291-19ed-407a-8b55-33a8190a4f57
https://portal.gdc.cancer.gov/files/295a8e9d-492b-4115-9643-55cf6b4cdcc5
https://portal.gdc.cancer.gov/files/2160d1a6-d793-4dc5-b4dd-18c77e78c05d
https://portal.gdc.cancer.gov/files/a0153320-d5fd-49f2-8a8d-3a35697ff306
https://portal.gdc.cancer.gov/files/9147d56a-0d2b-4e41-9653-4c928fe9fe83
https://portal.gdc.cancer.gov/files/2404afff-c692-4780-87ea-d7587f1b05f4
https://portal.gdc.cancer.gov/files/115a1c13-fe0c-43f1-aa76-dcbc36d51996
https://portal.gdc.cancer.gov/files/5b52d9a4-9675-4ffe-9314-f9cf64fcbc3e
https://portal.gdc.cancer.gov/files/d53d1b09-9d67-4fd0-b00f-713908415292
https://portal.gdc.cancer.gov/files/6c05adb9-e5b0-4d41-8d50-a02b8cb2ebdb
https://portal.gdc.cancer.gov/files/717bc39a-daa6-4bc8-8107-f50fcbb6eb8c
https://portal.gdc.cancer.gov/files/71ca0fa7-0832-4697-8a2b-fff8535b1b7f
https://portal.gdc.cancer.gov/files/4e29e056-1508-4db0-8022-7c64ed355e6f
https://portal.gdc.cancer.gov/files/bae15afd-f69f-4a8f-8b1b-cd00908da9e7
https://portal.gdc.cancer.gov/files/34274987-bc49-4882-8caf-93e3c5ac69f1
https://portal.gdc.cancer.gov/files/ddd12013-fea6-442f-8510-4f7629824689
https://portal.gdc.cancer.gov/files/db7ed07f-044e-4408-b9ae-04adf684ba22
https://portal.gdc.cancer.gov/files/e52eed91-a5d8-49b0-8fee-e12d028763e7
https://portal.gdc.cancer.gov/files/8cfa04ed-8fc2-4564-b353-df3925133b4e
https://portal.gdc.cancer.gov/files/d71f9d3f-1012-4cee-a929-822dd9685bbb
https://portal.gdc.cancer.gov/files/43367e6e-d151-4128-ade3-1a3612a5726c
https://portal.gdc.cancer.gov/files/95e6e420-6b86-4034-aa6c-369c38c8840a
https://portal.gdc.cancer.gov/files/c8546523-a711-4b5f-97ff-7a3c6ca9413f
https://portal.gdc.cancer.gov/files/e62a1625-73f9-49e4-9922-d15a6e18ee72
https://portal.gdc.cancer.gov/files/72accbef-4357-45e3-9d31-5dd4eb8d3ded
https://portal.gdc.cancer.gov/files/2a88aff5-a29d-434a-9859-c60f47bcf75e
https://portal.gdc.cancer.gov/files/9cf14ffd-734b-4fd2-9420-b9bc9f0aab10
https://portal.gdc.cancer.gov/files/c8b151d7-1e83-42b2-bca0-153c0a81e0fa
https://portal.gdc.cancer.gov/files/cb3d8e55-0e4b-43a1-8b5f-f27e7f9f440a
https://portal.gdc.cancer.gov/files/ad431459-b16a-4ec0-add9-2b5f5999eb91
https://portal.gdc.cancer.gov/files/156eaaf6-96ce-44e9-9fa3-6f1db0399332
https://portal.gdc.cancer.gov/files/c628fcd2-ac9c-48ef-aee7-a91996157d1a
https://portal.gdc.cancer.gov/files/57423ddc-f18c-486c-b760-ad5153311ec3
https://portal.gdc.cancer.gov/files/2b6f76d4-f11c-45c6-8863-b5f6eb6b593e
https://portal.gdc.cancer.gov/files/abbfaff0-0cd8-477a-97f4-4e8f4d549699
https://portal.gdc.cancer.gov/files/fd51bc9f-01c9-4c46-9336-e147b83f754d
https://portal.gdc.cancer.gov/files/94781c0c-eab7-4576-8381-2f4488ea7ea8
https://portal.gdc.cancer.gov/files/28c47770-25ea-47a9-8c33-2017454cfc88
https://portal.gdc.cancer.gov/files/b3fc0831-a51c-4c72-8a44-13e65c70ba07
https://portal.gdc.cancer.gov/files/cd0c42be-23a1-45e9-84af-9cbead6f79c1
https://portal.gdc.cancer.gov/files/061c8d3c-1130-45d6-80e7-1fdb81abe934
https://portal.gdc.cancer.gov/files/a2ed1172-7e1d-43a4-997c-4570ca5f04d5
https://portal.gdc.cancer.gov/files/1f11de37-b6a8-418f-a761-845b529f9645
https://portal.gdc.cancer.gov/files/3920bd71-46a3-4ed2-903f-0b88c12eb817
https://portal.gdc.cancer.gov/files/809a5d7a-35ae-4c4a-9b83-92eead7ea699
https://portal.gdc.cancer.gov/files/b732f85f-f23b-40f6-93c0-09bfd14b9695
https://portal.gdc.cancer.gov/files/f5775987-fd3a-438c-8a96-09208c4bfcd9
https://portal.gdc.cancer.gov/files/4349202d-0f4a-473d-b095-5c04cae9a23a
https://portal.gdc.cancer.gov/files/5f7e9e7b-021c-4333-8ac0-a17a7ac828d7
https://portal.gdc.cancer.gov/files/f36321ad-2d90-4ae2-89c5-9886c6527211
https://portal.gdc.cancer.gov/files/8a46fe61-8696-4730-9f23-de41b23fbe99
https://portal.gdc.cancer.gov/files/57e2af97-32e5-4696-b07b-5397069a00d2
https://portal.gdc.cancer.gov/files/d2209430-65d4-4b80-9b3c-0127d19b39c3
https://portal.gdc.cancer.gov/files/1fc2bedb-3cf4-43b0-b0f5-8dbcfdc725e8
https://portal.gdc.cancer.gov/files/c66712c7-3105-4c55-a10c-b4a0f28b0349
https://portal.gdc.cancer.gov/files/36b7a561-0e13-4460-bb1e-fe7584fcbbd4
https://portal.gdc.cancer.gov/files/7118d8f1-b395-440a-9aff-a331b110b1cd
https://portal.gdc.cancer.gov/files/9b67de2b-9276-47a1-8cfe-15eb5e29eacc
https://portal.gdc.cancer.gov/files/e76ca5c6-11d1-47b8-bcdd-b5900dc1c55c
https://portal.gdc.cancer.gov/files/4902429b-7941-4be5-b142-51bf3b96a575
https://portal.gdc.cancer.gov/files/b30e4ede-e3e9-4732-ad9b-77efe95ffb57
https://portal.gdc.cancer.gov/files/3df192ee-39b8-4ca1-b213-702b57f9041d
https://portal.gdc.cancer.gov/files/56353106-4047-4e0c-a15e-2bb7e139acc0
https://portal.gdc.cancer.gov/files/7f85f894-c7df-499c-951a-d258c40734ea
https://portal.gdc.cancer.gov/files/c20d2386-3005-4f02-9b85-5cc3ac4554f7
https://portal.gdc.cancer.gov/files/20c0a45e-6cb6-4d9d-8d7f-79bda6824a4e
https://portal.gdc.cancer.gov/files/69c84fa4-1f42-4884-92f1-5917f02631c5
https://portal.gdc.cancer.gov/files/81b2a185-1397-4146-9461-9d648ccf513d
https://portal.gdc.cancer.gov/files/7c04d34c-91e4-4802-b5e4-40a935e22215
https://portal.gdc.cancer.gov/files/9a12529a-c1af-48ab-924c-13b6cc3e2a78
https://portal.gdc.cancer.gov/files/92e3871b-5377-47c9-bce5-1c98eb1495c9
https://portal.gdc.cancer.gov/files/37cdef49-69d0-47a7-8c2c-b8650540ad8f
https://portal.gdc.cancer.gov/files/cdb883b6-3a64-483c-b82a-883cd0842225
https://portal.gdc.cancer.gov/files/db498fe7-3fbe-49f9-85e6-cf5e9244cbd3
https://portal.gdc.cancer.gov/files/912c52ec-9d9b-4538-beff-f8ee2d91ce24
https://portal.gdc.cancer.gov/files/730548e5-e36d-4c83-a3f3-54695f5c197d
https://portal.gdc.cancer.gov/files/1aec1926-0534-489b-a6ff-94960ff73340
https://portal.gdc.cancer.gov/files/29ab6aea-a433-4c77-ace5-e91c4e8500ce
https://portal.gdc.cancer.gov/files/f4ad0628-1c6c-4523-bb95-34717bb4fa03
https://portal.gdc.cancer.gov/files/1dd55da2-9a1d-4b56-a37a-f3ddb164beaa
https://portal.gdc.cancer.gov/files/c55fa799-7e15-4671-8239-48ef517d8ce1
https://portal.gdc.cancer.gov/files/c345dae3-8bff-43fd-ae78-699e011d1844
https://portal.gdc.cancer.gov/files/f79a378a-a3b6-49f0-b633-990c81f03ca7
https://portal.gdc.cancer.gov/files/4a0c9c6c-c620-48f6-a5c9-cf8305c98d25
https://portal.gdc.cancer.gov/files/a5044543-5628-4833-ac08-bd4ca176ff76
https://portal.gdc.cancer.gov/files/40aa1789-f77b-4569-aa6f-a8db2e91ee82
https://portal.gdc.cancer.gov/files/d627ded3-3810-42a6-9949-5774f0a8925d
https://portal.gdc.cancer.gov/files/6bd38c71-4043-4bf0-b340-eb774f7726d2
https://portal.gdc.cancer.gov/files/35bac9ff-6524-4143-ba23-f37d396bbab7
https://portal.gdc.cancer.gov/files/35ab9243-d2f1-4d68-90af-c8d518b6b64c
https://portal.gdc.cancer.gov/files/5cfc475e-2df0-4a9a-b413-87f05a8c61b3
https://portal.gdc.cancer.gov/files/59396bbb-8ac9-4444-9529-370881318ccd
https://portal.gdc.cancer.gov/files/1a8f9728-600d-47e0-bd41-e5d874af9278
https://portal.gdc.cancer.gov/files/f7e8516c-b35b-43f2-a520-146be12d41f7
https://portal.gdc.cancer.gov/files/881a7cb0-3afc-4c4f-8b13-dec8ca57fa2e
https://portal.gdc.cancer.gov/files/8994f48f-89a1-4369-b7f6-65cce4ec61b6
https://portal.gdc.cancer.gov/files/805ffabc-437a-42ee-9da2-d0e2436b1173
https://portal.gdc.cancer.gov/files/90c9e818-8343-4852-9eb6-207d5d670b70
https://portal.gdc.cancer.gov/files/62e8e08c-6cc0-41e5-9f14-7bb81ce0826a
https://portal.gdc.cancer.gov/files/87ff3f75-b183-4484-b07a-c2607e045fe8
https://portal.gdc.cancer.gov/files/3066c600-6ee9-4bfa-b168-932389d4fde7
https://portal.gdc.cancer.gov/files/56c9c86f-92e2-45a0-bda5-dd6d67cd4734
https://portal.gdc.cancer.gov/files/a03abaa9-ddc6-4299-a279-36a7a891d82a
https://portal.gdc.cancer.gov/files/88f88433-405a-4beb-851b-2faa518c2f40
https://portal.gdc.cancer.gov/files/7798de47-ee01-4a91-b0de-5726ec8861f7
https://portal.gdc.cancer.gov/files/37b0157b-212f-40f5-935a-a9974d573932
https://portal.gdc.cancer.gov/files/635a1df6-8d0f-4522-a22a-3b8cabd27c8b
https://portal.gdc.cancer.gov/files/92f2fbb6-0cf9-4aaa-96c8-0ce41072bff2
https://portal.gdc.cancer.gov/files/17274128-f17e-4707-8f6a-3d18dbf70c0c
https://portal.gdc.cancer.gov/files/2f81c6d9-a140-48a4-b620-64e10f6d7e60
https://portal.gdc.cancer.gov/files/bc5f3d1b-e8e7-4db9-a544-aaec9acea05b
https://portal.gdc.cancer.gov/files/574c9579-c41b-4092-b685-cfa9c00aba36
https://portal.gdc.cancer.gov/files/855fa6f7-bb56-4db7-bdb9-859f13ab5c84
https://portal.gdc.cancer.gov/files/9404c7bb-7723-4923-9a9d-f92bd49b5f47
https://portal.gdc.cancer.gov/files/c01ccefa-72b8-40c9-a49d-8ac7ba274e9e
https://portal.gdc.cancer.gov/files/ac558fa7-d896-498d-9948-21af4b134de0
https://portal.gdc.cancer.gov/files/60495dcb-10f1-4d3c-8030-57311d3e294f
https://portal.gdc.cancer.gov/files/054392f8-77a7-4484-83c7-d4e1ad2c01bc
https://portal.gdc.cancer.gov/files/9eff1d31-abdd-4493-a0a0-f0111ac67746
https://portal.gdc.cancer.gov/files/e591c510-2bab-4140-aa4a-bab0c41f654f
https://portal.gdc.cancer.gov/files/61c10a2d-f49b-4efd-98da-added0f6f80d
https://portal.gdc.cancer.gov/files/812669ca-242a-49b1-b541-2630849e89a4
https://portal.gdc.cancer.gov/files/cf8ca7fa-d935-4462-85e1-68a9789391d4
https://portal.gdc.cancer.gov/files/89a1e2ec-5639-4d15-9060-4165294086d7
https://portal.gdc.cancer.gov/files/d0b2ef9e-2779-41e9-99ea-ff1ac86d40d3
https://portal.gdc.cancer.gov/files/076b6f4e-04f3-4894-892d-91247f497d30
https://portal.gdc.cancer.gov/files/e27848ca-8c2b-4823-9031-a1bd76ac9583
https://portal.gdc.cancer.gov/files/e3c32fb9-cb41-4136-b971-07fd724f877d
https://portal.gdc.cancer.gov/files/1c501a52-4492-4757-aa27-c9f3c8ca69eb
https://portal.gdc.cancer.gov/files/9bf13de3-9ca2-4bbf-9c6d-9376556f3752
https://portal.gdc.cancer.gov/files/583ce8f3-b963-47ec-ad74-b43da2bcdf06
https://portal.gdc.cancer.gov/files/aaa4746e-6d0f-4d33-8128-1c90a0258431
https://portal.gdc.cancer.gov/files/2e9c1ad8-b299-4d1d-9512-32ec10ef5196
https://portal.gdc.cancer.gov/files/242e5908-035e-4a66-b6ea-0255c92e25f2
https://portal.gdc.cancer.gov/files/15f49830-4b01-40d8-b366-3dfc9f0f189d
https://portal.gdc.cancer.gov/files/cee7912a-70a7-4a3c-9dda-d2efc73ec36d
https://portal.gdc.cancer.gov/files/f8f6b8c2-9221-45c6-8b83-edb84c9d6df7
https://portal.gdc.cancer.gov/files/7d06091d-3c4f-4721-aab8-68dcc08f64e1
https://portal.gdc.cancer.gov/files/5762dc4b-1f30-4675-967f-68c6a1d07197
https://portal.gdc.cancer.gov/files/08a0dcf6-af92-4fea-9904-ba630aa2e74a
https://portal.gdc.cancer.gov/files/5c0c3023-8a5a-46a0-a939-d247e2f696d5
https://portal.gdc.cancer.gov/files/5c96f86c-8164-4ebf-8d68-8e4b6b184a89
https://portal.gdc.cancer.gov/files/70a5f393-e9e3-4157-8adf-7bcbe352e8a9
https://portal.gdc.cancer.gov/files/2bcd75e9-d3dc-455f-8266-4ca4dc191561
https://portal.gdc.cancer.gov/files/af528d2e-96e2-4bb5-b23c-497a9fa0d1d5
https://portal.gdc.cancer.gov/files/f012dc4b-ad50-4412-98d6-fc97147f87b2
https://portal.gdc.cancer.gov/files/073bf6ae-b605-4718-bdcf-6df3eeb12ea0
https://portal.gdc.cancer.gov/files/34d2d72b-10f5-4248-9ec6-54d59ff546cb
https://portal.gdc.cancer.gov/files/5f669087-2241-46c1-ac76-74e6817dbfe2
https://portal.gdc.cancer.gov/files/38c4fe77-3c0c-4577-b880-861d4450fbb2
https://portal.gdc.cancer.gov/files/837e2992-d52b-435a-b43d-92316c68bcfe
https://portal.gdc.cancer.gov/files/affce807-0718-44c6-bc44-f28bb684518a
https://portal.gdc.cancer.gov/files/535ef599-fe07-46ee-8652-9dd5ce703bbe
https://portal.gdc.cancer.gov/files/cee88be0-37ca-4c3d-999c-631779bc7846
https://portal.gdc.cancer.gov/files/0d07b537-22aa-4968-906e-9d3c9c0779ad
https://portal.gdc.cancer.gov/files/32083d61-54a0-489b-ae8b-631c1025d6f9
https://portal.gdc.cancer.gov/files/8425b3bd-5c32-4b8b-9807-2393b6d5dcde
https://portal.gdc.cancer.gov/files/63fa9fa8-b98c-4e48-a937-9953eddcbabe
https://portal.gdc.cancer.gov/files/8b546595-180a-43db-913b-c466994726db
https://portal.gdc.cancer.gov/files/e8fa760d-1bb5-48f1-94f3-74e24a9ef499
https://portal.gdc.cancer.gov/files/054ee4ee-c382-409d-819c-f4c99d2b52ff
https://portal.gdc.cancer.gov/files/4065e99a-7faa-46e9-88a7-68b3ea716985
https://portal.gdc.cancer.gov/files/8fd90ec2-68f8-4d7a-b3f9-d2a2145d2db3
https://portal.gdc.cancer.gov/files/e21379cd-3844-4b8c-969f-05134298faf6
https://portal.gdc.cancer.gov/files/48c91f45-ce1a-4b21-98c8-7f08c16d1c62
https://portal.gdc.cancer.gov/files/b8dc0a91-58bb-4581-9d06-dd9c830aaac3
https://portal.gdc.cancer.gov/files/8ca61667-6424-49d9-a155-bcfc70291a05
https://portal.gdc.cancer.gov/files/0c30dada-9410-4612-84d5-d32390d47d31
https://portal.gdc.cancer.gov/files/ab9c7099-f8f3-41d5-b8ce-a27457506da9
https://portal.gdc.cancer.gov/files/d2064090-40bd-4618-b18b-5e98a8f4cdab
https://portal.gdc.cancer.gov/files/3cae2ab7-9220-4855-97e4-eaf94df44492
https://portal.gdc.cancer.gov/files/74555140-3a20-4034-8a50-ba91d85ad0a7
https://portal.gdc.cancer.gov/files/57772d3f-6673-432d-8238-40bae04b76ad
https://portal.gdc.cancer.gov/files/cb1b3b72-d0d2-4a1b-b66b-fc16dfd9a27e
https://portal.gdc.cancer.gov/files/10286cd4-21e1-41f7-ba12-3693cd98497d
https://portal.gdc.cancer.gov/files/f88ef64a-e635-4898-996f-971c96e06d4e
https://portal.gdc.cancer.gov/files/ef0c12ad-b298-47c9-bfb6-d969416d807f
https://portal.gdc.cancer.gov/files/e48f02cd-ae8e-489f-afdf-12057c71cea5
https://portal.gdc.cancer.gov/files/f067988f-666f-4f9a-b541-9f15028053ea
https://portal.gdc.cancer.gov/files/3f2206a4-5037-44a3-8cd5-13fcc4be270d
https://portal.gdc.cancer.gov/files/4088c038-c007-4712-870e-4ada9617f018
https://portal.gdc.cancer.gov/files/817562f0-e325-4f0a-8ac3-5f990fc00fe0
https://portal.gdc.cancer.gov/files/c2c53579-ce74-4754-8ee7-8b6c80e0523b
https://portal.gdc.cancer.gov/files/06a48c32-e272-4ef5-b185-731fce4fe8f5
https://portal.gdc.cancer.gov/files/b0a6eab3-ffb1-4f9e-b715-ee4b13df0be8
https://portal.gdc.cancer.gov/files/17dcd1bf-937f-43d9-8bfc-c9f0666f8eb2
https://portal.gdc.cancer.gov/files/908df5a2-9353-4614-ac24-113c150b6e8c
https://portal.gdc.cancer.gov/files/3b2bab2f-cdd9-4385-b97c-d9e5ad7a0ad3
https://portal.gdc.cancer.gov/files/28b7bd7a-739d-4319-aae8-e19dbdb6c823
https://portal.gdc.cancer.gov/files/91a0d63c-d04d-4d56-b5ad-64bb48f2a9d0
https://portal.gdc.cancer.gov/files/bdceef06-5a67-4ff5-a5fe-dfeb9e5cc334
https://portal.gdc.cancer.gov/files/921757de-dfb8-46f9-9db7-02a1d702173d
https://portal.gdc.cancer.gov/files/9054c1e8-683c-4aa0-bbf5-0abb1cbd83cc
https://portal.gdc.cancer.gov/files/327c182b-0b4d-43d9-9215-7d712a88cf9b
https://portal.gdc.cancer.gov/files/3804814e-a91e-4c8b-a866-043768ee0923
https://portal.gdc.cancer.gov/files/9fe4f052-f9e5-45ab-bdd0-0588c766fd64
https://portal.gdc.cancer.gov/files/56cde55f-4338-4a66-815b-bfe6043d7b79
https://portal.gdc.cancer.gov/files/6ccb9c15-5080-4fdd-96af-8d3b7f86288e
https://portal.gdc.cancer.gov/files/5b7e6f62-ac5c-497f-b9b5-e42edc375b45
https://portal.gdc.cancer.gov/files/32b3a861-8635-4f85-995d-5b66433f9d0d
https://portal.gdc.cancer.gov/files/c1ccbb58-fa1d-4544-8c14-7bd7a15ffdd3
https://portal.gdc.cancer.gov/files/e963606b-430f-489a-973d-7780bb4be9f0
https://portal.gdc.cancer.gov/files/6ef37131-9573-4605-b459-a5ee48eae255
https://portal.gdc.cancer.gov/files/6e679a0d-70fc-497c-ad7d-164ab2ebbf1e
https://portal.gdc.cancer.gov/files/9cfbd020-dccd-4aed-9474-b773eae63c55
https://portal.gdc.cancer.gov/files/3a6d5e6e-42dc-41b2-b565-75c2084e96b4
https://portal.gdc.cancer.gov/files/5b2fff39-6492-4629-a0f4-d135612bee72
https://portal.gdc.cancer.gov/files/952aa685-d51b-44ea-88e9-5b07d041fbae
https://portal.gdc.cancer.gov/files/54e64c1a-8389-4451-bef4-c75c16562d76
https://portal.gdc.cancer.gov/files/78b8da73-e55f-4254-97be-75687a2c2b31
https://portal.gdc.cancer.gov/files/cc5a7a4e-b607-4ad4-9b62-e15dd2feae52
https://portal.gdc.cancer.gov/files/c7f3853a-c55f-4ddc-96d7-bd7bbd81c633
https://portal.gdc.cancer.gov/files/d3246837-5d4e-448f-8dc8-66f884700af8
https://portal.gdc.cancer.gov/files/0b766e80-e81b-46c7-bd2d-567a65735a5c
https://portal.gdc.cancer.gov/files/e1332fe2-5034-47fd-b193-5f2f83f81003
https://portal.gdc.cancer.gov/files/637cd6e0-c01e-4b95-9e92-8113deee7f8e
https://portal.gdc.cancer.gov/files/3d53cbe9-601c-4115-ba65-2c0a27f79ea6
https://portal.gdc.cancer.gov/files/0cfa5c26-e2bb-42ed-a756-10bd7f3b3021
https://portal.gdc.cancer.gov/files/94b9e921-fc2f-484e-b600-aa66ba5583d8
https://portal.gdc.cancer.gov/files/c1549d8b-0519-459f-a678-e22aac0d362b
https://portal.gdc.cancer.gov/files/199ec039-b8a0-4509-913d-56e126471fc7
https://portal.gdc.cancer.gov/files/ce304848-b269-4252-b95d-d081cb0464b9
https://portal.gdc.cancer.gov/files/6233bb90-a69e-4468-baaf-83b72453078f
https://portal.gdc.cancer.gov/files/0c39c5ca-4978-40d9-9778-0b4d7cdebc8e
https://portal.gdc.cancer.gov/files/89be0b6d-cf46-4431-9e6d-d25662bbeef2
https://portal.gdc.cancer.gov/files/6ee94f74-f9ea-4d13-aecb-e9547dd5f924
https://portal.gdc.cancer.gov/files/a0341c81-a6ff-4da6-8035-532ba7eb1d1b
https://portal.gdc.cancer.gov/files/f5253f2c-a8fe-4ac7-9336-a5821ffb7e08
https://portal.gdc.cancer.gov/files/2581f59d-422a-4ff0-9ca7-767b25b3b843
https://portal.gdc.cancer.gov/files/3f51b39f-0c26-41b1-b46f-13a6cfb0e414
https://portal.gdc.cancer.gov/files/a0399d7b-9cdc-47a1-bf0f-8138c76f5c7f
https://portal.gdc.cancer.gov/files/8196f2f4-fb97-4e65-80b8-4e218c5e79c0
https://portal.gdc.cancer.gov/files/9963ee7d-f809-4538-9a05-3d5e384bca90
https://portal.gdc.cancer.gov/files/7726c67e-fa7b-4ea6-bb0b-62173aee8a4d
https://portal.gdc.cancer.gov/files/3759d7a8-b89f-41cd-beb3-8da0a8a18924
https://portal.gdc.cancer.gov/files/292512a5-bb63-4125-97d2-2cc29ff1842a
https://portal.gdc.cancer.gov/files/76d017ba-7855-40c6-9f8e-e1bc12e2b36e
https://portal.gdc.cancer.gov/files/01a3c0d9-5ac6-4387-b47a-59945dacbd16
https://portal.gdc.cancer.gov/files/bc63e37c-e534-4da4-afc6-5f9f194b9398
https://portal.gdc.cancer.gov/files/53566f4a-8c62-4fe1-acc1-94b273924f01
https://portal.gdc.cancer.gov/files/18534d21-2789-417a-8a1f-2b98d7f0d94d
https://portal.gdc.cancer.gov/files/d8ab0d25-44d7-4cde-8551-cbff3b3e8497
https://portal.gdc.cancer.gov/files/c889186b-8394-4005-8249-6424d21f9c67
https://portal.gdc.cancer.gov/files/59d28f40-64fd-447e-a3c6-3da9bd5cde4b
https://portal.gdc.cancer.gov/files/1a79b73f-85e2-43c6-9203-a93298958ebc
https://portal.gdc.cancer.gov/files/b093cd5f-edfd-4e82-a363-584db85475ef
https://portal.gdc.cancer.gov/files/244f30e6-9270-499d-8107-a8b2905356ef
https://portal.gdc.cancer.gov/files/63a0969b-4c2a-448a-9641-9731559d8581
https://portal.gdc.cancer.gov/files/ae023ce4-9e18-47a5-a7e3-34189036656c
https://portal.gdc.cancer.gov/files/8e4cdec9-692e-4be2-b665-f7b35a854243
https://portal.gdc.cancer.gov/files/d048b230-7dbf-41d5-92d4-4addac2ca9de
https://portal.gdc.cancer.gov/files/68a3b682-c6a3-4936-9a37-3bad8148db35
https://portal.gdc.cancer.gov/files/be018f49-8b47-45d6-9958-72644c7e0a42
https://portal.gdc.cancer.gov/files/ac377378-605f-4dd6-a71f-aba899360b9e
https://portal.gdc.cancer.gov/files/bd745fb9-583e-477f-aec4-4a28c11b46a1
https://portal.gdc.cancer.gov/files/6f130091-9e52-4630-83f3-6c26da2bbe13
https://portal.gdc.cancer.gov/files/2677e16a-a959-453e-905e-954a0feb3136
https://portal.gdc.cancer.gov/files/aa8e1526-9452-41ba-970e-9f7b6b793937
https://portal.gdc.cancer.gov/files/369ad195-89a1-439d-97d9-7669bae934ca
https://portal.gdc.cancer.gov/files/c85990f8-8c60-4da1-b040-f63d714f7fed
https://portal.gdc.cancer.gov/files/cc8c172a-bb03-4d31-96e7-df8c60d1b79d
https://portal.gdc.cancer.gov/files/3f5d2ef1-e22b-4766-8caf-aa4a9e9eff27
https://portal.gdc.cancer.gov/files/ee8860c7-1276-47ab-8025-0fc70e29b3c1
https://portal.gdc.cancer.gov/files/86778f2f-c614-4bea-8dad-1dd0d5e6daed
https://portal.gdc.cancer.gov/files/abce9187-0834-49c4-998d-b44d2472458a
https://portal.gdc.cancer.gov/files/46c0d517-3492-4954-b05d-b1d685426e82
https://portal.gdc.cancer.gov/files/290a2922-c6d1-47c1-b811-e54c1f7f68f0
https://portal.gdc.cancer.gov/files/8ee517a7-da19-407f-8514-0816215c30bd
https://portal.gdc.cancer.gov/files/2437cfb6-577e-492c-9993-3a7863a8007f
https://portal.gdc.cancer.gov/files/166357a6-7621-44ca-8e9f-f3cbe86ccef2
https://portal.gdc.cancer.gov/files/3ae1cd68-8623-4efa-8024-4b86e293e537
https://portal.gdc.cancer.gov/files/16954a3c-8ce6-4732-af7b-b53d26f37d91
https://portal.gdc.cancer.gov/files/ff37f53d-6824-488d-b237-c2ae48ec094f
https://portal.gdc.cancer.gov/files/49dd5911-0309-4442-bdbe-762e0767f0c9
https://portal.gdc.cancer.gov/files/5ea15603-b231-49d5-a367-4811a9aed980
https://portal.gdc.cancer.gov/files/16a7f22d-985e-4f30-874e-1df13f24e8f0
https://portal.gdc.cancer.gov/files/162e6df6-eb27-495f-ad76-a6c42e9be729
https://portal.gdc.cancer.gov/files/68b9ea02-ccc6-45da-b01d-114ff3d533f9
https://portal.gdc.cancer.gov/files/5b3f2c1e-90f5-442a-8689-ab8bf022da62
https://portal.gdc.cancer.gov/files/2542b714-9561-408d-8839-924015a317d4
https://portal.gdc.cancer.gov/files/85d048eb-149d-4623-a6fd-53130866d0aa
https://portal.gdc.cancer.gov/files/8102ab97-733f-4507-aacb-0e0e35094dd4
https://portal.gdc.cancer.gov/files/4910d1d2-d83b-4ea3-a04a-c80fbfaea98d
https://portal.gdc.cancer.gov/files/a4e52d97-364f-45d0-9136-549acbaa1d96
https://portal.gdc.cancer.gov/files/33d36080-81f6-4ef8-bd98-67b37774c32b
https://portal.gdc.cancer.gov/files/a07537e6-59e0-4a60-b438-edfc2d37eb0a
https://portal.gdc.cancer.gov/files/2cca55e5-5f9e-4d78-a738-e0f2d0ce5b49
https://portal.gdc.cancer.gov/files/0e9e2363-6ba6-4532-b381-2ed78a1f8f58
https://portal.gdc.cancer.gov/files/4eaa593c-af3d-4c2c-8a20-12899a315cc8
https://portal.gdc.cancer.gov/files/053b19f9-3943-44e6-ba3a-0307723716f2
https://portal.gdc.cancer.gov/files/6482ba73-a119-4462-8fd4-3fef0a1d733f
https://portal.gdc.cancer.gov/files/1fdb722e-b9e9-4752-a576-0da1ea73242e
https://portal.gdc.cancer.gov/files/452e9637-9c48-4614-b977-b7fd66fa37f8
https://portal.gdc.cancer.gov/files/9c66bca2-211e-4c46-80b8-d15b916f53bb
https://portal.gdc.cancer.gov/files/9355672e-2b27-4b0d-89c8-cc557d7051c5
https://portal.gdc.cancer.gov/files/6bbb38e9-b019-464f-bdf5-1dc176c3007e
https://portal.gdc.cancer.gov/files/5c1550cb-6335-4433-b3cf-2c36e430d093
https://portal.gdc.cancer.gov/files/1a37834b-5f81-4616-99a3-4b55b71f4050
https://portal.gdc.cancer.gov/files/a5da6e53-d905-4fe7-9dc5-48619e4708ed
https://portal.gdc.cancer.gov/files/3a32fde3-5f08-4090-9c2e-27f6ef765513
https://portal.gdc.cancer.gov/files/bda57494-c4cf-49d7-a8df-dff3fa813704
https://portal.gdc.cancer.gov/files/d27ad3a4-f37b-4985-a105-2b26aca089fe
https://portal.gdc.cancer.gov/files/64724049-d713-4585-9f01-4af1b9cd5c65
https://portal.gdc.cancer.gov/files/e8a651c0-2893-456b-8559-fd1ecfa84396
https://portal.gdc.cancer.gov/files/5a0e8f29-aa01-43b9-a5f7-a9d9845a0edf
https://portal.gdc.cancer.gov/files/fc167d91-5ea2-4221-b233-185abbf3798d
https://portal.gdc.cancer.gov/files/60314fc0-2a37-4da6-8a24-c9c32a2b5906
https://portal.gdc.cancer.gov/files/7ba89d2a-6371-49d0-b1ad-a3463ff750e5
https://portal.gdc.cancer.gov/files/8e658abd-233d-43dc-9ee4-48d0076b7707
https://portal.gdc.cancer.gov/files/47d332f8-51e6-4ece-bee9-efa34824fbd4
https://portal.gdc.cancer.gov/files/e4d327c0-0daf-46d4-bc92-1fd4c4a51f86
https://portal.gdc.cancer.gov/files/821abba5-a5c4-4941-995b-acaf59cd11eb
https://portal.gdc.cancer.gov/files/394a0fbf-2fb0-4043-81f2-35019083aea1
https://portal.gdc.cancer.gov/files/4a1c374b-7c1f-4189-881b-5b37dcc52293
https://portal.gdc.cancer.gov/files/40ac6eaf-8ee1-4683-9225-7c3630e07bf6
https://portal.gdc.cancer.gov/files/b91d3629-db80-4a84-ae50-05bc7a01ab91
https://portal.gdc.cancer.gov/files/3131ee80-1ce4-4919-b4e3-53f51f5f99ec
https://portal.gdc.cancer.gov/files/536e5a1d-8a50-402b-8589-189a21ff1e2d
https://portal.gdc.cancer.gov/files/3273b061-fe2c-444c-859f-4600d322294f
https://portal.gdc.cancer.gov/files/2e853edd-62b9-4893-b8bb-fe7cf32c9678
https://portal.gdc.cancer.gov/files/1d29ef60-3a99-432e-971f-2adc42b2ddd0
https://portal.gdc.cancer.gov/files/5f3bd251-2394-4192-aae6-37443f5e72fb
https://portal.gdc.cancer.gov/files/22c8a338-1abb-4eb7-a054-7187115500c6
https://portal.gdc.cancer.gov/files/73e7b287-a521-48df-a753-95119cc50b92
https://portal.gdc.cancer.gov/files/8318642c-abc2-4848-9935-a37f211696a7
https://portal.gdc.cancer.gov/files/46779ae5-0901-415e-86aa-52bd1ed9f1dd
https://portal.gdc.cancer.gov/files/bc9e7871-e8f0-49a9-a404-ad4bd1bff3fe
https://portal.gdc.cancer.gov/files/7424c47a-db3a-4e12-bfdb-98781b2ae0e1
https://portal.gdc.cancer.gov/files/c0639bb8-d26f-4c93-8a87-2a421dde3e74
https://portal.gdc.cancer.gov/files/210dfc10-9360-4d13-ace5-d77e5990fc84
https://portal.gdc.cancer.gov/files/d0dd7b1b-e643-4579-af6f-2c30084ba401
https://portal.gdc.cancer.gov/files/b6bec337-4ce3-4e4b-8adb-b3ac58028b73
https://portal.gdc.cancer.gov/files/35572ac5-6f08-4a3d-baec-f507ae74ff53
https://portal.gdc.cancer.gov/files/3b68d753-864e-4e53-89eb-bd1cfdf2f7ca
https://portal.gdc.cancer.gov/files/dac21ed9-d69d-4b17-b80f-f5a471c46c40
https://portal.gdc.cancer.gov/files/cb245e3c-5741-4deb-8a4e-a1aba22e5407
